# Supplementary material for: As human societies urbanize, so does ecology; taxonomic, geographic, and other research trends in urban vertebrate ecology
Source: Ecol Evol. 2024 May 20;14(5):e11439. doi: 10.1002/ece3.11439 (PMC11106554; doi:10.1002/ece3.11439)
Supplement: Supplementary file 2 — Data S1: Supporting information [file ECE3-14-e11439-s002.zip]

Archive with 10 entries (10 files):
- data_geo_Fisher's(Fig4)a.xlsx
- data_geo_Fisher's(Fig4)b.csv
- data_geo_regression(Fig3).csv
- data_MRPP.xlsx
- data_regressions.xlsx
- data_search_results_for_taxa's_overall_literature.xlsx
- data_taxa_regression(Fig1).xlsx
- data_topics.csv
- data_topics_Fisher's(Fig2).xlsx
- data_urban_search_results(abstracts).xlsx
