# Supplementary material for: As human societies urbanize, so does ecology; taxonomic, geographic, and other research trends in urban vertebrate ecology
Source: Ecol Evol. 2024 May 20;14(5):e11439. doi: 10.1002/ece3.11439 (PMC11106554; doi:10.1002/ece3.11439)
Supplement: Supplementary file 2 — Data S1: Supporting information [file ECE3-14-e11439-s002.zip › data_geo_Fisher's(Fig4)a.xlsx]

## Sheet: Sheet1
	continent	total # studies	all others
	Africa	65	1170	1235
	Asia	89	1146	1235
	Oceania	184	1051	1235
	Europe	270	965	1235
	North America	556	679	1235
	South America	71	1164	1235
		1235
	apha=0.0033
	comparison	pvalue
	AF vs. AS	0.03969
	AF vs. AU	<0.0001
	AF vs. EU	<0.0001
	AF vs. NA	<0.0001
	AF vs. SA	0.07001
	AS vs. AU	<0.0001
	AS vs. EU	<0.0001
	AS vs. NA	<0.0001
	AS vs. SA	0.9024
	AU vs. EU	0.5667
	AU vs. NA	<0.0001
	AU vs. SA	<0.0001
	EU vs. NA	<0.0001
	EU vs. SA	<0.0001
	NA vs. SA	<0.0001
