# Supplementary material for: As human societies urbanize, so does ecology; taxonomic, geographic, and other research trends in urban vertebrate ecology
Source: Ecol Evol. 2024 May 20;14(5):e11439. doi: 10.1002/ece3.11439 (PMC11106554; doi:10.1002/ece3.11439)
Supplement: Supplementary file 2 — Data S1: Supporting information [file ECE3-14-e11439-s002.zip › data_geo_Fisher's(Fig4)b.csv]

geo	yes	no
na	556	679
sa	71	1164
af	65	1170
as	89	1146
au	184	1051
eu	270	965
