# Supplementary material for: As human societies urbanize, so does ecology; taxonomic, geographic, and other research trends in urban vertebrate ecology
Source: Ecol Evol. 2024 May 20;14(5):e11439. doi: 10.1002/ece3.11439 (PMC11106554; doi:10.1002/ece3.11439)
Supplement: Supplementary file 2 — Data S1: Supporting information [file ECE3-14-e11439-s002.zip › data_geo_regression(Fig3).csv]

year	pubs	au	au_per	as	as_per	af	af_per	na	na_per	sa	sa_per	eu	eu_per
2001	12	2	16.66666667	0	0	0	0	5	41.66666667	1	8.333333333	3	25
2002	13	2	15.38461538	0	0	0	0	9	69.23076923	0	0	2	15.38461538
2003	15	3	20	0	0	0	0	9	60	1	6.666666667	2	13.33333333
2004	16	4	25	0	0	0	0	10	62.5	0	0	2	12.5
2005	12	0	0	0	0	0	0	11	91.66666667	0	0	1	8.333333333
2006	21	7	33.33333333	0	0	0	0	10	47.61904762	0	0	4	19.04761905
2007	26	6	23.07692308	2	7.692307692	0	0	11	42.30769231	0	0	6	23.07692308
2008	32	4	12.5	2	6.25	2	6.25	13	40.625	2	6.25	9	28.125
2009	34	6	17.64705882	3	8.823529412	2	5.882352941	15	44.11764706	1	2.941176471	7	20.58823529
2010	42	8	19.04761905	1	2.380952381	1	2.380952381	22	52.38095238	3	7.142857143	6	14.28571429
2011	57	12	21.05263158	2	3.50877193	2	3.50877193	28	49.12280702	5	8.771929825	7	12.28070175
2012	50	6	12	3	6	3	6	24	48	2	4	11	22
2013	58	11	18.96551724	5	8.620689655	1	1.724137931	28	48.27586207	3	5.172413793	9	15.51724138
2014	70	12	17.14285714	6	8.571428571	1	1.428571429	36	51.42857143	5	7.142857143	10	14.28571429
2015	82	11	13.41463415	4	4.87804878	1	1.219512195	43	52.43902439	5	6.097560976	16	19.51219512
2016	97	16	16.49484536	7	7.216494845	7	7.216494845	39	40.20618557	5	5.154639175	23	23.71134021
2017	90	10	11.11111111	6	6.666666667	8	8.888888889	35	38.88888889	6	6.666666667	26	28.88888889
2018	91	14	15.38461538	7	7.692307692	7	7.692307692	39	42.85714286	4	4.395604396	20	21.97802198
2019	96	8	8.333333333	12	12.5	12	12.5	36	37.5	7	7.291666667	21	21.875
2020	134	19	14.17910448	9	6.71641791	9	6.71641791	55	41.04477612	7	5.223880597	36	26.86567164
2021	152	19	12.5	19	12.5	9	5.921052632	50	32.89473684	13	8.552631579	44	28.94736842
