# Supplementary material for: As human societies urbanize, so does ecology; taxonomic, geographic, and other research trends in urban vertebrate ecology
Source: Ecol Evol. 2024 May 20;14(5):e11439. doi: 10.1002/ece3.11439 (PMC11106554; doi:10.1002/ece3.11439)
Supplement: Supplementary file 2 — Data S1: Supporting information [file ECE3-14-e11439-s002.zip › data_MRPP.xlsx]

## Sheet: MRPP_data
taxa	morph	habitat	methods	con	occ	rep	behave	w_dis	env_tox	pub_h	pop_dyn	mgmt	pred_prey	comm	gene	diet	hum_w_confl
MA	0	0	0	0	0	0	0	0	0	0	0	0	0	0	0	0	1
MA	0	1	0	0	0	0	0	0	0	0	0	0	0	0	0	0	0
HE	0	0	0	0	0	0	0	0	0	0	0	0	0	0	0	0	1
MA	0	0	0	0	0	0	0	0	0	0	0	0	0	0	0	0	1
HE	0	1	1	0	0	0	0	0	0	0	0	0	0	0	0	0	0
MA	0	0	0	1	0	0	0	0	0	0	0	0	0	0	0	0	0
MA	0	0	0	1	0	0	0	0	0	0	0	0	0	0	0	0	0
HE	0	1	0	0	1	0	0	0	0	0	0	0	0	0	0	0	0
HE	0	1	0	0	1	0	0	0	0	0	0	0	0	0	0	0	0
AV	0	0	0	0	0	0	0	0	0	0	0	0	0	0	0	0	1
AV	0	0	0	0	0	0	0	0	0	0	0	0	0	0	0	0	1
AV	0	0	0	0	0	1	1	0	0	0	0	0	0	0	0	0	0
MA	0	0	0	0	0	0	0	1	0	0	0	0	0	0	0	0	0
AV	0	0	0	0	0	0	0	0	1	0	0	0	0	0	0	0	0
AV	0	0	0	0	0	0	0	1	0	1	0	0	0	0	0	0	0
MA	0	0	0	0	0	0	0	0	0	0	0	0	0	0	0	0	1
MA	0	0	0	0	0	0	0	0	0	0	1	0	0	0	0	0	0
AV	0	0	0	0	0	0	0	0	0	0	1	0	0	0	0	0	0
MA	0	0	0	0	0	0	0	1	0	1	0	0	0	0	0	0	0
MA	0	0	0	0	0	0	0	0	0	0	1	0	0	0	0	0	0
MA	0	0	0	0	0	0	0	1	0	1	0	0	0	0	0	0	0
MA	0	0	0	0	0	0	0	1	0	1	0	0	0	0	0	0	0
AV	0	0	0	0	0	0	0	1	0	1	0	0	0	0	0	0	0
AV	0	0	0	0	0	0	0	1	0	1	0	0	0	0	0	0	0
MA	0	1	0	0	0	0	0	0	0	0	0	0	0	0	0	0	0
MA	0	1	0	0	1	0	0	0	0	0	0	0	0	0	0	0	0
MA	0	0	0	0	0	0	0	1	0	0	0	0	0	0	0	0	0
MA	0	0	0	1	0	0	0	0	0	0	0	0	0	0	0	0	1
AV	0	0	0	0	0	0	0	1	0	1	0	0	0	0	0	0	0
MA	0	1	0	0	0	0	0	0	0	0	0	0	0	0	0	0	0
MA	0	0	0	0	0	0	0	0	0	0	1	0	0	0	0	0	0
AV	0	0	0	0	0	0	1	0	0	0	0	0	0	0	0	0	0
AV	0	0	0	1	0	0	0	0	0	0	0	0	0	0	0	0	0
MA	0	0	0	0	0	0	1	0	0	0	0	0	0	0	0	0	0
AV	0	0	0	0	0	1	0	0	0	0	0	0	0	0	0	0	0
MA	0	0	0	0	0	0	0	0	0	0	0	1	0	0	0	0	1
MA	0	0	0	0	0	0	0	0	0	0	0	1	0	0	0	0	1
MA	0	0	0	0	1	0	0	0	0	0	0	1	0	0	0	0	1
MA	0	0	0	0	0	0	1	1	0	0	0	0	0	0	0	0	0
MA	0	0	0	0	0	0	1	0	0	0	0	0	0	0	0	0	0
MA	0	1	0	0	0	0	1	0	0	0	0	0	0	0	0	0	0
MA	0	0	0	0	0	0	0	0	0	0	0	1	0	0	0	0	1
AV	0	0	0	1	0	0	0	0	0	0	0	0	0	0	0	0	0
AV	0	0	0	0	0	1	0	0	0	0	0	1	0	0	0	0	0
MA	0	1	0	0	0	0	0	0	0	0	1	0	0	0	0	0	0
MA	0	1	0	0	0	0	0	0	0	0	1	0	0	0	0	0	0
AV	0	0	0	0	0	0	1	0	0	0	0	0	0	0	0	0	0
AV	0	0	0	0	0	0	0	0	0	0	0	0	0	1	0	0	0
AV	0	0	0	1	0	0	0	0	0	0	0	0	0	0	0	0	0
MA	0	0	0	0	0	0	0	1	0	1	0	0	0	0	0	0	0
AV	0	0	0	0	0	0	1	0	0	0	0	0	0	0	0	0	0
AV	0	0	0	0	0	1	0	0	0	0	0	0	0	0	0	0	0
MA	0	0	0	0	0	0	1	0	0	0	1	0	0	0	0	0	0
MA	0	0	0	0	0	0	0	0	0	0	0	0	1	0	0	0	0
AV	0	0	0	0	0	0	0	0	0	0	0	0	1	0	0	0	0
AV	0	0	0	0	0	1	0	0	0	0	0	0	0	0	0	0	0
MA	0	0	0	0	0	0	0	1	0	1	0	0	0	0	0	0	0
AV	0	0	0	0	0	0	0	0	0	0	1	0	0	0	0	0	0
AV	0	0	0	0	1	0	0	0	0	0	0	0	0	0	0	0	0
AV	0	0	0	0	1	0	0	0	0	0	0	0	0	0	0	0	0
AV	0	0	0	0	0	1	0	0	0	0	0	0	0	0	0	0	0
AV	0	0	0	0	0	1	0	0	0	0	0	0	0	0	0	0	0
MA	0	0	0	0	0	0	0	0	0	0	0	0	0	0	0	0	1
MA	0	0	0	0	0	0	0	0	0	0	0	0	0	0	0	0	1
MA	0	0	0	0	0	0	0	1	0	1	0	0	0	0	0	0	0
AV	0	1	0	0	0	0	0	0	0	0	0	1	0	0	0	0	0
AV	0	1	0	0	0	0	0	0	0	0	0	1	0	0	0	0	0
AV	0	0	0	0	0	0	0	1	0	1	0	0	0	0	0	0	0
MA	0	0	0	0	0	0	0	1	0	1	0	0	0	0	0	0	0
MA	0	0	0	0	0	0	0	0	0	0	1	0	0	0	1	0	0
MA	0	1	0	0	0	0	0	0	0	0	1	0	0	0	0	0	0
MA	0	1	0	0	0	0	0	0	0	0	0	0	0	0	0	0	0
HE	0	1	0	1	0	0	0	0	0	0	0	0	0	0	0	0	0
MA	0	1	0	0	0	1	0	0	0	0	0	0	0	0	0	0	0
MA	0	0	0	0	0	0	0	1	0	1	0	0	0	0	0	0	0
AV	0	0	0	0	0	0	0	1	0	1	0	0	0	0	0	0	0
MA	0	1	0	0	0	0	0	0	0	0	0	0	0	0	0	0	0
MA	0	1	0	0	0	0	0	0	0	0	0	0	0	0	0	1	0
AV	0	1	0	0	0	0	0	0	0	0	0	0	0	0	0	0	0
MA	0	0	0	0	0	0	0	1	0	1	0	0	0	0	0	0	0
MA	0	0	0	0	0	0	0	1	0	1	0	0	0	0	0	0	0
MA	0	0	0	0	0	0	0	1	0	1	0	0	0	0	0	0	0
AV	0	1	0	0	0	0	0	0	0	0	0	0	0	0	0	1	0
AV	0	0	0	0	0	0	0	0	0	0	0	1	0	0	0	0	1
MA	0	0	0	0	0	0	1	0	0	0	0	0	0	0	0	0	0
AV	0	0	0	0	0	0	1	0	0	0	0	0	0	0	0	0	0
HE	0	1	0	0	0	0	0	0	0	0	0	0	0	0	0	0	0
MA	0	0	0	0	0	0	0	1	0	1	0	0	0	0	0	0	0
MA	0	0	0	0	1	0	0	0	0	0	0	0	1	0	0	0	0
AV	0	1	0	0	0	0	0	0	0	0	0	1	0	0	0	0	0
MA	0	1	0	1	0	0	0	0	0	0	0	1	0	0	0	0	0
MA	0	1	0	0	1	0	0	0	0	0	0	0	0	0	0	1	0
MA	0	0	0	0	0	0	0	0	0	0	0	0	0	0	1	0	0
AV	0	1	0	0	0	0	0	0	0	0	0	0	0	0	0	0	0
AV	0	1	0	0	0	0	0	0	0	0	0	0	0	0	0	0	0
MA	0	0	0	0	0	0	0	1	0	1	0	0	0	0	0	0	0
MA	0	1	1	0	0	0	0	0	0	0	0	0	0	0	0	0	0
MA	0	0	0	0	0	0	0	0	0	0	0	0	0	0	0	0	1
MA	0	0	0	0	0	0	0	0	0	0	0	0	0	1	0	0	0
MA	0	0	0	0	0	0	0	0	0	0	0	0	0	0	0	0	1
AV	0	0	0	0	0	0	1	0	0	0	0	0	0	0	0	1	0
MA	0	1	0	0	0	0	1	0	0	0	0	0	0	0	0	0	0
MA	0	0	0	0	0	0	0	0	0	0	0	0	0	0	0	0	1
MA	0	0	0	0	0	0	0	0	0	0	0	0	0	0	0	0	1
MA	0	0	0	0	0	0	0	1	0	1	0	0	0	0	0	0	0
MA	0	0	0	0	0	0	0	1	0	1	0	0	0	0	0	0	0
MA	0	0	0	0	0	0	0	1	0	1	0	0	0	0	0	0	0
MA	0	0	0	0	0	0	0	0	0	0	1	0	0	0	0	0	0
MA	0	0	0	0	0	0	0	0	0	0	0	0	0	0	1	0	0
AV	0	0	0	0	0	0	1	0	0	0	0	0	0	0	0	0	0
HE	0	0	0	0	0	0	0	0	1	0	0	0	0	0	0	0	0
AV	0	1	0	0	0	0	1	0	0	0	0	0	0	0	1	0	0
MA	0	0	0	0	0	0	0	0	0	0	0	0	0	0	0	1	1
AV	0	0	0	0	0	0	1	0	0	0	0	0	0	0	0	0	0
MA	0	0	0	0	0	0	0	1	0	0	0	0	0	0	0	1	0
AV	0	0	0	0	0	0	1	0	0	0	0	0	0	0	0	0	0
MA	0	0	0	0	0	0	0	0	0	0	1	0	0	0	0	0	0
MA	0	1	0	0	0	0	1	0	0	0	0	0	0	0	0	0	0
MA	0	0	0	1	0	0	0	0	0	0	0	0	0	0	0	0	0
AV	0	0	0	0	0	0	0	0	0	0	0	0	0	0	0	0	1
AV	0	0	0	0	0	0	0	0	1	0	0	0	0	0	0	0	0
MA	0	0	0	0	0	0	0	0	0	0	0	0	0	1	0	0	0
MA	0	0	0	0	0	0	0	0	0	0	0	0	0	1	0	0	0
MA	0	0	0	0	0	0	0	0	0	0	0	0	0	1	0	0	0
AV	0	0	0	0	0	0	0	0	0	0	0	0	0	1	0	0	0
MA	0	0	0	0	0	0	0	0	1	0	0	0	0	0	0	0	0
AV	0	0	0	0	1	0	0	0	0	0	0	0	0	1	0	0	0
AV	0	0	0	0	1	0	0	0	0	0	0	0	0	1	0	0	0
MA	0	1	0	0	1	0	0	0	0	0	0	0	0	0	0	0	0
AV	0	0	0	0	0	0	1	0	0	0	0	0	0	0	0	0	0
HE	0	1	0	0	1	0	0	0	0	0	0	0	0	0	0	0	0
MA	0	1	0	0	1	0	1	0	0	0	0	0	0	0	0	0	0
MA	0	1	0	0	1	0	1	0	0	0	0	0	0	0	0	1	0
MA	0	0	0	0	0	0	0	1	0	1	0	0	0	0	0	0	0
AV	0	0	0	0	0	0	0	0	1	0	0	0	0	0	0	0	0
MA	0	1	0	0	0	0	1	0	0	0	0	0	0	0	0	0	0
MA	0	0	0	0	0	0	0	0	0	0	0	0	0	0	1	0	0
HE	0	0	0	0	0	0	0	0	0	0	0	0	0	1	0	0	0
HE	0	0	0	0	0	0	0	0	0	0	0	0	0	1	0	0	0
AV	0	0	0	0	0	0	0	0	0	0	0	0	0	1	0	0	0
MA	0	0	0	0	0	0	0	1	0	0	0	0	0	0	0	0	0
HE	0	0	0	0	0	0	0	0	0	0	1	0	0	0	0	0	0
HE	0	1	0	0	0	0	0	0	0	0	0	0	0	0	0	0	0
MA	0	0	0	0	0	0	0	0	0	0	0	0	0	0	0	0	1
AV	0	1	0	0	0	0	0	0	0	0	0	0	0	0	0	0	0
MA	0	1	0	0	0	0	0	0	0	0	0	0	0	0	0	1	0
MA	0	0	0	0	1	0	0	0	0	0	0	0	0	0	0	0	0
MA	0	0	0	0	1	0	0	0	0	0	0	0	0	0	0	0	0
MA	0	0	0	0	0	0	0	0	1	0	0	0	0	0	0	0	0
AV	0	0	0	0	0	0	0	1	0	0	0	0	0	0	0	0	0
AV	0	1	0	0	0	0	0	0	0	0	0	0	0	0	0	1	0
MA	0	0	0	0	0	0	1	0	0	0	0	0	0	0	0	0	0
MA	0	1	0	0	0	0	0	0	0	0	0	0	0	0	0	0	0
AV	0	1	0	0	1	0	0	0	0	0	0	0	0	0	0	0	0
MA	0	1	0	0	0	0	0	0	0	0	0	0	0	0	0	0	1
MA	0	1	0	0	0	0	0	0	0	0	0	0	0	0	0	0	1
AV	0	0	0	0	0	0	0	0	0	0	0	0	0	1	0	0	0
AV	0	0	0	0	0	0	0	0	0	0	0	0	0	1	0	0	0
MA	0	0	0	0	1	0	0	1	0	1	0	0	0	1	0	0	0
MA	0	1	0	0	0	0	0	0	0	0	0	0	0	0	0	1	0
MA	0	1	0	0	0	0	0	0	0	0	0	0	0	0	0	1	0
MA	0	0	0	0	0	0	0	1	0	1	0	0	0	0	0	0	0
MA	0	0	0	0	0	0	0	0	0	0	0	1	0	0	0	0	1
MA	0	0	0	0	0	0	0	0	1	0	0	0	0	0	0	0	0
HE	0	0	0	0	0	0	0	0	1	0	0	0	0	0	0	0	0
MA	0	0	0	0	0	0	0	1	0	1	0	0	0	0	0	0	0
MA	0	0	0	0	0	0	0	1	0	1	0	0	0	0	0	0	0
MA	0	1	0	0	0	0	0	0	0	0	0	0	0	0	0	0	0
MA	0	0	0	0	0	0	0	1	0	1	0	0	0	0	0	0	0
MA	0	1	0	0	0	0	1	0	0	0	0	0	0	0	0	0	0
AV	0	0	0	0	0	0	0	0	0	0	0	0	0	1	0	0	0
MA	0	0	0	0	0	0	0	0	0	0	0	0	1	0	0	0	0
MA	0	0	0	0	0	0	0	0	0	0	0	0	1	0	0	0	0
AV	0	0	0	0	0	0	1	0	0	0	0	0	0	0	0	0	0
MA	0	0	0	0	0	0	0	0	0	0	0	0	0	0	1	0	0
MA	0	1	0	0	0	0	0	0	0	0	1	0	0	0	0	0	0
AV	0	1	0	0	0	0	0	0	0	0	1	0	0	0	0	0	0
AV	0	1	0	0	0	0	0	0	0	0	0	0	0	0	0	1	0
MA	0	1	0	0	1	0	0	0	0	0	0	0	0	0	0	0	0
AV	0	0	0	0	0	0	0	0	0	0	1	0	0	1	0	0	0
MA	0	0	0	0	0	0	0	0	0	0	0	1	0	0	0	0	1
MA	0	0	0	0	0	0	0	0	0	0	0	0	0	0	1	0	0
MA	0	0	0	0	0	0	0	0	0	0	0	0	1	0	0	0	0
MA	0	0	0	0	0	0	0	0	0	0	0	0	1	0	0	0	0
AV	0	0	0	0	0	0	0	0	0	0	0	0	1	0	0	0	0
MA	0	1	0	0	0	0	0	0	0	0	0	0	0	0	0	1	0
MA	0	0	0	0	0	0	0	0	0	0	0	0	0	0	1	0	0
MA	0	0	0	0	0	0	0	0	1	0	0	0	0	0	0	0	0
MA	0	0	0	1	0	0	0	0	0	0	0	0	0	0	0	0	0
HE	0	0	0	0	0	0	0	0	0	0	0	0	0	0	0	0	1
MA	0	1	0	0	0	0	0	0	0	0	0	0	0	0	0	0	1
MA	0	1	0	0	0	0	0	0	0	0	0	0	0	0	0	0	0
HE	0	0	0	1	0	0	0	0	0	0	0	0	0	0	0	0	0
MA	0	1	0	1	0	0	0	0	0	0	0	0	0	0	0	0	0
MA	0	0	0	0	0	1	0	0	0	0	0	0	0	0	0	0	0
AV	0	0	0	0	0	0	0	0	0	0	0	0	0	1	0	0	0
MA	0	0	0	0	0	0	0	1	0	1	0	0	0	0	0	0	0
MA	0	0	0	0	0	0	0	1	0	1	0	0	0	0	0	0	0
MA	0	0	0	0	0	0	0	0	0	0	0	0	0	0	1	0	0
MA	0	0	0	0	0	0	0	0	1	0	0	0	0	0	0	0	0
MA	0	0	0	0	0	0	0	0	0	0	0	0	0	0	0	0	1
MA	0	0	0	0	0	0	0	1	0	1	0	0	0	0	0	0	0
AV	0	0	0	1	0	0	0	0	0	0	0	1	0	0	0	0	0
AV	0	1	0	0	0	0	0	0	0	0	0	0	0	0	0	0	0
MA	0	1	0	0	0	0	0	0	0	0	0	0	0	0	0	0	0
MA	0	0	0	0	0	0	0	0	0	0	1	0	0	0	0	0	0
MA	0	0	0	0	0	0	1	0	0	1	0	0	0	0	0	0	0
AV	0	0	0	0	0	0	0	0	0	0	0	0	0	1	0	0	0
MA	0	1	0	0	0	0	0	0	0	0	0	0	0	0	0	0	0
AV	0	0	0	0	0	0	0	0	0	0	0	0	0	1	0	0	0
MA	0	0	0	0	0	0	0	1	0	1	0	0	0	0	0	0	0
HE	0	0	0	1	0	0	0	0	0	0	0	0	0	0	0	0	0
HE	0	0	0	1	0	0	0	0	0	0	0	0	0	0	0	0	0
MA	0	0	0	0	0	0	0	0	0	0	0	0	1	0	0	0	0
MA	0	1	0	0	0	0	0	0	0	0	0	0	0	0	0	0	0
MA	0	1	0	0	0	0	0	0	0	0	0	0	0	0	0	0	0
MA	0	1	0	0	0	0	0	0	0	0	0	0	0	0	0	0	0
MA	0	1	0	0	0	0	1	0	0	0	0	0	0	0	0	0	0
AV	0	0	0	0	0	0	0	0	0	0	0	0	0	1	0	0	0
MA	0	1	0	0	1	0	0	0	0	0	0	0	0	0	0	0	0
MA	0	0	0	0	0	0	0	0	0	0	0	1	0	0	0	0	1
MA	0	0	0	0	0	0	0	1	0	0	0	0	0	0	0	0	0
MA	0	0	0	0	0	0	0	0	0	0	0	0	0	0	0	0	1
MA	0	0	0	0	0	0	0	0	0	0	0	0	0	0	1	0	0
MA	0	1	0	0	0	0	0	0	0	0	0	0	0	0	0	0	0
MA	0	0	0	0	0	0	0	0	0	0	0	0	1	0	0	0	0
MA	0	1	0	0	0	0	0	0	0	0	0	0	0	0	0	0	0
MA	0	0	0	0	0	0	0	1	0	0	0	0	0	0	0	0	0
MA	0	0	0	0	0	0	1	0	0	0	0	0	0	0	0	0	0
MA	0	0	0	0	0	0	0	1	0	0	0	0	0	0	0	0	0
MA	0	0	0	0	0	0	1	0	0	0	0	0	0	0	0	0	0
AV	0	1	0	0	0	0	0	0	0	0	1	0	0	0	0	0	0
HE	0	0	0	0	0	0	0	0	0	0	1	0	0	0	0	0	0
HE	0	1	0	0	0	0	0	0	1	0	0	0	0	0	0	0	0
AV	0	0	1	0	0	0	0	0	0	0	0	0	0	0	0	0	0
AV	0	0	0	0	0	0	0	0	0	0	0	0	1	0	0	1	0
MA	0	0	0	0	0	0	0	1	0	1	0	0	0	0	0	0	0
HE	0	0	0	0	0	0	0	0	0	0	0	1	0	0	0	0	1
MA	0	0	0	0	1	0	0	0	0	0	0	0	0	0	0	0	0
MA	0	1	0	0	0	0	0	0	0	0	0	0	0	0	0	0	0
MA	0	0	0	0	0	0	0	0	0	0	0	0	0	0	1	0	0
MA	0	0	0	0	0	0	0	1	0	1	0	0	0	0	0	0	0
MA	0	1	0	0	0	0	0	0	0	0	0	0	0	0	0	0	0
MA	0	0	0	1	0	0	1	0	0	0	0	0	0	0	0	0	0
MA	0	1	0	0	1	0	0	0	0	0	0	0	0	1	0	0	0
MA	0	1	0	0	1	0	0	0	0	0	0	0	0	1	0	0	0
MA	0	0	0	0	0	0	0	1	0	0	0	0	0	0	0	0	0
AV	0	1	0	0	0	0	0	0	0	0	0	0	0	0	0	0	0
MA	0	0	0	0	0	0	0	0	0	0	0	0	0	0	0	0	1
AV	0	0	0	0	0	0	0	0	1	0	0	0	0	0	0	0	0
MA	0	1	0	0	0	0	1	0	0	0	0	0	0	0	0	0	0
AV	0	0	0	0	0	0	0	0	0	0	0	0	0	0	0	1	0
MA	0	0	0	0	0	0	0	0	0	0	0	0	0	0	1	0	0
MA	0	0	0	0	0	0	0	0	0	0	0	0	0	0	0	0	1
MA	0	0	0	0	0	0	0	0	0	0	1	0	0	0	0	0	0
MA	0	0	0	0	0	0	0	0	0	0	1	1	0	0	0	0	1
AV	0	0	0	0	0	0	0	0	0	0	1	0	0	0	0	0	0
MA	0	1	0	0	0	0	0	0	0	0	0	0	0	1	0	0	0
MA	0	0	0	0	0	0	0	0	0	0	0	0	0	0	0	0	1
MA	0	0	0	0	0	0	0	1	0	1	0	0	0	0	0	0	0
MA	0	0	0	0	0	0	0	0	0	0	0	0	0	0	1	0	0
AV	0	0	0	0	0	0	0	0	0	0	1	0	0	1	0	0	0
AV	0	0	0	0	0	0	0	0	1	0	0	0	0	0	0	0	0
AV	0	0	0	0	0	0	0	0	0	0	0	0	0	1	0	0	0
AV	0	0	0	0	0	0	0	0	0	0	0	0	0	1	0	0	0
MA	0	1	0	0	0	0	0	0	0	0	0	0	0	0	0	0	0
AV	0	0	0	0	0	0	0	0	0	0	0	0	0	1	0	0	0
HE	0	0	0	0	0	0	0	0	0	0	0	0	0	1	0	0	0
HE	0	0	0	0	0	0	0	0	0	0	0	0	0	1	0	0	0
AV	0	0	0	0	0	0	0	0	1	0	0	0	0	0	0	0	0
MA	0	0	0	0	0	0	0	0	0	0	0	0	0	0	0	0	1
MA	0	1	0	0	0	0	0	0	0	0	0	0	0	0	0	0	0
MA	0	1	0	0	0	0	0	0	1	0	0	0	0	0	0	0	0
AV	0	0	0	0	0	0	0	0	0	0	0	0	0	1	0	0	0
AV	0	0	0	0	0	0	1	0	0	0	0	0	0	0	0	0	0
MA	0	0	0	0	0	0	0	0	0	0	0	0	0	0	0	0	1
AV	0	1	0	0	0	0	1	0	0	0	0	0	0	0	0	1	0
MA	0	1	0	0	0	0	0	0	0	0	0	0	0	0	0	0	0
AV	0	0	0	0	0	0	1	0	0	0	0	0	0	0	0	0	0
AV	0	0	0	0	0	0	0	0	0	0	1	0	0	0	0	0	0
MA	0	0	0	0	0	0	0	1	0	1	0	0	0	0	0	0	0
HE	0	0	0	0	0	0	0	0	1	0	0	0	0	0	0	0	0
MA	0	1	0	0	0	0	0	0	0	0	1	0	0	0	0	0	0
AV	0	0	0	0	0	0	1	0	0	0	0	0	0	0	0	0	0
MA	0	0	0	0	0	0	0	0	0	0	0	0	0	1	0	0	0
MA	0	0	0	0	0	0	0	0	0	0	0	1	0	0	0	0	1
AV	0	0	0	1	0	0	0	0	0	0	0	1	0	0	0	0	0
AV	0	0	0	0	0	0	0	0	1	0	0	0	0	0	0	0	0
MA	0	0	0	0	0	0	0	1	0	1	0	0	0	0	0	0	0
HE	0	0	0	0	0	0	0	0	1	0	0	0	0	0	0	0	0
MA	0	0	0	0	0	0	1	0	0	0	0	0	0	1	0	0	0
AV	0	0	0	0	0	0	1	0	0	0	0	0	0	1	0	0	0
MA	0	1	0	0	0	0	0	1	0	1	0	0	0	0	0	0	0
AV	0	0	0	0	0	0	0	0	0	0	0	0	0	0	1	0	0
MA	0	1	0	0	0	0	0	0	0	0	0	0	0	0	0	1	0
MA	0	0	0	0	0	0	0	0	0	0	0	0	1	0	0	0	0
AV	0	0	0	0	0	0	0	0	0	0	0	0	1	0	0	0	0
HE	0	0	0	0	0	0	0	0	0	0	0	0	1	0	0	0	0
MA	0	0	0	0	0	0	1	0	0	0	0	0	0	0	0	1	0
AV	0	0	0	0	0	0	0	0	0	0	1	1	0	0	0	0	0
MA	0	0	0	0	0	0	0	1	0	1	0	0	0	0	0	0	0
MA	0	0	0	0	0	0	0	0	0	0	1	0	0	0	0	0	0
MA	0	0	0	0	0	0	0	0	0	0	1	0	0	0	0	0	0
HE	0	0	0	0	0	0	0	0	0	0	1	0	0	0	0	0	0
AV	0	1	0	0	0	0	0	0	0	0	0	0	0	0	0	0	0
AV	0	0	0	0	1	0	0	0	0	0	0	0	0	0	0	0	0
AV	0	0	0	0	0	0	1	0	0	0	0	0	0	0	0	0	0
AV	0	1	0	0	0	0	0	0	0	0	0	0	0	0	0	0	0
MA	0	1	0	0	0	0	0	0	0	0	0	0	0	0	0	0	0
HE	0	0	0	0	1	0	0	0	0	0	0	0	0	0	0	0	0
MA	0	0	0	0	0	0	0	0	0	0	0	0	0	0	1	0	0
AV	0	0	0	0	1	0	0	0	0	0	0	0	0	0	0	0	0
MA	0	1	0	0	0	0	0	0	0	0	0	0	0	0	0	0	0
HE	0	1	0	0	0	0	0	0	0	0	0	0	0	0	0	0	0
MA	0	0	0	0	0	0	0	0	0	0	0	0	0	0	0	0	1
MA	0	1	0	0	0	0	1	0	0	0	0	0	0	0	0	0	0
MA	0	1	0	0	0	0	1	0	0	0	0	0	0	0	0	0	0
MA	0	0	0	0	0	0	0	1	0	1	0	0	0	0	0	0	0
AV	0	1	0	0	0	0	0	0	0	0	0	0	0	0	0	0	0
AV	0	0	0	0	0	1	0	0	0	0	0	0	0	0	0	0	0
MA	0	0	0	0	0	0	0	0	0	0	0	0	0	0	0	0	1
HE	0	0	0	0	0	0	0	0	0	0	0	0	0	1	0	0	0
MA	0	0	0	0	0	0	1	0	0	0	0	0	0	0	0	0	0
MA	0	0	0	0	0	0	0	0	0	0	0	0	0	0	1	0	0
MA	0	1	0	0	0	0	1	0	0	0	0	0	0	0	0	0	0
MA	0	1	0	0	0	0	0	0	0	0	0	0	0	0	0	0	0
MA	0	1	0	0	0	0	0	0	0	0	0	0	0	0	0	0	0
MA	0	1	0	0	0	0	0	0	0	0	0	0	0	0	0	0	0
MA	0	0	0	0	0	0	0	0	0	0	0	0	0	0	0	1	0
MA	0	0	0	0	0	0	0	0	0	0	0	0	0	1	0	0	0
HE	0	0	0	0	0	0	0	0	0	0	0	0	0	1	0	0	0
AV	0	0	0	0	0	0	0	0	0	0	0	0	0	1	0	0	0
MA	0	0	0	0	0	0	0	0	0	0	0	0	0	0	0	0	1
AV	0	0	0	0	0	0	0	0	0	0	0	0	0	0	0	0	1
AV	0	1	0	0	0	1	0	0	0	0	0	0	0	0	0	0	0
MA	0	0	0	0	0	0	0	0	0	0	0	0	1	0	0	0	0
AV	0	0	0	0	0	0	0	0	0	0	0	0	1	0	0	0	0
MA	0	0	0	0	0	0	0	0	0	0	0	0	1	0	0	0	0
MA	0	0	0	0	0	0	0	0	0	0	0	0	0	0	0	0	1
AV	0	0	0	0	0	0	0	1	0	1	0	0	0	0	0	0	0
MA	0	0	0	0	0	0	0	0	0	0	0	0	0	0	0	0	1
MA	0	0	0	0	0	0	0	0	0	1	0	0	0	0	0	0	0
MA	0	0	0	0	0	0	0	0	0	0	0	0	0	0	0	0	1
MA	0	0	0	0	1	0	0	0	0	0	0	0	0	0	0	0	0
AV	0	0	0	0	0	0	0	0	0	0	0	0	0	1	0	0	0
AV	0	0	0	0	0	0	0	0	0	0	0	0	0	1	0	0	0
MA	0	0	0	0	0	0	0	0	0	0	0	0	0	0	0	0	1
MA	0	0	0	0	0	0	0	0	0	0	0	1	0	0	0	0	1
MA	0	0	0	0	0	0	0	0	0	0	0	0	1	0	0	0	1
MA	0	0	0	1	0	0	0	0	0	0	0	1	0	0	0	0	0
MA	0	0	0	0	0	0	0	0	0	0	1	0	0	0	0	0	0
MA	0	0	0	0	0	0	0	1	0	1	0	0	0	0	0	0	0
AV	0	0	0	0	0	0	1	0	0	0	0	0	0	0	0	0	0
MA	0	0	0	0	0	0	0	1	0	1	0	0	0	0	0	0	0
MA	0	1	0	0	0	0	0	0	0	0	0	0	0	0	0	0	0
HE	0	0	0	0	0	0	0	1	0	0	0	0	0	0	0	0	0
HE	0	0	0	1	0	0	0	0	0	0	0	0	0	0	0	0	0
MA	0	0	0	0	0	0	0	1	0	0	0	0	0	0	0	0	0
MA	0	0	0	0	0	0	0	0	1	0	0	0	0	0	0	0	1
MA	0	0	0	0	0	0	0	0	0	0	1	0	0	0	0	0	0
MA	0	1	0	0	0	0	0	0	0	0	0	0	0	0	0	0	0
MA	0	0	0	0	0	0	1	0	0	0	0	0	0	0	0	0	0
MA	0	0	0	0	0	0	1	0	0	0	0	0	0	0	0	0	0
MA	0	0	0	0	0	0	0	0	0	0	0	0	0	0	1	0	0
MA	0	0	0	0	0	0	0	0	0	0	0	0	0	0	0	0	1
MA	0	0	0	0	0	0	0	0	0	0	0	0	0	0	0	0	1
MA	0	0	0	0	0	0	0	0	0	0	0	0	0	0	0	0	1
HE	0	0	0	0	0	0	0	0	0	0	0	0	0	0	1	0	0
HE	0	0	0	0	0	0	0	0	0	0	0	0	0	0	1	0	0
MA	0	0	0	0	0	0	0	0	0	0	0	0	0	0	0	0	1
MA	0	0	0	0	0	0	0	1	0	1	0	0	0	0	0	0	0
MA	0	0	0	0	0	0	1	0	0	0	0	0	0	0	0	1	0
AV	0	0	0	0	0	0	0	0	0	0	0	0	0	0	0	1	0
AV	0	0	0	0	0	0	0	0	0	0	1	0	0	1	0	0	0
AV	0	0	0	0	0	0	0	0	0	0	1	0	0	1	0	0	0
MA	0	0	0	0	0	0	0	0	0	0	0	0	0	0	1	0	0
MA	0	1	1	0	0	0	0	0	0	0	0	0	0	0	0	0	0
AV	0	0	0	0	0	0	0	0	1	0	0	0	0	0	0	0	0
HE	0	0	0	0	0	0	0	1	0	0	0	0	0	0	0	0	0
AV	0	1	0	0	0	0	0	0	0	0	0	0	0	0	0	0	0
HE	0	0	0	0	1	0	0	0	0	0	0	0	0	0	0	0	0
MA	0	0	0	1	0	0	0	0	0	0	0	0	0	0	0	0	0
MA	0	1	0	0	0	0	0	0	0	0	0	0	0	0	0	0	0
AV	0	1	0	0	0	0	0	0	0	0	0	0	0	0	0	0	0
AV	0	0	0	0	0	0	0	0	0	0	0	0	0	1	0	0	0
HE	0	0	0	1	0	0	0	0	0	0	0	0	0	0	0	0	0
HE	0	0	0	1	0	0	0	0	0	0	0	0	0	0	0	0	0
MA	0	1	0	0	0	0	0	0	0	0	0	0	0	0	0	0	0
MA	0	1	0	0	0	0	1	0	0	0	0	0	0	0	0	0	0
MA	0	0	0	1	0	0	0	0	0	0	0	0	0	0	0	0	0
MA	0	0	0	0	0	0	0	0	0	0	0	0	0	0	0	0	1
MA	0	1	0	0	0	0	0	0	0	0	0	0	0	0	0	0	0
MA	0	0	0	0	0	0	0	0	0	0	0	0	0	0	0	0	1
MA	0	0	0	0	0	0	0	1	0	1	0	0	0	0	0	0	0
AV	0	0	0	0	0	1	0	0	0	0	0	0	0	0	0	0	0
MA	0	1	0	0	0	0	0	0	0	0	0	0	0	0	0	0	0
AV	0	0	0	0	1	0	0	0	0	0	0	0	0	0	0	0	0
AV	0	0	0	0	0	0	0	0	1	0	0	0	0	0	0	0	0
MA	0	0	0	0	0	0	0	0	1	0	0	0	0	0	0	0	0
MA	0	0	0	1	0	0	0	0	0	0	0	0	0	0	0	0	0
AV	0	0	0	1	0	0	0	0	0	0	0	0	0	0	0	0	0
MA	0	0	0	1	0	0	0	0	0	0	0	0	0	0	0	0	0
MA	0	0	0	0	0	0	0	1	0	1	0	0	0	0	0	0	0
MA	0	1	0	0	0	0	0	0	0	0	0	0	0	0	0	0	0
AV	0	0	0	0	0	0	0	0	1	0	0	0	0	0	0	0	0
MA	0	0	0	0	0	0	0	0	0	0	0	0	0	0	1	0	0
AV	0	0	0	0	0	0	0	1	0	1	0	0	0	0	0	0	0
MA	0	0	0	0	0	0	0	0	0	0	0	0	0	0	0	0	1
MA	0	1	0	0	0	0	0	0	0	0	0	0	0	0	0	0	0
AV	0	1	0	0	0	0	0	0	0	0	0	0	0	0	0	0	0
MA	0	0	0	1	0	0	0	0	0	0	0	0	0	0	0	0	0
AV	0	0	0	0	0	0	1	0	0	0	0	0	0	0	0	0	0
MA	0	0	0	0	0	0	0	0	0	0	0	0	0	0	0	0	1
HE	0	1	0	0	0	0	0	0	0	0	0	0	0	0	0	0	0
MA	0	1	0	0	0	0	0	0	0	0	0	0	0	0	0	0	0
MA	0	0	0	0	0	0	0	0	0	0	1	0	0	0	0	0	0
MA	0	0	0	0	0	0	0	0	0	0	0	1	0	0	0	0	1
MA	0	0	0	0	0	0	0	0	0	0	0	1	0	0	0	0	1
MA	0	0	0	0	0	0	0	0	0	0	0	1	0	0	0	0	1
MA	0	0	0	0	0	0	0	0	0	0	0	1	0	0	0	0	1
MA	0	0	0	0	0	0	0	0	0	0	0	1	0	0	0	0	1
MA	0	0	0	0	0	0	0	0	0	0	0	1	0	0	0	0	1
MA	0	0	0	0	0	0	0	0	0	0	0	1	0	0	0	0	1
MA	0	0	0	0	0	0	0	0	0	0	0	1	0	0	0	0	1
AV	0	0	0	1	0	0	0	0	0	0	0	0	0	0	0	0	0
MA	0	0	0	0	0	0	0	1	0	1	0	0	0	0	0	0	0
MA	0	0	0	0	0	0	0	0	0	0	0	0	0	0	0	0	1
MA	0	0	0	0	0	0	0	0	0	0	0	0	0	0	0	0	1
AV	0	1	0	0	1	0	0	0	0	0	0	0	0	0	0	0	0
MA	0	0	0	0	0	0	0	0	0	0	0	0	0	0	0	0	1
AV	0	0	0	0	0	0	0	0	0	0	1	0	0	0	0	0	0
AV	0	0	0	0	0	0	0	0	0	0	0	0	0	1	0	0	0
MA	0	1	0	0	0	0	0	0	0	0	0	0	0	0	0	0	0
HE	0	0	0	0	0	0	0	0	0	0	0	0	0	0	0	0	1
AV	0	0	0	0	0	0	1	0	0	0	0	0	0	0	0	0	0
MA	0	1	0	0	1	0	0	0	0	0	0	0	0	0	0	0	0
AV	0	1	0	0	1	0	0	0	0	0	0	0	0	0	0	0	0
MA	0	0	0	0	0	0	0	0	0	0	1	0	0	0	0	0	0
AV	0	0	0	0	0	0	0	0	0	0	0	0	1	0	0	0	0
MA	0	0	0	0	0	0	0	0	0	0	0	0	1	0	0	0	0
AV	0	0	0	0	0	0	1	0	0	0	0	0	0	1	0	0	0
MA	0	1	0	0	0	0	0	0	0	0	0	0	0	0	0	0	0
MA	0	0	0	0	0	0	0	1	0	1	0	0	0	0	0	0	0
AV	0	0	0	0	0	0	0	0	0	0	0	0	0	1	0	0	0
MA	0	0	0	0	0	0	0	1	0	1	0	0	0	0	0	0	0
MA	0	0	0	0	0	0	0	0	0	0	0	1	0	0	0	0	1
HE	0	0	0	0	0	0	0	0	0	0	0	0	0	1	0	0	0
AV	0	0	0	0	0	0	1	0	0	0	0	0	0	0	0	0	0
MA	0	0	0	0	0	0	0	0	0	0	0	0	0	0	0	0	1
MA	0	0	0	0	0	0	0	0	0	0	0	0	0	1	0	0	0
MA	0	0	0	0	0	0	0	1	0	1	0	0	0	0	0	0	0
MA	0	1	0	0	0	0	1	0	0	0	0	0	0	0	0	0	0
MA	0	0	0	0	0	0	0	0	0	0	1	0	0	0	0	0	0
AV	0	0	0	0	0	0	0	0	0	0	0	0	0	0	0	0	1
MA	0	0	0	0	0	0	0	0	0	0	0	1	0	0	0	0	1
MA	0	0	0	0	0	0	1	0	0	0	0	0	0	0	0	0	0
AV	0	0	0	0	1	0	0	0	0	0	0	0	0	0	0	0	0
MA	0	0	0	0	0	0	0	0	0	0	0	0	0	0	0	0	1
MA	0	0	0	0	0	0	0	0	0	0	0	0	0	0	0	1	0
AV	0	0	0	0	0	0	0	1	0	1	0	0	0	0	0	0	0
AV	0	0	0	1	0	0	0	0	0	0	0	0	0	0	0	0	0
MA	0	0	0	0	0	0	0	0	1	0	0	0	0	0	0	0	0
MA	0	0	0	0	0	0	0	1	0	1	0	0	0	0	0	0	0
MA	0	0	0	0	0	0	0	1	0	1	0	0	0	0	0	0	0
MA	0	1	0	0	0	0	0	0	0	0	1	0	0	0	0	0	0
MA	0	0	0	0	0	0	0	0	0	0	0	1	0	0	0	0	1
AV	0	1	0	0	0	0	0	0	0	0	0	0	0	0	0	0	0
MA	0	0	0	0	0	0	0	0	0	0	0	0	0	0	0	0	1
MA	0	0	0	0	0	0	0	1	0	1	0	0	0	0	0	0	0
MA	0	1	0	0	0	0	0	0	0	0	0	0	0	0	0	0	0
HE	0	0	0	0	0	0	0	0	0	0	0	0	0	1	0	0	0
HE	0	0	0	0	0	0	0	0	0	0	0	0	0	1	0	0	0
MA	0	1	0	0	0	0	0	0	0	0	0	0	0	0	0	0	0
MA	0	0	0	0	0	0	1	0	0	0	0	0	0	0	0	0	0
MA	0	1	0	0	0	0	0	0	0	0	0	0	0	0	0	0	0
AV	0	0	0	0	0	0	0	0	1	0	0	0	0	0	0	0	0
MA	0	0	0	0	0	0	0	1	0	1	0	0	0	0	0	0	0
MA	0	0	0	0	0	0	0	1	0	0	0	0	0	0	0	1	0
MA	0	0	0	0	0	0	0	0	0	0	0	0	0	0	0	0	1
AV	0	0	0	0	0	0	0	0	1	0	0	0	0	0	0	0	0
HE	0	0	0	0	0	0	0	0	0	0	1	0	0	0	0	0	0
MA	0	0	0	0	0	0	0	0	0	0	0	0	0	0	1	0	0
MA	0	0	0	0	0	0	0	0	0	0	0	0	0	0	0	0	1
AV	0	0	0	0	0	0	0	0	0	0	0	0	0	0	0	1	0
HE	0	0	0	0	0	0	0	0	1	0	0	0	0	0	0	0	0
HE	0	1	0	0	0	0	0	0	0	0	0	0	0	0	0	0	0
MA	0	1	0	0	0	0	0	0	0	0	0	0	0	0	0	0	0
MA	0	0	0	0	0	0	0	1	0	1	0	0	0	0	0	0	0
MA	0	1	0	0	0	0	0	0	0	0	0	0	0	0	0	1	0
MA	0	1	0	0	0	0	0	0	0	0	0	0	0	0	0	0	0
MA	0	0	0	0	0	0	0	0	0	0	0	0	1	0	0	0	0
AV	0	0	0	0	0	0	0	0	0	0	0	0	1	0	0	0	0
AV	0	0	0	0	0	0	0	0	0	0	0	0	1	0	0	0	0
AV	0	0	0	0	0	0	0	1	0	1	0	0	0	0	0	0	0
AV	0	0	0	0	0	0	0	0	0	0	1	0	0	0	0	0	0
MA	0	1	0	0	0	0	0	0	0	0	0	0	0	0	0	0	0
MA	0	1	0	0	0	0	1	0	0	0	0	0	0	0	0	0	0
AV	0	0	0	0	0	0	0	0	0	0	0	0	0	1	0	0	0
AV	0	0	0	0	0	0	0	0	0	0	0	0	0	1	0	0	0
AV	0	0	0	0	0	0	0	0	0	0	0	0	0	0	0	1	0
MA	0	0	0	0	0	0	0	0	0	0	0	0	0	0	0	0	1
MA	0	0	0	0	0	0	1	0	0	0	0	0	0	0	0	0	0
AV	0	0	0	0	0	0	0	0	0	0	1	0	0	0	0	0	0
HE	0	0	0	0	0	0	1	0	0	0	1	0	0	0	0	0	0
AV	0	0	0	0	0	0	0	0	1	0	0	0	0	0	0	0	0
AV	0	1	0	0	0	0	0	0	0	0	0	0	0	1	0	0	0
AV	0	0	0	0	0	0	0	1	0	1	0	0	0	0	0	0	0
MA	0	0	0	0	0	0	1	0	0	0	0	0	0	0	0	0	0
MA	0	0	0	0	0	0	1	0	0	0	0	0	0	0	0	0	0
MA	0	0	0	0	0	0	1	0	0	0	0	0	0	0	0	0	0
MA	0	0	0	0	0	0	1	0	0	0	0	0	0	0	0	0	0
MA	0	0	0	0	0	0	0	0	0	0	0	1	0	0	0	0	1
HE	0	0	0	0	0	0	0	0	0	0	0	1	0	0	0	0	1
MA	0	0	0	0	0	0	0	0	0	0	0	0	0	0	0	0	1
MA	0	1	0	0	0	0	0	0	0	0	0	0	0	0	0	0	0
MA	0	0	0	0	0	0	0	0	0	0	0	1	0	0	0	0	1
AV	0	1	0	0	0	0	0	0	0	0	0	0	0	0	0	0	0
AV	0	1	0	0	0	0	0	0	0	0	0	0	0	0	0	0	0
MA	0	0	0	0	0	0	0	0	0	0	0	0	1	0	0	0	0
MA	0	0	0	0	0	0	0	0	0	0	0	0	0	0	1	0	0
AV	0	0	0	0	0	0	1	0	0	0	0	0	0	0	0	0	0
HE	0	0	0	1	0	0	0	0	0	0	0	0	0	0	0	0	0
MA	0	0	0	0	0	0	0	1	0	1	0	0	0	0	0	0	0
MA	0	0	0	0	1	0	0	0	0	0	0	0	0	0	0	0	0
AV	0	0	0	0	1	0	0	0	0	0	0	0	0	0	0	0	0
MA	0	1	0	0	0	0	0	1	0	1	0	0	0	0	0	0	0
AV	0	0	0	0	0	1	0	0	0	0	0	0	0	0	0	0	0
MA	0	0	0	0	0	0	0	0	0	0	0	0	0	0	0	0	1
MA	0	0	0	0	0	0	0	0	0	0	0	0	0	0	0	0	1
AV	0	1	0	0	0	0	0	0	0	0	0	0	0	0	0	0	0
MA	0	0	0	0	0	0	0	0	0	0	1	0	0	0	0	0	0
MA	0	0	0	0	0	0	0	0	0	0	1	0	0	0	0	0	0
AV	0	0	0	0	0	0	0	0	0	0	0	0	0	0	1	0	0
MA	0	1	0	0	0	0	0	0	0	0	0	0	0	0	0	0	0
MA	0	0	0	0	0	0	0	0	0	0	0	0	0	0	0	0	1
MA	0	1	0	0	0	0	0	0	0	0	0	0	0	0	0	0	0
MA	0	1	0	0	0	0	0	0	0	0	0	0	0	0	0	0	0
AV	0	0	0	0	0	0	0	0	0	0	0	0	0	1	0	0	0
MA	0	0	0	0	0	0	0	1	0	1	0	0	0	0	0	0	0
MA	0	0	0	0	0	0	0	0	0	0	0	0	0	0	0	0	1
MA	0	1	0	0	0	0	0	0	0	0	0	0	0	0	0	1	0
AV	0	0	0	0	0	0	0	1	0	0	0	0	0	0	0	0	0
HE	0	0	0	1	0	0	0	0	0	0	0	0	0	0	0	0	0
HE	0	0	0	1	0	0	0	0	0	0	0	0	0	0	0	0	0
HE	0	0	0	1	0	0	0	0	0	0	0	0	0	0	0	0	0
HE	0	0	0	1	0	0	0	0	0	0	0	0	0	0	0	0	0
HE	0	0	0	1	0	0	0	0	0	0	0	0	0	0	0	0	0
HE	0	0	0	0	0	0	0	0	0	0	1	0	0	0	0	0	0
HE	0	0	0	1	0	0	0	0	0	0	0	0	0	0	0	0	0
MA	0	0	0	0	0	0	0	0	0	0	0	0	0	0	0	0	1
AV	0	0	0	0	0	0	0	0	0	0	1	0	0	0	0	0	0
MA	0	0	0	0	0	0	0	0	1	0	0	0	0	0	0	0	0
MA	0	0	0	0	0	0	0	1	0	1	0	0	0	0	0	0	0
MA	0	0	0	0	0	0	0	0	0	0	0	0	0	0	1	0	0
AV	0	0	0	0	0	0	0	0	0	0	1	0	0	0	0	0	0
HE	0	0	0	0	0	0	1	0	0	0	0	0	0	0	0	0	0
MA	0	0	0	0	0	0	0	1	0	0	0	0	0	0	0	0	0
MA	0	0	0	0	0	0	0	0	0	0	0	0	1	0	0	0	0
AV	0	0	0	0	0	0	0	0	0	0	0	0	1	0	0	0	0
AV	0	0	0	0	0	0	0	1	0	1	0	0	0	0	0	0	0
MA	0	0	0	0	0	0	0	0	0	0	0	0	0	0	0	0	1
AV	0	0	0	0	0	0	0	1	0	1	0	0	0	0	0	0	0
MA	0	1	0	0	0	0	0	0	0	0	0	0	0	0	0	0	1
MA	0	1	0	0	0	0	0	0	0	0	0	0	0	0	0	0	0
MA	0	1	0	0	0	0	0	0	0	0	0	0	0	0	0	0	0
MA	0	0	0	0	0	0	0	1	0	1	0	0	0	0	0	0	0
MA	0	0	0	0	1	0	0	0	0	0	0	0	0	0	0	0	0
AV	0	0	0	0	0	0	0	0	0	0	0	0	1	0	0	0	0
MA	0	0	0	0	0	0	0	0	0	0	0	0	1	0	0	0	0
MA	0	1	0	0	0	0	0	0	0	0	0	0	0	0	0	0	0
MA	0	0	0	0	0	0	0	1	0	1	0	0	0	0	0	0	0
MA	0	1	0	1	0	0	0	0	0	0	0	0	0	0	0	0	0
MA	0	0	0	0	0	0	0	0	0	0	0	0	0	0	0	0	1
MA	0	0	0	0	0	0	0	1	0	1	0	0	0	0	0	0	0
AV	0	1	0	0	0	0	0	0	0	0	0	0	0	0	0	0	0
AV	0	0	0	0	0	0	0	0	0	0	0	0	0	1	0	0	0
MA	0	0	0	0	0	0	0	0	0	0	1	0	0	0	0	0	0
AV	0	0	0	0	0	0	0	0	0	0	0	0	0	0	0	1	0
MA	0	0	0	0	0	0	0	0	0	0	0	0	0	0	0	0	1
MA	0	0	0	0	0	0	0	0	0	0	0	0	0	0	0	0	1
AV	0	0	0	0	0	0	0	0	0	0	0	0	0	0	0	0	1
MA	0	0	0	0	0	0	0	0	0	0	0	1	0	0	0	0	1
AV	0	1	0	0	0	0	0	0	0	0	0	1	0	0	0	0	0
MA	0	0	0	1	0	0	0	0	0	0	0	0	0	0	0	0	0
AV	0	0	0	0	0	0	0	0	0	0	0	0	1	0	0	0	0
MA	0	0	0	0	0	0	0	0	0	0	0	1	0	0	0	0	1
MA	0	0	0	0	0	0	0	0	0	0	0	0	0	1	0	0	0
MA	0	0	0	0	0	0	0	0	0	0	0	0	0	1	0	0	0
HE	0	0	0	0	0	0	0	0	0	0	0	0	0	1	0	0	0
MA	0	0	0	0	0	0	0	0	0	0	1	0	0	0	0	0	0
HE	0	0	0	0	0	0	0	0	0	0	1	0	0	0	0	0	0
MA	0	0	0	0	0	0	0	0	0	0	0	0	1	0	0	0	0
AV	0	0	0	0	0	0	0	0	0	0	0	0	1	0	0	0	0
AV	0	0	0	0	0	0	0	0	1	0	0	0	0	0	0	0	0
MA	0	0	0	0	0	0	0	0	0	0	1	0	0	0	0	0	0
MA	0	0	0	0	0	0	0	0	1	0	0	0	0	0	0	0	0
MA	0	0	0	0	0	0	0	1	0	1	0	0	0	0	0	0	0
MA	0	0	0	0	0	0	0	0	0	0	0	0	0	0	0	0	1
MA	0	0	0	0	0	0	0	1	0	1	0	0	0	0	0	0	0
MA	0	1	0	0	0	0	0	0	0	0	0	0	0	0	0	0	0
AV	0	0	0	0	0	0	0	0	0	0	0	0	0	1	0	0	0
MA	0	0	0	0	0	0	0	0	0	0	1	0	0	0	0	0	0
AV	0	0	0	0	0	0	0	0	0	0	0	0	0	1	0	0	0
MA	0	1	0	0	0	0	0	0	0	0	0	0	0	0	0	0	0
HE	0	1	0	0	0	0	0	0	0	0	0	0	0	0	0	0	0
HE	0	1	0	0	0	0	0	0	0	0	0	0	0	0	0	0	0
MA	0	0	0	0	0	0	0	0	0	0	0	0	0	0	0	1	0
MA	0	0	0	1	0	0	0	0	0	0	0	0	0	0	0	0	0
MA	0	0	0	1	0	0	0	0	0	0	0	0	0	0	0	0	0
MA	0	0	0	0	0	0	0	0	0	0	0	0	0	0	0	0	1
MA	0	0	0	0	0	0	0	0	0	0	1	0	0	0	0	0	1
MA	0	0	0	0	0	0	0	0	0	0	0	1	0	0	0	0	1
MA	0	0	0	0	0	0	1	0	0	0	0	0	0	0	0	0	0
MA	0	1	0	0	0	0	0	0	0	0	0	0	0	0	0	0	0
MA	0	0	0	0	0	0	0	0	0	0	0	0	0	0	1	0	0
AV	0	0	0	0	0	0	0	0	0	0	0	0	0	0	0	0	1
AV	0	1	0	0	0	0	1	0	0	0	0	0	0	0	0	0	0
MA	0	1	0	1	0	0	0	0	0	0	0	0	0	0	0	0	0
AV	0	1	0	0	0	0	0	0	0	0	0	0	0	0	0	0	0
AV	0	0	0	0	0	0	0	1	0	1	0	0	0	0	0	0	0
AV	0	0	0	0	0	1	0	0	0	0	1	0	0	0	0	0	0
AV	0	0	0	0	0	0	0	0	0	0	1	0	0	0	0	0	0
MA	0	1	0	0	0	0	0	0	0	0	0	0	0	0	0	0	0
MA	0	0	0	0	0	0	0	0	0	0	0	0	0	0	0	0	1
AV	0	0	0	0	0	0	0	0	0	0	0	0	0	0	0	0	1
AV	0	0	0	0	0	0	0	0	0	0	0	0	0	0	0	1	0
MA	0	0	0	1	0	0	0	0	0	0	0	0	0	0	0	0	0
MA	0	0	0	0	0	0	0	0	0	0	0	1	0	0	0	0	0
MA	0	0	0	0	0	0	0	1	0	1	0	0	0	0	0	0	0
AV	0	0	0	0	0	0	0	0	0	0	0	0	0	1	0	0	0
AV	0	0	0	0	0	0	0	1	0	1	0	0	0	0	0	0	0
MA	0	1	0	0	0	0	0	0	0	0	0	0	0	0	0	0	0
AV	0	0	0	1	0	0	0	0	0	0	0	0	0	0	0	0	0
MA	0	0	0	0	0	0	0	1	0	1	1	0	0	0	0	0	0
MA	0	1	0	0	0	0	0	1	0	0	0	0	0	0	0	0	0
MA	0	0	0	0	0	0	0	0	0	0	0	1	0	0	0	0	1
MA	0	0	0	0	0	0	0	1	0	1	0	0	0	0	0	0	0
MA	0	0	0	0	0	0	0	1	0	1	0	0	0	0	0	0	0
MA	0	0	0	0	0	0	0	0	0	0	0	0	1	0	0	0	0
AV	0	0	0	0	0	0	0	0	0	0	0	0	1	0	0	0	0
MA	0	0	0	1	0	0	0	0	0	0	0	0	0	0	0	0	0
AV	0	0	0	0	0	0	0	0	0	0	0	0	0	1	0	0	0
AV	0	0	0	0	0	1	0	0	0	0	0	0	0	0	0	0	0
AV	0	0	0	0	0	0	0	0	0	0	0	0	0	1	0	0	0
MA	0	1	0	0	0	0	1	0	0	0	0	0	0	0	0	0	0
HE	0	1	0	0	0	0	0	0	0	0	0	0	0	0	0	0	0
AV	0	0	0	0	0	0	0	0	0	0	0	0	1	0	0	0	0
MA	0	0	0	0	0	0	0	1	0	1	0	0	0	0	0	0	0
AV	0	1	0	0	0	0	0	0	0	0	0	0	0	1	0	0	0
AV	0	0	0	0	0	0	0	0	0	0	1	0	0	0	0	0	0
MA	0	1	0	0	0	0	0	0	0	0	0	0	0	0	0	0	0
MA	0	0	0	0	0	0	0	0	0	0	0	1	0	0	0	0	1
MA	0	0	0	0	0	0	0	0	0	0	0	1	0	0	0	0	1
AV	0	0	0	0	0	0	0	0	1	0	0	0	0	0	0	0	0
AV	0	0	0	0	0	0	0	0	0	0	0	0	0	0	0	1	0
MA	0	0	0	1	0	0	0	0	0	0	0	0	0	0	0	0	0
MA	0	0	0	0	0	0	0	1	0	1	0	0	0	0	0	0	0
AV	0	0	1	0	0	0	0	0	0	0	1	0	0	0	0	0	0
MA	0	0	0	0	0	1	0	0	0	0	0	0	0	0	0	0	0
MA	0	0	0	0	0	0	0	0	0	0	1	0	0	0	0	0	0
AV	0	0	0	0	0	0	0	0	0	0	1	1	0	0	0	0	0
AV	0	0	0	0	0	0	0	0	0	0	0	0	0	1	0	0	0
AV	0	0	0	0	0	0	1	0	0	0	0	0	0	0	0	0	0
MA	0	0	0	0	0	0	0	0	0	0	0	1	0	0	0	0	1
MA	0	0	0	0	0	0	0	0	0	0	0	1	0	0	0	0	1
AV	0	0	0	0	0	0	0	0	0	0	0	0	0	1	0	0	0
MA	0	0	0	0	0	0	0	0	1	0	0	0	0	0	0	0	0
AV	0	0	0	0	0	0	1	0	0	0	0	0	0	0	0	0	0
MA	0	0	0	0	0	0	0	0	0	0	0	0	1	0	0	0	0
AV	0	0	0	0	0	0	1	0	0	0	0	0	0	0	0	0	0
MA	0	1	0	0	0	0	1	0	0	0	0	0	0	0	0	0	0
AV	0	0	0	0	0	0	1	0	0	0	0	0	0	0	0	0	0
AV	0	0	0	0	0	0	1	0	0	0	0	0	0	0	0	0	0
MA	0	0	0	0	0	0	0	0	0	0	0	0	0	0	0	1	0
AV	0	0	0	0	0	0	1	0	0	0	0	0	0	0	0	0	0
MA	0	0	0	0	1	0	0	0	0	0	0	0	0	0	0	0	0
MA	0	0	0	0	0	0	0	0	0	0	0	0	0	0	0	0	1
AV	0	0	0	0	0	0	0	0	0	0	0	0	0	0	0	0	1
MA	0	0	0	0	0	0	1	0	0	0	0	0	0	0	0	0	0
MA	0	0	0	0	0	0	0	0	0	0	1	0	0	0	0	0	0
AV	0	0	0	0	0	0	0	0	0	0	0	0	0	0	0	0	1
MA	0	0	0	1	0	0	0	0	0	0	0	0	0	0	0	0	0
MA	0	1	0	0	0	0	0	0	0	0	0	0	0	0	0	0	0
AV	0	0	0	0	0	0	0	1	0	1	0	0	0	0	0	0	0
AV	0	0	0	1	0	0	0	0	0	0	0	0	0	0	0	0	0
MA	0	1	0	0	0	0	0	0	0	0	0	0	0	0	0	0	0
HE	0	0	0	1	0	0	0	0	0	0	0	0	0	0	0	0	0
AV	0	0	0	0	0	0	0	0	0	0	1	0	0	0	0	0	0
MA	0	0	0	0	0	0	0	1	0	1	0	0	0	0	0	0	0
AV	0	0	0	0	0	0	0	0	0	0	0	0	0	1	0	0	0
AV	0	0	0	0	0	0	0	0	0	0	0	0	0	0	0	0	1
HE	0	0	0	0	0	0	0	0	0	0	0	0	0	0	0	0	1
MA	0	0	0	0	0	0	0	0	0	0	0	0	0	1	0	0	0
AV	0	0	0	0	0	0	0	0	0	0	0	0	0	1	0	0	0
MA	0	1	0	0	0	0	0	0	0	0	0	0	0	0	0	0	0
MA	0	1	0	0	0	0	0	0	0	0	0	0	0	0	0	0	0
HE	0	0	0	0	0	0	0	0	0	0	0	0	0	0	1	0	0
MA	0	0	0	0	0	0	0	1	0	1	0	0	0	0	0	0	0
HE	0	0	0	0	0	0	0	0	0	0	0	0	0	1	0	0	0
AV	0	0	0	1	0	0	0	0	0	0	0	0	0	1	0	0	0
MA	0	1	0	0	0	0	0	0	0	0	0	0	0	0	0	0	0
MA	0	0	0	0	0	0	0	0	0	0	1	0	0	0	0	0	0
MA	0	0	0	0	0	0	0	0	0	0	0	1	0	0	0	0	1
MA	0	0	0	0	0	0	0	0	0	0	0	1	0	0	0	0	1
MA	0	0	0	0	0	0	0	0	0	0	0	1	0	0	0	0	1
AV	0	0	0	0	0	0	0	0	0	0	0	0	0	1	0	0	0
MA	0	0	0	0	0	0	0	0	0	0	0	1	0	0	0	0	1
MA	0	0	0	0	0	0	0	1	0	1	0	0	0	0	0	0	0
AV	0	0	0	0	0	1	0	0	0	0	0	0	0	0	0	0	0
AV	0	0	0	0	0	1	0	0	0	0	0	0	0	0	0	0	0
MA	0	0	0	0	0	0	1	0	0	0	0	0	1	0	0	0	0
MA	0	0	0	0	0	0	1	0	0	0	0	0	1	0	0	0	0
MA	0	0	0	0	0	0	0	1	0	1	0	0	0	0	0	0	0
MA	0	0	0	0	0	0	0	0	0	0	0	1	0	0	0	0	1
MA	0	0	0	0	0	0	0	1	0	0	0	0	0	0	0	0	1
MA	0	0	0	0	0	0	0	0	0	0	0	0	0	0	0	0	1
MA	0	1	0	0	0	0	0	0	0	0	1	0	0	0	0	0	0
MA	0	0	0	0	0	0	0	1	0	1	0	0	0	0	0	0	0
AV	0	0	0	0	0	0	1	0	0	0	0	0	0	0	0	0	0
AV	0	0	0	0	0	1	0	0	0	0	0	0	0	0	0	0	0
MA	0	0	0	1	0	0	0	0	0	0	0	0	0	0	0	0	0
AV	0	1	0	0	0	0	0	0	0	0	1	0	0	0	0	0	0
AV	0	0	0	0	0	0	0	0	0	0	0	0	0	1	0	0	0
AV	0	0	0	0	0	0	0	0	0	0	0	0	0	1	0	0	0
AV	0	0	0	0	0	0	0	1	0	1	0	0	0	0	0	0	0
AV	0	1	0	0	0	0	0	0	0	0	0	0	0	0	0	0	0
AV	0	0	0	0	0	0	0	0	0	0	0	1	0	0	0	0	1
MA	0	0	0	0	0	0	0	1	0	0	0	0	0	0	0	0	0
MA	0	0	0	0	0	0	0	1	0	1	0	0	0	0	0	0	0
MA	0	1	0	0	0	0	0	0	0	0	0	0	0	0	0	0	0
AV	0	0	0	1	0	0	0	0	0	0	0	0	0	1	0	0	0
AV	0	0	0	0	0	0	0	0	0	0	0	0	0	1	0	0	0
MA	0	0	0	0	0	0	0	0	0	0	0	0	0	1	0	0	0
MA	0	0	0	0	0	0	0	0	0	0	0	1	0	0	0	0	1
MA	0	0	0	0	0	0	0	0	0	0	0	0	0	0	0	1	0
AV	0	1	0	0	0	0	0	0	0	0	0	0	0	0	0	0	0
MA	0	0	0	0	0	0	0	0	0	0	0	1	0	0	0	0	1
MA	0	0	0	1	0	0	0	0	0	0	0	0	0	0	0	0	0
HE	0	0	0	0	0	0	0	0	0	0	0	1	1	0	0	0	0
AV	0	0	0	0	0	0	0	0	0	0	0	1	1	0	0	0	0
MA	0	0	0	0	0	0	0	0	0	0	0	1	1	0	0	0	0
HE	0	0	0	1	0	0	0	0	0	0	0	1	0	0	0	0	0
AV	0	0	0	1	0	0	0	0	0	0	0	1	0	0	0	0	0
MA	0	0	0	1	0	0	0	0	0	0	0	1	0	0	0	0	0
HE	1	0	1	0	0	0	0	0	0	0	0	0	0	0	0	0	0
AV	1	0	1	0	0	0	0	0	0	0	0	0	0	0	0	0	0
HE	0	1	0	0	1	0	0	0	0	0	0	0	0	0	0	0	0
AV	0	1	0	0	1	0	0	0	0	0	0	0	0	0	0	0	0
HE	0	0	0	1	0	0	0	0	0	0	0	1	0	0	0	0	0
AV	0	0	0	1	0	0	0	0	0	0	0	1	0	0	0	0	0
HE	1	1	0	0	0	0	0	0	0	0	0	0	0	0	0	0	0
HE	0	0	0	1	0	0	0	0	0	0	0	0	0	0	0	0	0
HE	1	0	0	0	0	1	0	0	0	0	0	0	0	0	0	0	0
HE	0	0	0	0	0	0	0	1	0	0	0	0	0	0	0	0	0
HE	0	0	0	0	0	0	1	0	0	0	1	0	0	0	0	0	0
HE	0	0	0	0	0	0	0	0	0	0	1	0	0	0	0	0	0
HE	0	0	0	0	0	1	0	0	1	0	0	0	0	0	0	0	0
HE	0	0	0	0	0	0	0	0	0	0	0	0	0	0	0	0	1
HE	0	0	0	0	0	0	0	1	0	0	0	0	0	0	0	0	0
HE	0	1	0	0	0	0	0	0	0	0	0	0	0	0	0	0	0
HE	0	1	0	0	0	0	0	0	0	0	0	0	0	0	0	0	0
HE	0	1	0	0	0	0	0	0	0	0	0	0	0	0	0	0	0
HE	0	1	0	0	0	0	0	0	0	0	1	0	0	0	0	0	0
HE	0	1	0	1	0	0	0	0	0	0	0	0	0	0	0	0	0
HE	0	1	0	1	0	0	0	0	0	0	0	0	0	0	0	0	0
HE	0	0	0	0	0	0	0	0	0	0	0	0	0	0	0	0	1
HE	0	0	0	0	1	0	0	0	0	0	1	0	0	0	0	0	0
HE	0	1	0	0	0	0	0	0	0	0	0	0	0	0	0	0	0
HE	0	1	0	0	0	0	0	0	0	0	1	0	0	0	0	0	0
HE	1	0	0	0	0	0	0	0	0	0	0	0	0	0	0	0	0
HE	0	1	0	0	0	0	0	0	0	0	0	0	0	0	0	0	0
HE	0	0	0	0	0	0	0	0	1	0	0	0	0	0	1	0	0
HE	0	0	0	1	0	0	0	0	0	0	0	0	0	0	1	0	0
HE	0	0	0	0	0	0	0	0	0	0	0	1	0	0	0	0	0
HE	0	1	0	0	0	0	0	0	0	0	0	0	0	0	0	0	0
HE	1	0	0	0	0	0	0	0	0	0	0	0	0	0	0	0	0
HE	0	0	0	0	1	0	0	0	0	0	0	0	0	0	0	0	0
HE	0	0	0	0	1	0	0	0	0	0	0	0	0	1	0	0	0
HE	0	1	0	0	0	0	0	0	0	0	0	0	0	0	0	0	0
HE	1	0	0	0	0	0	0	0	0	0	0	0	0	0	0	0	0
HE	0	0	0	0	0	0	1	0	0	0	0	1	0	0	0	0	1
HE	0	0	0	0	0	1	0	0	1	0	0	0	0	0	0	0	0
HE	0	0	0	1	0	0	0	0	0	0	0	0	0	0	1	0	0
HE	0	0	0	0	0	0	0	0	0	0	0	0	0	0	1	0	0
HE	1	0	0	0	0	0	0	0	0	0	0	0	0	0	0	0	0
HE	0	0	0	0	1	0	0	0	0	0	0	0	0	0	0	0	1
HE	0	0	0	0	0	0	0	0	0	0	0	1	0	0	0	0	1
HE	0	0	0	0	0	0	0	0	0	0	1	0	0	0	1	0	0
HE	0	1	0	0	0	0	0	0	0	0	0	0	0	0	0	0	0
HE	0	0	0	1	0	0	0	0	0	0	0	1	0	0	0	0	0
HE	0	0	0	1	0	0	0	0	0	0	0	0	0	0	0	0	0
HE	0	0	0	0	0	0	0	1	0	0	0	0	0	1	0	0	0
HE	0	0	0	0	0	0	0	0	0	0	1	0	0	0	0	0	0
HE	0	1	0	0	0	0	1	0	0	0	0	1	0	0	0	0	0
HE	0	0	0	0	0	0	1	0	0	0	1	0	1	0	0	0	0
HE	0	1	0	0	1	0	0	0	0	0	0	0	0	0	0	0	0
HE	0	0	0	0	0	0	1	0	0	0	0	0	0	0	0	0	0
HE	1	0	0	0	0	0	0	0	1	0	0	0	0	0	0	0	0
AV	0	0	0	0	0	0	0	0	1	0	0	0	0	0	0	0	0
MA	0	0	0	0	0	0	0	0	1	0	0	0	0	0	0	0	0
AV	0	0	0	0	0	0	0	0	0	0	0	0	0	0	0	0	1
MA	0	0	0	0	0	0	0	0	0	0	0	0	0	0	0	0	1
AV	0	0	0	0	0	0	0	0	1	0	0	0	0	0	0	0	0
MA	0	0	0	0	0	0	0	0	1	0	0	0	0	0	0	0	0
AV	0	0	0	0	0	0	1	0	0	0	0	0	1	0	0	0	0
MA	0	0	0	0	0	0	1	0	0	0	0	0	1	0	0	0	0
AV	0	0	0	1	0	0	0	0	0	0	0	0	1	0	0	0	0
MA	0	0	0	1	0	0	0	0	0	0	0	0	1	0	0	0	0
AV	0	0	0	0	0	0	0	0	0	0	0	1	0	1	0	0	0
MA	0	0	0	0	0	0	0	0	0	0	0	1	0	1	0	0	0
AV	0	1	0	0	0	0	0	0	0	0	0	0	0	0	0	0	0
MA	0	1	0	0	0	0	0	0	0	0	0	0	0	0	0	0	0
AV	0	0	0	1	0	0	0	0	0	0	0	0	0	0	0	0	1
MA	0	0	0	1	0	0	0	0	0	0	0	0	0	0	0	0	1
AV	0	0	0	0	1	0	0	0	0	0	0	0	0	0	0	0	0
AV	0	0	1	0	0	0	0	0	0	0	0	1	0	0	0	0	0
AV	0	0	0	0	0	0	0	0	1	0	0	0	0	0	0	0	0
AV	0	0	0	0	0	0	0	0	1	0	0	0	0	0	0	0	0
AV	0	0	1	0	0	0	0	0	0	0	0	1	0	0	0	0	0
AV	0	0	0	0	0	1	1	0	0	0	0	0	0	1	0	0	0
AV	0	0	0	0	1	0	0	0	0	0	0	0	0	1	0	0	0
AV	0	0	0	0	0	0	1	0	0	0	0	0	0	0	0	0	1
AV	0	0	0	0	0	0	1	0	0	0	0	1	0	0	0	0	1
AV	0	1	0	0	0	1	0	0	0	0	0	0	0	0	0	0	0
AV	0	0	0	0	1	0	0	0	0	0	0	0	0	0	0	0	0
AV	0	0	0	0	0	0	1	0	0	0	0	0	0	0	0	0	0
AV	0	0	0	0	0	0	0	0	0	0	0	0	0	0	0	1	0
AV	0	0	0	0	0	0	0	0	0	0	0	0	0	0	1	0	0
AV	1	0	0	1	0	0	0	0	0	0	0	0	0	0	0	0	0
AV	0	0	0	1	0	0	0	0	0	0	0	0	0	0	0	0	0
AV	0	0	0	0	0	0	0	0	0	0	0	0	1	0	0	0	0
AV	0	0	0	0	0	0	0	0	0	1	0	0	0	0	0	0	0
AV	0	0	0	0	1	0	1	0	0	0	0	0	0	0	0	0	0
AV	0	0	0	0	1	0	0	0	0	0	0	0	0	1	0	0	0
AV	0	0	0	0	1	0	0	0	0	0	0	0	0	1	0	0	1
AV	0	1	0	0	0	0	0	0	0	0	0	0	0	0	0	0	0
AV	0	0	0	0	0	0	0	1	0	0	0	0	0	0	0	0	0
AV	0	1	0	0	1	0	0	0	0	0	0	0	0	0	0	0	0
AV	0	1	0	0	1	0	0	0	0	0	0	0	0	0	0	0	0
AV	0	0	0	0	0	0	0	0	1	0	0	0	0	0	0	0	0
AV	0	0	0	0	0	0	1	0	0	0	0	0	0	0	0	0	1
AV	0	0	0	0	0	0	0	0	0	0	0	0	0	0	0	1	0
AV	0	0	0	0	0	0	1	0	0	0	0	0	0	0	0	0	0
AV	0	0	0	0	0	1	0	0	0	0	0	0	0	0	0	0	0
AV	0	0	0	0	0	0	0	0	0	0	0	0	1	0	0	0	0
AV	0	0	0	0	0	0	0	0	1	0	0	0	0	0	0	0	0
AV	0	1	0	0	0	0	0	0	0	0	0	0	0	0	0	0	0
AV	0	0	0	0	0	0	1	0	0	0	0	0	0	0	0	0	0
AV	0	0	0	0	0	0	0	0	1	0	0	0	0	0	0	0	0
AV	0	1	0	0	0	0	0	0	0	0	0	0	0	0	0	0	0
AV	0	0	0	0	0	0	0	0	0	0	0	0	0	0	0	0	0
AV	0	0	0	0	0	0	1	0	0	0	0	0	0	0	0	0	0
AV	0	1	0	0	1	0	0	0	0	0	0	0	0	0	0	0	0
AV	1	0	0	0	0	0	1	0	0	0	0	0	0	0	0	0	0
AV	0	1	0	0	0	0	0	0	0	0	0	0	0	0	0	0	0
AV	0	0	0	0	0	0	0	0	1	0	0	0	0	0	0	0	0
AV	0	0	0	1	0	0	0	0	0	0	0	0	0	0	0	0	0
AV	0	1	0	0	0	0	0	0	0	0	0	0	0	1	0	0	0
AV	0	0	0	0	0	0	1	0	0	0	0	0	0	0	0	0	0
AV	0	0	0	0	0	0	0	1	0	0	0	0	0	0	0	0	0
AV	0	0	0	0	0	0	1	0	0	0	0	0	0	0	0	0	0
AV	0	0	0	1	0	0	0	0	0	0	0	0	0	1	0	0	0
AV	0	0	0	0	0	0	0	0	0	0	0	0	1	0	0	0	0
AV	0	1	0	0	0	0	0	0	0	0	0	0	0	0	0	0	0
AV	0	0	0	0	0	0	0	0	0	0	0	0	0	0	0	0	0
AV	1	0	0	0	0	0	0	0	0	0	0	0	0	0	0	0	0
AV	0	0	0	0	0	0	0	0	1	0	0	0	0	0	0	0	0
AV	0	0	0	0	0	0	0	0	0	0	0	0	0	0	0	1	0
AV	1	0	0	0	0	0	0	0	0	0	0	0	0	0	0	0	0
AV	0	0	0	0	0	0	0	0	0	0	0	1	0	0	0	0	1
AV	0	0	0	0	0	0	0	1	0	0	0	0	0	0	0	0	0
AV	0	0	0	0	0	0	0	0	1	0	0	0	0	0	0	0	0
AV	1	0	0	0	0	0	0	0	0	0	0	0	0	0	0	0	0
AV	0	0	0	1	0	0	0	0	0	0	0	0	0	0	0	0	0
AV	0	1	0	1	0	0	0	0	0	0	0	0	0	0	0	0	0
AV	0	0	0	0	0	0	0	0	1	0	0	0	1	1	0	0	0
AV	0	1	0	0	0	0	1	0	0	0	0	0	0	0	0	1	0
AV	0	0	1	0	0	0	0	0	0	0	0	0	0	0	0	0	0
AV	0	0	0	0	0	1	0	0	0	0	0	0	0	0	0	0	0
AV	1	0	0	0	0	0	0	0	0	0	0	0	0	0	0	1	0
AV	0	0	0	0	0	0	0	1	0	0	0	0	0	0	0	0	0
AV	0	1	0	0	1	0	0	0	0	0	0	0	0	0	0	0	0
AV	0	1	0	0	0	0	0	0	0	0	0	0	0	0	0	0	0
AV	0	0	0	0	0	1	0	0	0	0	1	0	0	0	0	0	0
AV	0	0	0	0	0	0	0	0	1	0	0	0	0	0	0	0	0
AV	0	0	0	1	0	0	0	0	0	0	0	1	0	0	0	0	0
AV	0	0	0	0	0	0	0	0	1	0	0	0	0	0	0	0	0
AV	0	0	0	0	0	0	0	0	0	0	1	0	0	0	0	0	1
AV	1	0	0	0	0	0	0	0	1	0	0	0	0	0	0	0	0
AV	0	0	0	0	0	0	0	1	0	0	0	0	0	0	0	0	0
AV	0	0	0	1	0	0	0	0	0	0	0	0	0	0	0	0	0
AV	0	0	0	0	0	1	0	0	1	0	0	0	0	0	0	0	0
AV	0	0	0	1	0	0	0	1	0	0	0	0	0	0	0	0	0
AV	0	1	0	0	0	0	0	0	0	0	0	0	0	0	0	0	0
AV	0	0	1	0	0	0	0	0	0	0	0	1	0	0	0	0	0
AV	0	1	0	0	0	0	0	0	0	0	0	0	0	1	0	0	0
AV	0	0	0	0	0	0	0	0	0	1	0	0	0	1	0	0	0
AV	0	0	0	0	0	0	1	0	0	0	0	0	0	0	0	0	0
AV	0	1	0	0	0	0	0	0	0	0	0	0	0	1	0	0	0
AV	0	0	0	0	0	1	1	0	0	0	0	0	0	0	0	0	0
AV	0	0	0	1	0	0	0	0	0	0	0	1	0	0	0	0	1
AV	0	0	0	0	0	0	0	0	0	0	1	0	0	1	0	0	0
AV	0	0	0	0	0	0	0	1	0	0	0	0	0	0	1	0	0
AV	0	0	0	0	0	0	0	0	1	0	0	0	0	0	0	0	0
AV	0	0	0	0	0	0	0	1	0	0	0	0	0	0	0	0	0
AV	0	0	0	0	0	1	0	0	0	0	0	0	0	0	0	0	0
AV	0	0	0	0	0	0	1	0	0	0	0	0	0	0	0	0	0
AV	0	0	0	0	0	0	0	0	1	0	0	0	0	0	0	0	0
AV	0	0	0	0	0	0	0	1	0	0	0	0	0	0	0	1	0
AV	0	0	0	0	0	0	0	0	1	0	0	0	0	0	1	0	0
AV	0	0	0	0	0	0	0	0	0	0	0	0	0	1	0	1	0
AV	0	0	0	0	0	0	0	0	0	0	0	0	0	1	0	0	0
AV	0	0	0	0	0	0	0	1	0	0	0	0	0	0	0	0	0
AV	0	0	0	0	0	0	0	0	0	0	0	0	1	0	0	0	0
AV	0	0	0	0	0	0	0	0	0	0	0	1	0	0	0	0	0
AV	0	1	0	0	0	0	1	0	0	0	0	0	0	1	0	0	0
AV	0	1	0	0	0	0	0	0	0	0	0	0	0	0	0	0	0
AV	0	1	0	0	0	0	0	0	0	0	0	0	0	0	0	0	0
AV	0	0	0	0	0	0	0	0	0	0	0	0	0	0	0	1	0
AV	0	0	0	0	0	0	0	0	0	0	0	0	0	0	1	0	0
AV	0	0	0	1	0	0	0	0	0	0	0	0	0	0	0	0	0
AV	0	1	0	0	0	0	0	0	0	0	0	0	0	0	0	0	0
AV	0	1	0	0	0	0	0	0	0	0	1	0	0	0	0	0	0
AV	0	0	0	0	0	0	0	0	0	0	0	0	0	0	0	0	0
AV	0	0	0	0	0	0	0	0	0	0	1	0	0	0	0	0	0
AV	0	0	0	0	0	0	1	0	0	0	0	0	0	0	0	1	0
AV	1	0	0	0	0	0	0	0	0	0	0	0	0	0	0	0	0
AV	0	0	0	0	0	0	0	0	1	0	0	0	0	0	0	0	0
AV	0	0	0	1	0	0	0	0	0	0	0	0	0	0	0	0	0
AV	0	0	0	0	0	0	0	1	0	1	0	0	0	0	0	0	0
AV	0	1	0	1	0	0	0	0	0	0	0	0	0	0	0	0	0
AV	0	0	0	0	0	0	0	0	1	0	0	0	0	0	0	0	0
AV	0	0	0	0	0	0	0	0	0	0	0	0	0	0	0	1	0
AV	0	0	0	0	0	0	0	0	1	0	0	0	0	0	0	0	0
AV	0	1	0	0	0	0	0	0	0	0	0	0	0	0	0	0	1
AV	0	0	0	0	0	0	0	0	1	0	0	0	0	0	0	0	0
AV	0	0	0	0	1	0	0	0	0	0	0	0	0	1	0	0	0
AV	0	1	0	0	0	0	0	0	0	0	0	0	0	0	0	0	0
AV	0	0	0	0	0	0	0	0	0	0	1	0	0	0	0	0	0
AV	0	0	0	0	0	0	0	1	0	1	0	0	0	0	0	0	0
AV	0	0	0	0	0	0	0	0	0	0	0	0	1	1	0	0	0
AV	0	1	0	0	0	0	0	0	0	0	0	0	0	0	0	0	0
AV	0	0	0	0	0	0	0	1	0	0	0	0	0	0	0	0	0
AV	0	1	0	0	0	0	0	0	0	0	1	0	0	0	0	0	0
AV	0	0	0	0	0	1	0	0	1	0	0	0	0	0	0	0	0
AV	0	0	0	0	0	0	1	0	1	0	0	0	0	0	0	0	0
AV	0	1	0	0	0	0	1	0	0	0	0	0	0	0	0	1	0
AV	0	0	0	0	0	1	0	0	0	0	0	0	0	0	0	0	0
AV	0	0	0	0	0	0	0	0	0	0	1	0	0	0	1	0	0
AV	0	0	0	0	0	0	0	0	1	0	0	0	0	0	0	1	0
AV	0	1	1	0	1	0	0	0	0	0	0	0	0	0	0	0	0
AV	0	0	0	0	1	0	0	0	0	0	0	0	0	1	0	0	0
AV	0	0	0	0	0	1	0	0	0	0	0	0	0	0	1	0	1
AV	0	0	0	0	0	0	0	0	0	0	0	0	0	1	0	1	0
AV	0	0	0	0	0	0	0	0	1	1	0	0	0	0	0	0	0
AV	0	0	0	0	0	0	0	0	0	0	0	0	0	0	0	1	0
AV	0	0	0	0	0	0	0	0	0	0	0	0	0	0	0	1	0
AV	0	0	0	0	0	0	0	1	0	1	0	0	0	0	0	0	0
AV	0	0	0	0	0	1	1	0	0	0	0	0	0	0	0	0	0
AV	0	0	1	0	0	0	1	0	0	0	0	0	0	0	0	0	1
AV	0	0	0	1	0	0	0	0	0	0	0	0	0	0	0	0	1
AV	0	0	0	1	0	0	0	0	0	0	0	1	0	0	0	0	1
AV	0	0	0	0	0	0	0	0	0	0	0	0	0	0	0	1	1
AV	0	0	0	0	0	1	0	0	0	0	0	0	0	0	0	0	0
AV	0	0	0	0	0	0	1	0	0	0	0	0	0	0	0	1	0
AV	1	0	0	0	0	0	0	1	0	0	0	0	0	0	0	1	0
AV	0	0	0	0	1	1	1	0	0	0	0	0	1	0	0	0	0
AV	0	1	0	0	0	0	0	0	0	0	0	0	0	0	0	0	0
AV	0	0	0	0	0	0	0	0	1	0	0	0	0	0	0	0	0
AV	0	0	0	0	0	0	1	0	0	0	0	0	0	0	0	0	0
AV	0	0	0	0	0	1	1	0	0	0	1	0	0	0	0	0	0
AV	0	0	0	0	0	1	0	0	0	0	0	0	0	0	0	1	0
AV	0	0	0	0	0	0	0	0	0	0	0	0	0	1	0	1	0
AV	0	0	0	0	0	0	0	1	0	0	0	0	0	0	0	0	0
AV	0	1	0	0	0	0	0	0	0	0	0	0	0	0	0	0	0
AV	0	0	1	0	0	0	1	0	0	0	0	0	0	0	0	0	0
AV	0	0	0	0	0	0	0	0	1	0	0	0	1	0	0	0	0
AV	0	1	0	0	0	0	0	0	0	0	0	0	0	0	0	0	0
AV	0	0	0	0	1	0	0	0	0	0	0	0	0	0	0	0	0
AV	0	0	0	0	0	1	0	0	0	0	0	0	0	0	0	1	0
AV	0	0	0	0	0	0	0	1	0	0	0	0	0	0	0	0	0
AV	0	0	0	0	0	0	0	0	0	0	0	1	0	0	0	0	0
AV	0	0	0	1	0	0	0	1	0	0	0	0	0	0	0	0	0
AV	0	0	0	0	0	1	0	0	0	0	0	0	0	0	0	0	0
AV	0	0	0	0	0	1	0	0	1	0	0	0	0	0	0	0	0
AV	0	0	0	0	0	0	1	0	0	0	0	0	0	0	0	0	0
AV	0	0	0	0	0	0	0	0	0	0	0	0	0	0	0	0	0
AV	0	0	0	0	0	1	0	0	1	0	0	0	0	0	0	0	0
AV	0	1	0	0	0	0	0	0	0	0	0	0	0	0	0	0	0
AV	0	0	0	0	1	0	0	0	0	0	0	1	0	0	0	0	0
AV	0	0	0	0	0	1	0	0	0	0	0	1	0	0	0	0	0
AV	0	0	0	0	1	0	0	0	0	0	0	0	0	0	0	0	1
AV	0	0	0	0	0	0	0	0	0	0	0	1	0	0	0	0	1
AV	0	0	0	0	0	0	0	0	0	0	1	1	0	0	0	0	0
AV	0	0	0	0	0	0	0	0	1	0	0	0	0	0	0	0	0
AV	0	0	0	0	1	0	0	0	0	0	0	0	0	0	0	0	0
AV	0	1	0	0	1	0	0	0	0	0	0	0	0	1	0	0	0
AV	0	0	0	0	0	0	0	0	0	0	0	0	0	0	1	0	0
AV	0	0	1	0	0	0	0	0	0	0	0	1	0	0	0	0	0
AV	0	0	0	0	0	0	0	0	1	0	0	0	0	0	0	0	0
AV	0	0	0	0	0	0	0	0	0	0	0	0	0	0	0	1	0
AV	0	0	0	0	0	0	0	0	1	0	0	0	0	0	0	0	0
AV	0	0	0	0	0	0	0	0	1	0	0	0	0	0	0	0	0
AV	0	0	0	0	0	0	0	0	1	0	0	0	0	0	0	0	0
AV	0	0	0	0	1	1	0	0	0	0	0	0	0	0	0	0	0
AV	0	0	0	0	0	1	0	0	0	0	0	0	0	0	1	0	0
AV	0	1	0	0	1	0	0	0	0	0	1	0	0	0	0	0	0
AV	0	1	0	0	0	0	0	0	0	0	0	0	0	0	0	0	0
AV	0	1	0	0	0	0	0	0	0	0	0	0	0	1	0	0	0
AV	0	0	0	0	1	0	0	0	0	0	0	0	0	0	0	0	0
AV	0	0	0	0	1	0	0	0	0	0	0	0	0	1	0	0	0
AV	0	1	0	0	0	0	0	0	0	0	0	0	0	0	0	0	0
AV	0	0	0	1	0	0	0	0	0	0	0	0	0	0	0	0	0
AV	0	0	0	0	0	0	0	0	0	0	0	0	0	1	0	0	0
AV	0	0	1	0	0	0	0	0	0	0	0	0	0	0	0	0	0
MA	0	0	0	0	0	0	0	1	0	0	0	0	0	0	0	0	0
MA	0	0	0	0	0	0	1	0	0	0	0	0	0	0	0	0	0
MA	0	0	0	0	0	0	1	0	0	0	0	0	1	1	0	0	0
MA	0	0	0	1	1	0	1	0	0	0	1	0	0	0	0	0	0
MA	0	0	0	0	0	0	1	0	0	0	0	0	0	0	0	0	0
MA	0	0	0	0	0	0	0	0	0	0	0	0	0	0	1	0	0
MA	0	0	0	0	1	0	0	0	0	0	0	0	0	0	0	0	0
MA	0	0	1	0	0	0	1	0	0	0	0	0	0	0	0	0	0
MA	0	0	0	0	0	0	1	0	0	0	0	0	0	1	0	0	0
MA	0	0	0	0	0	0	0	0	0	0	0	0	1	0	0	0	0
MA	0	0	0	1	0	0	0	0	0	0	0	0	0	0	0	0	0
MA	0	0	0	0	0	0	0	0	1	0	0	0	0	0	0	0	0
MA	0	0	0	0	1	0	0	0	0	0	0	0	0	0	0	0	0
MA	0	0	1	0	0	0	0	0	0	0	0	0	0	0	0	0	0
MA	0	0	0	0	0	0	0	0	0	0	0	0	0	0	0	0	1
MA	0	0	0	0	1	0	0	0	0	0	0	0	0	1	0	0	0
MA	0	0	0	0	0	0	0	0	0	0	0	0	0	1	0	1	0
MA	0	0	1	0	0	0	0	0	0	0	0	0	0	0	0	0	0
MA	0	0	0	0	0	0	1	0	0	0	0	1	0	0	0	0	1
MA	0	0	0	0	0	0	0	0	0	1	0	0	0	0	0	0	0
MA	0	0	0	0	0	0	1	0	0	0	0	0	0	0	0	0	0
MA	0	0	0	0	0	0	0	0	0	0	0	0	0	0	1	0	0
MA	0	0	0	0	0	0	0	0	0	0	0	0	0	0	0	0	0
MA	0	1	0	0	0	0	0	0	0	0	0	0	0	0	0	0	0
MA	0	0	0	0	0	0	1	0	0	0	0	0	0	0	0	0	0
MA	0	0	0	0	0	0	1	0	0	0	0	0	0	0	0	0	0
MA	0	1	0	0	1	0	0	0	0	0	0	0	0	0	0	0	0
MA	0	0	0	0	0	0	0	0	0	1	0	0	0	0	0	0	0
MA	0	0	0	0	0	0	1	0	0	0	0	0	0	0	0	0	0
MA	0	0	1	0	1	0	0	0	0	0	0	0	0	0	0	0	0
MA	0	0	0	0	0	0	0	1	0	0	0	0	0	0	0	0	0
MA	0	0	0	0	0	0	0	0	0	0	0	0	0	0	0	0	0
MA	0	1	0	0	0	0	0	0	0	0	0	0	0	0	0	0	0
MA	0	0	0	0	1	0	1	0	0	0	0	0	0	0	0	0	1
MA	0	0	0	0	1	0	0	0	0	0	0	0	0	1	0	0	0
MA	0	0	0	0	0	0	0	1	0	1	0	0	0	0	0	0	0
MA	0	0	0	0	0	0	0	1	0	0	0	0	0	0	0	0	0
MA	0	0	0	0	0	0	0	0	0	0	1	1	0	0	0	0	0
MA	0	0	0	0	0	0	0	1	0	1	0	0	0	0	0	0	0
MA	0	0	0	0	0	0	0	0	0	0	0	0	0	0	0	1	0
MA	0	0	0	0	0	0	0	0	0	0	0	0	0	0	1	0	0
MA	1	0	0	0	2	0	0	0	0	0	0	0	0	0	0	0	0
MA	0	0	0	0	0	0	0	0	0	1	0	0	0	0	0	0	1
MA	0	0	0	0	0	0	1	0	0	0	0	0	0	0	0	0	0
MA	0	0	0	0	0	0	1	0	0	0	0	0	0	0	0	0	0
MA	0	0	0	0	0	0	0	1	0	1	0	0	0	0	0	0	0
MA	0	1	0	0	0	0	0	0	0	0	0	0	0	0	0	0	0
MA	1	1	0	0	0	0	0	1	0	0	0	0	0	0	0	1	0
MA	0	0	0	0	0	0	1	0	0	0	0	0	0	0	0	0	1
MA	1	0	0	0	0	0	0	0	0	0	1	0	0	0	0	0	0
MA	0	0	0	0	0	0	1	0	0	0	0	0	0	0	0	0	1
MA	0	0	0	0	0	0	1	0	0	0	0	0	0	0	0	0	0
MA	0	0	0	0	0	0	0	1	0	0	0	0	0	0	0	0	0
MA	0	0	0	0	0	0	0	1	0	1	0	0	0	0	0	0	0
MA	0	0	0	0	0	0	0	0	0	0	0	0	0	0	0	0	0
MA	0	0	0	0	0	0	0	0	0	0	0	0	0	0	0	1	0
MA	0	1	0	0	0	0	1	0	0	0	0	0	0	0	0	0	0
MA	0	0	0	0	1	0	0	0	0	0	1	0	0	1	0	0	0
MA	0	0	0	0	0	0	0	0	0	1	0	0	0	0	0	0	0
MA	0	0	0	0	0	0	0	0	1	1	0	0	0	0	0	0	0
MA	0	0	0	0	0	0	0	1	0	1	0	0	0	0	0	0	0
MA	0	0	0	0	0	0	0	0	0	0	0	1	0	0	0	0	0
MA	0	1	0	0	0	1	0	0	0	0	1	0	0	1	0	0	0
MA	0	0	0	0	0	0	1	0	0	0	0	0	0	0	0	0	1
MA	0	0	0	0	0	0	0	0	0	0	0	1	0	0	0	0	0
MA	0	0	0	0	0	0	1	0	0	0	0	0	0	0	0	0	0
MA	1	0	0	0	0	0	0	0	0	0	0	0	0	0	0	0	0
MA	0	0	0	0	0	0	0	1	0	0	0	0	0	0	0	0	0
MA	0	0	0	1	0	0	0	0	0	0	0	0	1	0	0	0	0
MA	0	0	0	1	0	0	0	0	0	0	0	0	0	1	0	0	0
MA	0	1	0	0	0	0	0	0	0	0	0	1	0	0	0	0	0
MA	0	0	0	0	0	0	1	0	0	0	0	0	0	0	0	0	0
MA	0	0	0	0	0	0	0	0	0	0	1	0	0	0	0	0	0
MA	0	0	0	0	0	0	0	0	0	1	0	0	0	0	0	0	0
MA	0	1	0	0	0	0	0	0	0	0	0	0	0	0	0	0	0
MA	0	0	0	0	0	0	0	1	0	1	0	0	0	0	0	0	0
MA	0	0	0	0	0	0	0	0	0	0	1	0	0	0	0	0	0
MA	0	0	0	0	0	0	0	0	0	1	0	0	0	0	0	0	0
MA	0	1	0	0	0	0	0	0	0	0	0	0	0	0	0	0	0
MA	0	1	0	0	0	0	0	0	0	0	0	0	0	0	0	0	0
MA	0	0	1	0	0	0	0	0	0	0	0	0	0	0	0	0	0
MA	0	1	0	0	0	0	0	0	0	0	0	0	0	0	0	0	0
MA	0	1	0	0	0	0	0	0	0	0	0	0	0	0	0	0	0
MA	0	1	0	0	0	0	0	0	0	0	0	0	0	0	0	0	0
MA	0	0	0	0	0	0	1	0	0	0	0	0	0	0	0	0	0
MA	0	1	0	0	0	0	0	0	0	0	0	0	0	0	0	0	0
MA	0	0	0	0	0	0	0	0	0	0	1	0	0	0	0	0	0
MA	0	1	0	0	0	0	1	0	0	0	0	0	0	0	0	0	1
MA	0	0	0	0	0	0	0	1	0	1	0	0	0	0	0	0	0
MA	0	0	0	0	0	0	0	1	0	1	0	0	0	0	0	0	0
MA	0	0	0	0	0	0	0	1	0	0	0	0	0	0	0	0	0
MA	0	1	0	0	0	0	0	0	0	0	0	0	0	0	0	0	0
MA	0	0	1	0	0	0	0	0	0	0	0	0	0	0	0	0	0
MA	0	0	0	0	0	0	1	0	0	0	0	0	0	0	0	0	0
MA	0	0	0	0	0	0	0	0	0	0	0	1	0	0	0	0	0
MA	0	0	0	0	0	0	0	1	0	1	0	0	0	0	0	0	0
MA	0	1	0	0	0	0	0	0	0	0	0	0	0	0	0	0	0
MA	0	0	1	0	0	0	1	0	0	0	0	0	0	0	0	0	0
MA	0	0	1	0	0	0	0	0	0	0	0	0	0	0	0	0	0
MA	0	0	0	0	0	0	0	1	0	1	0	0	0	0	0	0	0
MA	0	0	0	0	0	0	1	0	0	0	0	0	0	0	0	0	0
MA	0	1	0	0	0	0	1	0	0	0	0	0	0	0	0	0	0
MA	0	0	1	0	0	0	0	0	0	0	0	0	0	0	0	0	0
MA	0	0	0	0	0	0	0	1	0	0	0	0	0	0	0	0	0
MA	0	1	0	0	0	0	0	0	0	0	0	0	0	0	0	1	0
MA	0	0	0	0	0	0	1	0	0	0	0	0	0	0	0	0	0
MA	0	1	0	0	0	0	0	0	0	0	0	0	0	0	0	0	0
MA	0	0	0	0	0	0	0	1	1	0	0	0	0	0	0	0	0
MA	0	0	0	0	0	0	0	0	0	0	0	0	0	0	0	1	0
MA	0	0	0	0	0	0	0	0	0	0	0	0	0	0	0	1	0
MA	0	0	0	0	0	0	0	0	0	0	0	0	0	0	0	1	0
MA	1	0	0	0	0	0	0	0	0	0	0	0	0	0	0	0	0
MA	0	1	0	0	0	0	0	0	0	0	1	0	0	0	0	0	0
MA	0	1	0	0	0	0	0	0	0	0	0	0	0	0	0	0	0
MA	0	0	0	0	0	0	0	0	1	0	0	0	0	0	0	0	0
MA	0	0	0	0	0	0	0	1	0	1	0	0	0	0	0	0	0
MA	0	1	0	0	1	0	0	0	0	0	0	0	0	0	0	0	0
MA	0	0	0	0	0	0	1	0	0	0	0	0	0	0	0	0	0
MA	1	0	0	0	0	0	0	0	0	0	0	0	0	0	0	0	0
MA	0	1	0	0	0	0	0	0	0	0	0	0	0	0	0	0	0
MA	0	0	0	0	0	0	0	1	0	1	0	0	0	0	0	0	0
MA	0	1	0	0	0	0	0	0	0	0	0	0	0	0	0	0	0
MA	0	0	0	0	0	0	0	1	0	0	0	0	0	0	0	0	0
MA	0	1	0	0	0	0	0	0	0	0	0	0	0	0	0	0	0
MA	0	0	0	0	0	0	0	0	0	0	0	0	0	0	0	0	1
MA	0	0	0	0	0	0	1	0	0	0	0	0	0	0	0	0	0
MA	0	0	0	0	0	0	0	0	0	1	0	0	0	0	0	0	0
MA	0	0	0	0	0	0	0	1	0	0	0	0	0	0	0	0	0
MA	0	0	0	0	0	0	0	0	0	1	0	0	0	0	0	0	0
MA	0	0	0	0	0	0	0	0	1	0	0	0	0	0	0	0	0
MA	0	0	0	0	0	0	0	0	0	0	0	1	0	0	0	0	0
MA	0	0	0	0	0	0	0	0	0	0	1	0	0	1	0	0	0
MA	0	0	0	0	0	0	1	0	0	0	0	0	0	1	0	0	0
MA	0	1	0	0	0	0	0	0	0	0	0	0	0	0	0	0	0
MA	0	0	0	0	0	0	0	1	0	0	0	0	0	0	0	0	0
MA	1	0	0	0	0	0	0	1	0	0	1	0	0	0	0	0	0
MA	0	0	0	0	0	0	0	1	0	1	0	0	0	0	0	0	0
MA	0	0	0	0	0	0	0	0	0	0	0	0	0	1	0	0	0
MA	0	0	0	0	1	0	0	0	0	0	0	0	0	0	0	0	1
MA	0	0	0	0	0	0	0	0	0	0	0	0	0	0	0	0	0
MA	0	0	0	0	0	0	1	0	0	0	0	0	0	0	1	0	0
MA	0	0	0	0	0	0	0	1	1	0	0	0	0	0	0	0	0
MA	0	0	0	0	0	0	0	0	0	0	0	1	0	0	0	0	0
MA	0	0	0	0	0	0	1	0	0	0	1	0	0	0	0	0	0
MA	1	0	0	0	0	0	0	0	0	0	0	0	0	0	0	0	0
MA	0	0	0	0	0	0	0	0	0	0	0	0	0	0	1	0	0
MA	1	0	0	0	0	0	0	0	0	0	0	0	0	0	0	1	0
MA	0	0	0	0	0	0	1	0	0	0	0	0	0	0	0	1	0
MA	1	0	0	1	0	0	0	0	0	0	0	0	0	0	0	0	0
MA	0	0	0	0	0	0	0	1	1	0	0	0	0	0	0	0	0
MA	0	1	0	0	1	0	0	0	0	0	0	0	0	0	0	0	0
MA	0	1	0	0	0	0	0	0	0	0	0	0	0	0	0	1	1
MA	0	0	1	0	0	0	0	1	0	0	0	0	0	0	0	0	0
MA	0	0	0	0	1	0	0	0	0	0	0	0	0	0	0	0	0
MA	0	0	0	0	0	0	0	1	1	0	0	0	0	0	0	0	0
MA	0	0	1	0	0	0	0	0	0	0	0	0	0	0	0	0	0
MA	0	0	0	0	1	0	0	0	0	0	0	0	0	0	0	0	0
MA	0	0	0	0	0	0	0	1	1	0	0	0	0	0	0	0	0
MA	0	0	1	0	0	0	0	0	0	0	0	0	0	0	0	0	0
MA	0	0	0	0	0	0	0	0	0	0	0	0	0	0	1	0	0
MA	0	1	0	0	0	0	0	0	0	0	1	0	0	0	0	0	0
MA	0	0	0	0	0	0	0	0	0	0	0	1	0	0	0	0	0
MA	0	0	0	0	0	0	0	0	1	0	0	0	0	0	0	0	0
MA	0	0	0	0	0	0	1	0	0	0	0	0	0	0	0	0	0
MA	0	0	0	0	0	0	0	0	1	0	0	0	0	0	0	0	0
MA	0	0	0	0	0	0	0	1	0	1	0	0	0	0	0	0	0
MA	0	1	0	0	0	0	0	0	0	0	0	0	0	0	0	0	0
MA	0	0	0	0	0	0	0	0	0	0	0	1	0	0	0	0	0
MA	0	1	0	0	0	0	0	0	0	0	0	0	0	0	0	0	0
MA	0	0	0	0	0	0	0	0	0	0	0	0	0	0	0	1	0
MA	0	0	0	1	0	0	0	0	0	0	0	0	0	0	0	0	1
MA	0	0	0	0	0	0	1	0	0	0	0	0	0	0	0	0	0
MA	0	0	1	0	1	0	0	0	0	0	0	0	0	0	0	0	0
MA	0	0	0	0	0	0	0	1	0	1	0	0	0	0	0	0	0
MA	0	0	0	0	0	0	0	1	0	1	0	0	0	0	0	0	0
MA	0	0	0	0	0	0	1	0	0	0	0	0	0	0	0	0	0
MA	0	0	0	0	0	0	1	0	0	0	1	0	0	1	0	0	0
MA	0	0	0	0	1	0	0	0	0	0	0	0	0	0	0	0	0
MA	0	0	0	0	0	0	1	0	0	0	0	0	0	0	0	0	0
MA	0	0	0	0	0	0	0	0	0	0	1	0	0	0	0	0	0
MA	1	0	0	0	0	0	1	0	0	0	0	0	1	1	0	0	0
MA	0	1	0	0	1	0	0	0	0	0	0	0	0	0	0	0	0
MA	0	0	0	0	0	0	0	1	0	0	0	0	0	0	0	0	0
MA	0	0	0	0	0	0	1	0	0	0	0	0	0	0	0	0	0
MA	0	0	0	0	0	0	0	0	0	0	1	0	0	0	0	0	0
MA	0	0	0	1	0	0	0	0	0	0	0	0	0	0	0	0	0
MA	0	0	0	0	0	0	0	0	0	0	1	0	0	0	0	0	0
MA	0	0	1	0	0	0	0	0	0	0	0	0	0	0	0	0	0
MA	0	0	0	0	0	0	0	1	0	0	0	0	0	0	0	0	0
MA	0	0	0	0	0	0	1	0	0	0	0	0	0	0	0	0	0
MA	0	1	0	0	0	0	0	0	0	0	0	0	0	0	0	0	0
MA	0	0	0	0	0	0	0	0	0	0	0	0	0	0	0	1	0
MA	0	0	0	0	0	0	0	1	0	1	0	0	0	0	0	0	0
MA	0	0	0	0	0	0	1	0	0	0	0	0	0	0	0	0	0
MA	0	1	0	0	0	0	0	0	0	0	0	0	0	0	0	0	0
MA	0	1	0	0	0	0	0	0	0	0	0	0	0	0	0	0	0
MA	0	1	0	0	0	0	1	0	0	0	0	0	0	0	0	0	0
MA	0	1	0	0	0	0	0	0	0	0	0	0	0	0	0	0	0
MA	0	0	0	0	1	0	0	0	0	0	0	0	0	0	0	0	0
MA	0	0	0	0	0	0	0	0	0	0	0	1	0	0	0	0	0
MA	0	0	0	0	1	0	0	0	0	0	0	0	0	0	0	0	0
MA	0	0	0	0	0	0	0	0	0	0	0	1	0	0	0	1	0
MA	1	0	0	0	0	1	0	1	0	0	0	0	0	0	0	0	0
MA	0	1	0	0	0	0	0	0	0	0	0	0	0	0	1	0	0
MA	0	1	0	0	0	0	1	0	0	0	0	0	0	0	0	0	1
MA	0	1	0	0	0	0	1	0	0	0	0	0	0	0	0	0	1
MA	0	1	0	0	0	0	0	0	0	0	0	0	0	0	0	0	0
MA	0	1	0	0	1	0	0	0	0	0	0	0	0	0	0	0	0
MA	0	0	0	0	0	0	0	0	0	1	0	0	0	0	0	0	0
MA	0	0	0	0	0	0	0	0	0	1	0	0	0	0	0	0	1
MA	0	0	0	0	0	0	1	0	0	1	0	0	0	0	0	0	0
MA	0	0	0	0	0	0	0	1	0	0	0	0	0	0	0	0	0
MA	0	0	1	0	0	0	0	1	0	0	0	0	0	0	0	0	0
MA	0	0	0	0	0	0	0	0	0	0	0	0	0	0	1	0	0
MA	0	1	0	0	1	0	0	0	0	0	0	0	0	0	0	0	0
MA	1	0	0	0	0	0	1	0	0	0	0	0	0	0	0	0	0
MA	0	0	0	0	0	0	1	0	0	0	0	0	0	0	0	0	1
MA	0	1	0	0	0	0	0	0	0	0	0	0	1	0	0	0	0
MA	0	0	0	0	0	0	0	0	0	0	0	1	0	0	0	0	0
MA	0	0	0	0	0	0	0	0	0	0	0	0	0	0	0	1	1
MA	0	0	1	0	0	0	0	1	0	0	0	1	0	0	0	0	1
MA	0	0	1	0	0	0	0	0	0	0	0	1	0	0	0	0	1
MA	0	0	0	0	0	0	0	1	0	1	0	0	0	0	0	0	0
MA	0	0	0	0	0	0	1	0	0	0	0	0	0	0	0	1	0
MA	0	0	0	0	0	0	0	0	0	0	0	0	0	0	0	1	0
MA	0	0	0	0	0	0	0	0	0	0	0	0	1	0	0	1	0
MA	0	0	0	0	0	0	0	0	0	0	0	0	0	0	0	0	0
MA	0	0	0	0	0	0	1	0	0	0	0	1	0	0	0	0	0
MA	0	1	1	0	1	0	0	0	0	0	0	0	0	0	1	0	0
MA	0	1	0	0	0	0	1	0	0	0	0	0	0	0	0	0	0
MA	0	0	1	0	0	0	0	0	0	0	0	1	0	1	0	0	0
MA	0	0	0	0	0	0	0	0	0	0	0	1	0	0	0	0	1
MA	0	1	0	0	1	0	0	1	0	0	0	0	0	0	0	0	0
MA	0	0	0	0	0	0	0	1	0	1	0	0	0	0	0	0	0
MA	0	0	0	0	0	0	1	0	0	0	0	0	0	0	0	0	1
MA	0	0	0	0	0	0	1	1	0	0	0	0	0	0	0	0	1
MA	0	0	0	0	0	0	0	1	0	1	0	0	0	0	0	0	0
MA	0	0	0	0	0	0	0	0	0	0	0	0	0	0	0	1	0
MA	0	0	0	0	0	0	0	1	0	1	0	0	0	0	0	0	0
MA	0	0	0	0	0	0	0	0	0	0	0	0	0	0	0	0	1
MA	0	0	0	1	0	0	0	0	0	0	0	0	0	0	0	0	0
MA	0	0	0	0	0	0	0	0	0	0	0	0	0	0	1	0	0
MA	0	0	0	0	0	0	0	0	0	0	0	0	0	0	0	1	1
MA	0	0	0	0	0	0	0	0	0	0	0	1	0	1	0	0	0
MA	0	0	0	0	0	0	1	0	0	0	0	0	0	0	0	0	0
MA	0	0	1	0	0	0	0	0	0	0	0	0	0	0	0	0	0
MA	0	0	0	0	0	0	0	1	0	0	0	0	0	0	0	0	0
MA	0	0	0	0	0	0	1	0	0	0	0	0	0	0	0	0	1
MA	0	0	0	0	0	0	0	0	0	0	0	0	0	0	0	0	0
MA	0	0	0	0	0	0	0	0	0	0	1	0	0	0	0	0	0
MA	0	0	0	1	0	0	0	0	0	0	0	1	0	0	0	0	0
MA	0	0	0	0	0	0	0	0	0	0	0	0	0	0	0	0	1
MA	0	0	0	0	0	0	0	0	0	0	0	0	0	0	1	0	0
MA	0	0	0	0	0	0	0	0	0	0	0	1	0	1	0	0	0
MA	0	0	0	0	0	0	0	0	0	0	0	0	0	0	0	0	1
MA	0	0	0	0	0	0	1	0	0	0	1	0	0	0	0	0	1
MA	0	1	0	0	0	0	1	0	0	0	1	0	0	0	0	0	0
MA	0	0	0	0	1	0	0	0	0	0	1	0	0	0	0	0	0
MA	0	0	0	0	0	0	0	0	0	1	1	0	0	0	0	0	0
MA	0	0	1	0	0	0	0	0	0	0	0	1	0	0	0	0	1
MA	0	0	0	0	1	0	0	0	0	0	0	0	1	0	0	0	0
MA	0	1	0	0	0	0	0	0	0	0	0	0	0	0	0	0	0
MA	0	0	0	0	0	0	0	0	0	0	0	1	0	0	0	0	0
MA	0	1	0	0	0	0	0	0	0	0	0	0	0	0	0	0	0
MA	0	0	0	0	0	0	0	1	0	1	0	0	0	0	0	0	0
MA	0	0	0	0	0	0	0	0	1	0	0	0	0	0	0	0	0
MA	0	0	0	0	0	0	0	0	0	0	0	1	1	0	0	0	0
MA	0	0	0	0	0	0	0	1	0	0	0	0	0	0	0	0	0
MA	0	0	0	0	0	0	0	0	0	0	0	1	0	0	0	1	0
MA	0	0	0	0	0	0	0	1	0	0	0	0	0	0	0	0	0
MA	0	0	0	0	1	0	0	0	0	0	0	0	0	0	0	0	0
MA	0	0	1	0	0	0	0	0	0	0	0	1	0	0	0	0	1
MA	0	0	0	0	0	0	0	1	0	0	0	0	0	0	0	0	0
MA	0	1	0	0	1	0	0	0	0	0	0	0	0	1	0	0	0
MA	0	0	1	0	0	0	0	0	0	0	0	1	0	0	0	0	0
MA	0	0	1	0	0	0	0	0	0	0	0	0	0	0	0	0	1
MA	0	0	0	0	0	0	0	1	0	0	0	0	0	0	0	0	0
MA	0	0	0	0	1	0	0	0	0	0	1	1	0	0	0	0	0
MA	0	1	1	0	0	0	0	0	0	0	0	0	0	0	0	0	0
MA	0	0	0	0	0	0	0	1	0	0	0	0	0	0	0	0	0
MA	0	0	0	0	0	0	0	1	0	0	0	1	0	0	0	0	0
MA	0	0	0	0	0	0	0	0	0	0	0	0	0	0	0	1	0
MA	0	1	0	0	0	0	1	0	0	0	0	0	0	0	0	0	0
MA	0	1	0	0	0	0	0	0	0	0	0	0	0	0	0	0	0
MA	0	0	0	0	1	0	0	0	0	0	0	0	0	0	0	1	0
MA	0	1	0	0	0	0	1	0	0	0	0	0	0	0	1	0	0
MA	0	0	0	0	0	0	1	0	0	0	0	0	0	0	0	1	0
MA	0	0	0	0	0	0	0	0	0	1	0	0	0	1	0	0	0
MA	0	0	0	0	0	0	1	0	0	0	0	0	0	0	0	1	0
MA	0	0	0	0	0	0	0	0	0	0	1	1	0	0	0	0	0
MA	0	1	0	0	1	0	0	0	0	0	0	0	0	0	0	0	0
MA	0	0	0	0	0	0	0	0	0	0	1	0	0	0	0	0	0
MA	0	0	0	0	0	0	0	1	0	1	0	0	0	0	0	0	0
MA	0	1	0	0	0	0	1	0	0	0	0	0	0	0	0	0	0
MA	0	0	0	0	0	0	0	0	0	0	0	1	0	0	0	0	0
MA	0	1	0	0	0	0	0	0	0	0	0	0	0	1	0	0	0
MA	0	0	0	0	1	0	0	0	0	0	0	0	0	0	0	0	0
MA	0	0	1	0	0	0	0	0	1	0	0	0	0	0	0	0	0
MA	0	0	1	0	0	0	0	0	0	0	0	0	0	0	0	0	0
MA	0	1	0	0	0	0	1	0	0	0	0	0	0	0	0	0	0
MA	0	0	0	0	0	0	1	0	0	0	0	0	0	0	0	0	1
HE	0	0	0	0	0	0	0	0	0	0	1	0	0	0	1	0	0

## Sheet: MRPP_data2
taxa	treatment
MA	1
MA	1
HE	3
MA	1
HE	3
MA	1
MA	1
HE	3
HE	3
AV	2
AV	2
AV	2
MA	1
AV	2
AV	2
MA	1
MA	1
AV	2
MA	1
MA	1
MA	1
MA	1
AV	2
AV	2
MA	1
MA	1
MA	1
MA	1
AV	2
MA	1
MA	1
AV	2
AV	2
MA	1
AV	2
MA	1
MA	1
MA	1
MA	1
MA	1
MA	1
MA	1
AV	2
AV	2
MA	1
MA	1
AV	2
AV	2
AV	2
MA	1
AV	2
AV	2
MA	1
MA	1
AV	2
AV	2
MA	1
AV	2
AV	2
AV	2
AV	2
AV	2
MA	1
MA	1
MA	1
AV	2
AV	2
AV	2
MA	1
MA	1
MA	1
MA	1
HE	3
MA	1
MA	1
AV	2
MA	1
MA	1
AV	2
MA	1
MA	1
MA	1
AV	2
AV	2
MA	1
AV	2
HE	3
MA	1
MA	1
AV	2
MA	1
MA	1
MA	1
AV	2
AV	2
MA	1
MA	1
MA	1
MA	1
MA	1
AV	2
MA	1
MA	1
MA	1
MA	1
MA	1
MA	1
MA	1
MA	1
AV	2
HE	3
AV	2
MA	1
AV	2
MA	1
AV	2
MA	1
MA	1
MA	1
AV	2
AV	2
MA	1
MA	1
MA	1
AV	2
MA	1
AV	2
AV	2
MA	1
AV	2
HE	3
MA	1
MA	1
MA	1
AV	2
MA	1
MA	1
HE	3
HE	3
AV	2
MA	1
HE	3
HE	3
MA	1
AV	2
MA	1
MA	1
MA	1
MA	1
AV	2
AV	2
MA	1
MA	1
AV	2
MA	1
MA	1
AV	2
AV	2
MA	1
MA	1
MA	1
MA	1
MA	1
MA	1
HE	3
MA	1
MA	1
MA	1
MA	1
MA	1
AV	2
MA	1
MA	1
AV	2
MA	1
MA	1
AV	2
AV	2
MA	1
AV	2
MA	1
MA	1
MA	1
MA	1
AV	2
MA	1
MA	1
MA	1
MA	1
HE	3
MA	1
MA	1
HE	3
MA	1
MA	1
AV	2
MA	1
MA	1
MA	1
MA	1
MA	1
MA	1
AV	2
AV	2
MA	1
MA	1
MA	1
AV	2
MA	1
AV	2
MA	1
HE	3
HE	3
MA	1
MA	1
MA	1
MA	1
MA	1
AV	2
MA	1
MA	1
MA	1
MA	1
MA	1
MA	1
MA	1
MA	1
MA	1
MA	1
MA	1
MA	1
AV	2
HE	3
HE	3
AV	2
AV	2
MA	1
HE	3
MA	1
MA	1
MA	1
MA	1
MA	1
MA	1
MA	1
MA	1
MA	1
AV	2
MA	1
AV	2
MA	1
AV	2
MA	1
MA	1
MA	1
MA	1
AV	2
MA	1
MA	1
MA	1
MA	1
AV	2
AV	2
AV	2
AV	2
MA	1
AV	2
HE	3
HE	3
AV	2
MA	1
MA	1
MA	1
AV	2
AV	2
MA	1
AV	2
MA	1
AV	2
AV	2
MA	1
HE	3
MA	1
AV	2
MA	1
MA	1
AV	2
AV	2
MA	1
HE	3
MA	1
AV	2
MA	1
AV	2
MA	1
MA	1
AV	2
HE	3
MA	1
AV	2
MA	1
MA	1
MA	1
HE	3
AV	2
AV	2
AV	2
AV	2
MA	1
HE	3
MA	1
AV	2
MA	1
HE	3
MA	1
MA	1
MA	1
MA	1
AV	2
AV	2
MA	1
HE	3
MA	1
MA	1
MA	1
MA	1
MA	1
MA	1
MA	1
MA	1
HE	3
AV	2
MA	1
AV	2
AV	2
MA	1
AV	2
MA	1
MA	1
AV	2
MA	1
MA	1
MA	1
MA	1
AV	2
AV	2
MA	1
MA	1
MA	1
MA	1
MA	1
MA	1
AV	2
MA	1
MA	1
HE	3
HE	3
MA	1
MA	1
MA	1
MA	1
MA	1
MA	1
MA	1
MA	1
MA	1
MA	1
HE	3
HE	3
MA	1
MA	1
MA	1
AV	2
AV	2
AV	2
MA	1
MA	1
AV	2
HE	3
AV	2
HE	3
MA	1
MA	1
AV	2
AV	2
HE	3
HE	3
MA	1
MA	1
MA	1
MA	1
MA	1
MA	1
MA	1
AV	2
MA	1
AV	2
AV	2
MA	1
MA	1
AV	2
MA	1
MA	1
MA	1
AV	2
MA	1
AV	2
MA	1
MA	1
AV	2
MA	1
AV	2
MA	1
HE	3
MA	1
MA	1
MA	1
MA	1
MA	1
MA	1
MA	1
MA	1
MA	1
MA	1
AV	2
MA	1
MA	1
MA	1
AV	2
MA	1
AV	2
AV	2
MA	1
HE	3
AV	2
MA	1
AV	2
MA	1
AV	2
MA	1
AV	2
MA	1
MA	1
AV	2
MA	1
MA	1
HE	3
AV	2
MA	1
MA	1
MA	1
MA	1
MA	1
AV	2
MA	1
MA	1
AV	2
MA	1
MA	1
AV	2
AV	2
MA	1
MA	1
MA	1
MA	1
MA	1
AV	2
MA	1
MA	1
MA	1
HE	3
HE	3
MA	1
MA	1
MA	1
AV	2
MA	1
MA	1
MA	1
AV	2
HE	3
MA	1
MA	1
AV	2
HE	3
HE	3
MA	1
MA	1
MA	1
MA	1
MA	1
AV	2
AV	2
AV	2
AV	2
MA	1
MA	1
AV	2
AV	2
AV	2
MA	1
MA	1
AV	2
HE	3
AV	2
AV	2
AV	2
MA	1
MA	1
MA	1
MA	1
MA	1
HE	3
MA	1
MA	1
MA	1
AV	2
AV	2
MA	1
MA	1
AV	2
HE	3
MA	1
MA	1
AV	2
MA	1
AV	2
MA	1
MA	1
AV	2
MA	1
MA	1
AV	2
MA	1
MA	1
MA	1
MA	1
AV	2
MA	1
MA	1
MA	1
AV	2
HE	3
HE	3
HE	3
HE	3
HE	3
HE	3
HE	3
MA	1
AV	2
MA	1
MA	1
MA	1
AV	2
HE	3
MA	1
MA	1
AV	2
AV	2
MA	1
AV	2
MA	1
MA	1
MA	1
MA	1
MA	1
AV	2
MA	1
MA	1
MA	1
MA	1
MA	1
MA	1
AV	2
AV	2
MA	1
AV	2
MA	1
MA	1
AV	2
MA	1
AV	2
MA	1
AV	2
MA	1
MA	1
MA	1
HE	3
MA	1
HE	3
MA	1
AV	2
AV	2
MA	1
MA	1
MA	1
MA	1
MA	1
MA	1
AV	2
MA	1
AV	2
MA	1
HE	3
HE	3
MA	1
MA	1
MA	1
MA	1
MA	1
MA	1
MA	1
MA	1
MA	1
AV	2
AV	2
MA	1
AV	2
AV	2
AV	2
AV	2
MA	1
MA	1
AV	2
AV	2
MA	1
MA	1
MA	1
AV	2
AV	2
MA	1
AV	2
MA	1
MA	1
MA	1
MA	1
MA	1
MA	1
AV	2
MA	1
AV	2
AV	2
AV	2
MA	1
HE	3
AV	2
MA	1
AV	2
AV	2
MA	1
MA	1
MA	1
AV	2
AV	2
MA	1
MA	1
AV	2
MA	1
MA	1
AV	2
AV	2
AV	2
MA	1
MA	1
AV	2
MA	1
AV	2
MA	1
AV	2
MA	1
AV	2
AV	2
MA	1
AV	2
MA	1
MA	1
AV	2
MA	1
MA	1
AV	2
MA	1
MA	1
AV	2
AV	2
MA	1
HE	3
AV	2
MA	1
AV	2
AV	2
HE	3
MA	1
AV	2
MA	1
MA	1
HE	3
MA	1
HE	3
AV	2
MA	1
MA	1
MA	1
MA	1
MA	1
AV	2
MA	1
MA	1
AV	2
AV	2
MA	1
MA	1
MA	1
MA	1
MA	1
MA	1
MA	1
MA	1
AV	2
AV	2
MA	1
AV	2
AV	2
AV	2
AV	2
AV	2
AV	2
MA	1
MA	1
MA	1
AV	2
AV	2
MA	1
MA	1
MA	1
AV	2
MA	1
MA	1
HE	3
AV	2
MA	1
HE	3
AV	2
MA	1
HE	3
AV	2
HE	3
AV	2
HE	3
AV	2
HE	3
HE	3
HE	3
HE	3
HE	3
HE	3
HE	3
HE	3
HE	3
HE	3
HE	3
HE	3
HE	3
HE	3
HE	3
HE	3
HE	3
HE	3
HE	3
HE	3
HE	3
HE	3
HE	3
HE	3
HE	3
HE	3
HE	3
HE	3
HE	3
HE	3
HE	3
HE	3
HE	3
HE	3
HE	3
HE	3
HE	3
HE	3
HE	3
HE	3
HE	3
HE	3
HE	3
HE	3
HE	3
HE	3
HE	3
HE	3
AV	2
MA	1
AV	2
MA	1
AV	2
MA	1
AV	2
MA	1
AV	2
MA	1
AV	2
MA	1
AV	2
MA	1
AV	2
MA	1
AV	2
AV	2
AV	2
AV	2
AV	2
AV	2
AV	2
AV	2
AV	2
AV	2
AV	2
AV	2
AV	2
AV	2
AV	2
AV	2
AV	2
AV	2
AV	2
AV	2
AV	2
AV	2
AV	2
AV	2
AV	2
AV	2
AV	2
AV	2
AV	2
AV	2
AV	2
AV	2
AV	2
AV	2
AV	2
AV	2
AV	2
AV	2
AV	2
AV	2
AV	2
AV	2
AV	2
AV	2
AV	2
AV	2
AV	2
AV	2
AV	2
AV	2
AV	2
AV	2
AV	2
AV	2
AV	2
AV	2
AV	2
AV	2
AV	2
AV	2
AV	2
AV	2
AV	2
AV	2
AV	2
AV	2
AV	2
AV	2
AV	2
AV	2
AV	2
AV	2
AV	2
AV	2
AV	2
AV	2
AV	2
AV	2
AV	2
AV	2
AV	2
AV	2
AV	2
AV	2
AV	2
AV	2
AV	2
AV	2
AV	2
AV	2
AV	2
AV	2
AV	2
AV	2
AV	2
AV	2
AV	2
AV	2
AV	2
AV	2
AV	2
AV	2
AV	2
AV	2
AV	2
AV	2
AV	2
AV	2
AV	2
AV	2
AV	2
AV	2
AV	2
AV	2
AV	2
AV	2
AV	2
AV	2
AV	2
AV	2
AV	2
AV	2
AV	2
AV	2
AV	2
AV	2
AV	2
AV	2
AV	2
AV	2
AV	2
AV	2
AV	2
AV	2
AV	2
AV	2
AV	2
AV	2
AV	2
AV	2
AV	2
AV	2
AV	2
AV	2
AV	2
AV	2
AV	2
AV	2
AV	2
AV	2
AV	2
AV	2
AV	2
AV	2
AV	2
AV	2
AV	2
AV	2
AV	2
AV	2
AV	2
AV	2
AV	2
AV	2
AV	2
AV	2
AV	2
AV	2
AV	2
AV	2
AV	2
AV	2
AV	2
AV	2
AV	2
AV	2
AV	2
AV	2
AV	2
AV	2
AV	2
AV	2
AV	2
AV	2
AV	2
AV	2
AV	2
AV	2
AV	2
AV	2
AV	2
AV	2
AV	2
AV	2
AV	2
AV	2
AV	2
AV	2
AV	2
AV	2
AV	2
MA	1
MA	1
MA	1
MA	1
MA	1
MA	1
MA	1
MA	1
MA	1
MA	1
MA	1
MA	1
MA	1
MA	1
MA	1
MA	1
MA	1
MA	1
MA	1
MA	1
MA	1
MA	1
MA	1
MA	1
MA	1
MA	1
MA	1
MA	1
MA	1
MA	1
MA	1
MA	1
MA	1
MA	1
MA	1
MA	1
MA	1
MA	1
MA	1
MA	1
MA	1
MA	1
MA	1
MA	1
MA	1
MA	1
MA	1
MA	1
MA	1
MA	1
MA	1
MA	1
MA	1
MA	1
MA	1
MA	1
MA	1
MA	1
MA	1
MA	1
MA	1
MA	1
MA	1
MA	1
MA	1
MA	1
MA	1
MA	1
MA	1
MA	1
MA	1
MA	1
MA	1
MA	1
MA	1
MA	1
MA	1
MA	1
MA	1
MA	1
MA	1
MA	1
MA	1
MA	1
MA	1
MA	1
MA	1
MA	1
MA	1
MA	1
MA	1
MA	1
MA	1
MA	1
MA	1
MA	1
MA	1
MA	1
MA	1
MA	1
MA	1
MA	1
MA	1
MA	1
MA	1
MA	1
MA	1
MA	1
MA	1
MA	1
MA	1
MA	1
MA	1
MA	1
MA	1
MA	1
MA	1
MA	1
MA	1
MA	1
MA	1
MA	1
MA	1
MA	1
MA	1
MA	1
MA	1
MA	1
MA	1
MA	1
MA	1
MA	1
MA	1
MA	1
MA	1
MA	1
MA	1
MA	1
MA	1
MA	1
MA	1
MA	1
MA	1
MA	1
MA	1
MA	1
MA	1
MA	1
MA	1
MA	1
MA	1
MA	1
MA	1
MA	1
MA	1
MA	1
MA	1
MA	1
MA	1
MA	1
MA	1
MA	1
MA	1
MA	1
MA	1
MA	1
MA	1
MA	1
MA	1
MA	1
MA	1
MA	1
MA	1
MA	1
MA	1
MA	1
MA	1
MA	1
MA	1
MA	1
MA	1
MA	1
MA	1
MA	1
MA	1
MA	1
MA	1
MA	1
MA	1
MA	1
MA	1
MA	1
MA	1
MA	1
MA	1
MA	1
MA	1
MA	1
MA	1
MA	1
MA	1
MA	1
MA	1
MA	1
MA	1
MA	1
MA	1
MA	1
MA	1
MA	1
MA	1
MA	1
MA	1
MA	1
MA	1
MA	1
MA	1
MA	1
MA	1
MA	1
MA	1
MA	1
MA	1
MA	1
MA	1
MA	1
MA	1
MA	1
MA	1
MA	1
MA	1
MA	1
MA	1
MA	1
MA	1
MA	1
MA	1
MA	1
MA	1
MA	1
MA	1
MA	1
MA	1
MA	1
MA	1
MA	1
MA	1
MA	1
MA	1
MA	1
MA	1
MA	1
MA	1
MA	1
MA	1
MA	1
MA	1
MA	1
MA	1
MA	1
MA	1
MA	1
MA	1
MA	1
MA	1
MA	1
MA	1
MA	1
MA	1
MA	1
MA	1
MA	1
MA	1
MA	1
MA	1
MA	1
MA	1
MA	1
MA	1
MA	1
MA	1
MA	1
MA	1
MA	1
MA	1
MA	1
MA	1
MA	1
MA	1
MA	1
MA	1
MA	1
MA	1
MA	1
MA	1
MA	1
MA	1
MA	1
MA	1
MA	1
MA	1
HE	3
