# Supplementary material for: As human societies urbanize, so does ecology; taxonomic, geographic, and other research trends in urban vertebrate ecology
Source: Ecol Evol. 2024 May 20;14(5):e11439. doi: 10.1002/ece3.11439 (PMC11106554; doi:10.1002/ece3.11439)
Supplement: Supplementary file 2 — Data S1: Supporting information [file ECE3-14-e11439-s002.zip › data_regressions.xlsx]

## Sheet: perc_within_urban_peryr
year	urb_herp	urb_bird	urb_mam	tot_h_b_m	pubs_w_mult_taxa	all_pubs	p_win_urban_herp	p_within_urban_mam	p_win_urban_avi	non_herp	both_herp	non_bird	both_bird	non_mam	both_mam	non_wl	all	overall_bird	overall_herp	overall_mam	prop_herp	perc_herp	prop_bird	perc_bird	prop_mam	perc_mam	perc_herp_all	perc_bird_all	perc_mam_all	perc_allpubs_all
1996	0	1	1	2	0	2	0	50	50	231	231	515	516	412	413	26	1186	43.5076	19.4772	34.8229	0	0	0.00193798	0.193798	0.00242131	0.242131	0	0.084317	0.084317	0.168634
1997	0	2	3	5	1	4	0	75	50	227	227	534	536	391	394	22	1179	45.4623	19.2536	33.4182	0	0	0.00373134	0.373134	0.00761421	0.761421	0	0.169635	0.254453	0.339271
1998	0	5	3	8	0	8	0	37.5	62.5	278	278	586	591	435	438	21	1328	44.503	20.9337	32.9819	0	0	0.00846024	0.846024	0.00684931	0.684932	0	0.376506	0.225904	0.60241
1999	0	2	4	6	0	6	0	66.6667	33.3333	286	286	617	619	474	478	30	1413	43.8075	20.2406	33.8287	0	0	0.00323102	0.323102	0.0083682	0.83682	0	0.141543	0.283086	0.424628
2000	0	3	6	9	0	9	0	66.6667	33.3333	317	317	688	691	494	500	16	1524	45.3412	20.8005	32.8084	0	0	0.00434153	0.434153	0.012	1.2	0	0.19685	0.393701	0.590551
2001	3	2	7	12	0	12	25	58.3333	16.6667	381	384	741	743	545	552	7	1686	44.0688	22.7758	32.7402	0.0078125	0.78125	0.00269179	0.269179	0.0126812	1.26812	0.177936	0.118624	0.415184	0.711744
2002	1	6	6	13	0	13	7.69231	46.1538	46.1538	411	412	787	793	513	519	4	1728	45.8912	23.8426	30.0347	0.00242718	0.242718	0.0075662	0.75662	0.0115607	1.15607	0.0578704	0.347222	0.347222	0.752315
2003	0	7	8	15	0	15	0	53.3333	46.6667	443	443	795	802	597	605	19	1869	42.9106	23.7025	32.3703	0	0	0.00872818	0.872818	0.0132231	1.32231	0	0.374532	0.428036	0.802568
2004	0	8	8	16	0	16	0	50	50	435	435	856	864	637	645	19	1963	44.0143	22.16	32.8579	0	0	0.00925926	0.925926	0.0124031	1.24031	0	0.407539	0.407539	0.815079
2005	1	5	7	13	1	12	8.33333	58.3333	41.6667	505	506	1014	1019	708	715	35	2275	44.7912	22.2418	31.4286	0.00197628	0.197628	0.00490677	0.490677	0.00979021	0.979021	0.043956	0.21978	0.307692	0.527473
2006	0	10	12	22	1	21	0	57.1429	47.619	597	597	1018	1028	695	707	52	2384	43.1208	25.0419	29.656	0	0	0.00972763	0.972763	0.0169731	1.69731	0	0.419463	0.503356	0.880872
2007	4	6	19	29	3	26	15.3846	73.0769	23.0769	630	634	1047	1053	868	887	38	2612	40.3139	24.2726	33.9587	0.00630915	0.630915	0.00569801	0.569801	0.0214205	2.14205	0.153139	0.229709	0.727412	0.995406
2008	4	11	20	35	3	32	12.5	62.5	34.375	639	643	1132	1143	847	867	62	2715	42.0994	23.6832	31.9337	0.00622084	0.622084	0.0096238	0.96238	0.0230681	2.30681	0.14733	0.405157	0.736648	1.17864
2009	3	11	20	34	0	34	8.82353	58.8235	32.3529	679	682	1101	1112	832	852	98	2744	40.5248	24.8542	31.0496	0.00439883	0.439883	0.00989209	0.989209	0.0234742	2.34742	0.109329	0.400875	0.728863	1.23907
2010	5	12	26	43	1	42	11.9048	61.9048	28.5714	757	762	1202	1214	957	983	18	2977	40.7793	25.5962	33.0198	0.00656168	0.656168	0.00988468	0.988468	0.0264496	2.64496	0.167954	0.40309	0.873362	1.41082
2011	3	16	38	57	0	57	5.26316	66.6667	28.0702	769	772	1247	1263	1030	1068	174	3277	38.5413	23.5581	32.5908	0.00388601	0.388601	0.0126683	1.26683	0.0355805	3.55805	0.0915471	0.488251	1.1596	1.7394
2012	6	11	33	50	0	50	12	66	22	775	781	1310	1321	1071	1104	143	3349	39.4446	23.3204	32.9651	0.00768246	0.768246	0.00832703	0.832702	0.0298913	2.98913	0.179158	0.328456	0.985369	1.49298
2013	8	21	36	65	7	58	13.7931	62.069	36.2069	828	836	1285	1306	1038	1074	220	3436	38.0093	24.3306	31.2573	0.00956938	0.956938	0.0160796	1.60796	0.0335196	3.35196	0.232829	0.611176	1.04773	1.68801
2014	5	21	44	70	0	70	7.14286	62.8571	30	830	835	1327	1348	1077	1121	182	3486	38.669	23.953	32.1572	0.00598802	0.598802	0.0155786	1.55786	0.0392507	3.92507	0.143431	0.60241	1.26219	2.00803
2015	7	24	54	85	3	82	8.53659	65.8537	29.2683	806	813	1399	1423	1216	1270	227	3733	38.1195	21.7787	34.0209	0.00861009	0.861009	0.0168658	1.68658	0.0425197	4.25197	0.187517	0.642915	1.44656	2.19662
2016	6	35	58	99	2	97	6.18557	59.7938	36.0825	920	926	1389	1424	1183	1241	254	3845	37.0351	24.0832	32.2757	0.00647948	0.647948	0.0245787	2.45787	0.0467365	4.67365	0.156047	0.910273	1.50845	2.52276
2017	5	32	54	91	1	90	5.55556	60	35.5556	932	937	1495	1527	1266	1320	264	4048	37.7223	23.1472	32.6087	0.00533618	0.533618	0.0209561	2.09561	0.0409091	4.09091	0.123518	0.790514	1.33399	2.22332
2018	6	41	46	93	2	91	6.59341	50.5495	45.0549	927	933	1499	1540	1395	1441	328	4242	36.3036	21.9943	33.9698	0.00643087	0.643087	0.0266234	2.66234	0.0319223	3.19223	0.141443	0.966525	1.08439	2.14521
2019	10	39	48	97	1	96	10.4167	50	40.625	1046	1056	1578	1617	1440	1488	312	4473	36.1502	23.6083	33.2663	0.0094697	0.94697	0.0241187	2.41187	0.0322581	3.22581	0.223564	0.871898	1.07311	2.14621
2020	12	46	79	137	3	134	8.95522	58.9552	34.3284	1101	1113	1715	1761	1514	1593	441	4908	35.8802	22.6773	32.4572	0.0107817	1.07817	0.0261215	2.61215	0.049592	4.9592	0.244499	0.937245	1.60962	2.73024
2021	20	56	84	160	8	152	13.1579	55.2632	36.8421	1139	1159	1723	1779	1660	1744	449	5131	34.6716	22.5882	33.9895	0.0172563	1.72563	0.0314784	3.14784	0.0481651	4.81651	0.389788	1.09141	1.63711	2.96239

## Sheet: Sheet3
year	Herpetofauna	Mammal	Avian	Herpetofauna	Mammal	Avian
1996	0	50	50	19.4772	34.8229	43.5076
1997	0	75	50	19.2536	33.4182	45.4623
1998	0	37.5	62.5	20.9337	32.9819	44.503
1999	0	66.6667	33.3333	20.2406	33.8287	43.8075
2000	0	66.6667	33.3333	20.8005	32.8084	45.3412
2001	25	58.3333	16.6667	22.7758	32.7402	44.0688
2002	7.69231	46.1538	46.1538	23.8426	30.0347	45.8912
2003	0	53.3333	46.6667	23.7025	32.3703	42.9106
2004	0	50	50	22.16	32.8579	44.0143
2005	8.33333	58.3333	41.6667	22.2418	31.4286	44.7912
2006	0	57.1429	47.619	25.0419	29.656	43.1208
2007	15.3846	73.0769	23.0769	24.2726	33.9587	40.3139
2008	12.5	62.5	34.375	23.6832	31.9337	42.0994
2009	8.82353	58.8235	32.3529	24.8542	31.0496	40.5248
2010	11.9048	61.9048	28.5714	25.5962	33.0198	40.7793
2011	5.26316	66.6667	28.0702	23.5581	32.5908	38.5413
2012	12	66	22	23.3204	32.9651	39.4446
2013	13.7931	62.069	36.2069	24.3306	31.2573	38.0093
2014	7.14286	62.8571	30	23.953	32.1572	38.669
2015	8.53659	65.8537	29.2683	21.7787	34.0209	38.1195
2016	6.18557	59.7938	36.0825	24.0832	32.2757	37.0351
2017	5.55556	60	35.5556	23.1472	32.6087	37.7223
2018	6.59341	50.5495	45.0549	21.9943	33.9698	36.3036
2019	10.4167	50	40.625	23.6083	33.2663	36.1502
2020	8.95522	58.9552	34.3284	22.6773	32.4572	35.8802
2021	13.1579	55.2632	36.8421	22.5882	33.9895	34.6716

## Sheet: overall
year	urb_herp	urb_bird	urb_mam	tot_h_b_m	pubs_w_mult_taxa	all_pubs	non_herp	both_herp	% of overall pubs on herps	non_bird	both_bird	% of overall pubs on birds	non_mam	all terrestrial vert pubs (g +h +j+l)	both_mam	% of overall pubs on mams	non_wl	all	prop_herp	perc_herp	prop_bird	perc_bird	prop_mam	perc_mam	perc_herp_all	perc_bird_all	perc_mam_all	perc_allpubs_all
1996	0	1	1	2	0	2	231	231	0.199138	515	516	0.444828	412	1160	413	0.356034	26	1186	0	0	0.00193798	0.193798	0.00242131	0.242131	0	0.084317	0.084317	0.168634
1997	0	2	3	5	1	4	227	227	0.196367	534	536	0.463668	391	1156	394	0.34083	22	1179	0	0	0.00373134	0.373134	0.00761421	0.761421	0	0.169635	0.254453	0.339271
1998	0	5	3	8	0	8	278	278	0.212701	586	591	0.452181	435	1307	438	0.335119	21	1328	0	0	0.00846024	0.846024	0.00684931	0.684932	0	0.376506	0.225904	0.60241
1999	0	2	4	6	0	6	286	286	0.206797	617	619	0.447578	474	1383	478	0.345625	30	1413	0	0	0.00323102	0.323102	0.0083682	0.83682	0	0.141543	0.283086	0.424628
2000	0	3	6	9	0	9	317	317	0.210212	688	691	0.458223	494	1508	500	0.331565	16	1524	0	0	0.00434153	0.434153	0.012	1.2	0	0.19685	0.393701	0.590551
2001	3	2	7	12	0	12	381	384	0.228708	741	743	0.442525	545	1679	552	0.328767	7	1686	0.0078125	0.78125	0.00269179	0.269179	0.0126812	1.26812	0.177936	0.118624	0.415184	0.711744
2002	1	6	6	13	0	13	411	412	0.238979	787	793	0.459977	513	1724	519	0.301044	4	1728	0.00242718	0.242718	0.0075662	0.75662	0.0115607	1.15607	0.0578704	0.347222	0.347222	0.752315
2003	0	7	8	15	0	15	443	443	0.239459	795	802	0.433514	597	1850	605	0.327027	19	1869	0	0	0.00872818	0.872818	0.0132231	1.32231	0	0.374532	0.428036	0.802568
2004	0	8	8	16	0	16	435	435	0.223765	856	864	0.444444	637	1944	645	0.33179	19	1963	0	0	0.00925926	0.925926	0.0124031	1.24031	0	0.407539	0.407539	0.815079
2005	1	5	7	13	1	12	505	506	0.225994	1014	1019	0.455114	708	2239	715	0.319339	35	2275	0.00197628	0.197628	0.00490677	0.490677	0.00979021	0.979021	0.043956	0.21978	0.307692	0.527473
2006	0	10	12	22	1	21	597	597	0.256113	1018	1028	0.441012	695	2331	707	0.303303	52	2384	0	0	0.00972763	0.972763	0.0169731	1.69731	0	0.419463	0.503356	0.880872
2007	4	6	19	29	3	26	630	634	0.246597	1047	1053	0.409568	868	2571	887	0.345002	38	2612	0.00630915	0.630915	0.00569801	0.569801	0.0214205	2.14205	0.153139	0.229709	0.727412	0.995406
2008	4	11	20	35	3	32	639	643	0.242642	1132	1143	0.431321	847	2650	867	0.32717	62	2715	0.00622084	0.622084	0.0096238	0.96238	0.0230681	2.30681	0.14733	0.405157	0.736648	1.17864
2009	3	11	20	34	0	34	679	682	0.257748	1101	1112	0.420257	832	2646	852	0.321995	98	2744	0.00439883	0.439883	0.00989209	0.989209	0.0234742	2.34742	0.109329	0.400875	0.728863	1.23907
2010	5	12	26	43	1	42	757	762	0.257606	1202	1214	0.410412	957	2958	983	0.332319	18	2977	0.00656168	0.656168	0.00988468	0.988468	0.0264496	2.64496	0.167954	0.40309	0.873362	1.41082
2011	3	16	38	57	0	57	769	772	0.248791	1247	1263	0.407025	1030	3103	1068	0.344183	174	3277	0.00388601	0.388601	0.0126683	1.26683	0.0355805	3.55805	0.0915471	0.488251	1.1596	1.7394
2012	6	11	33	50	0	50	775	781	0.243606	1310	1321	0.41204	1071	3206	1104	0.344354	143	3349	0.00768246	0.768246	0.00832703	0.832702	0.0298913	2.98913	0.179158	0.328456	0.985369	1.49298
2013	8	21	36	65	7	58	828	836	0.260517	1285	1306	0.40698	1038	3209	1074	0.334684	220	3436	0.00956938	0.956938	0.0160796	1.60796	0.0335196	3.35196	0.232829	0.611176	1.04773	1.68801
2014	5	21	44	70	0	70	830	835	0.252724	1327	1348	0.40799	1077	3304	1121	0.339286	182	3486	0.00598802	0.598802	0.0155786	1.55786	0.0392507	3.92507	0.143431	0.60241	1.26219	2.00803
2015	7	24	54	85	3	82	806	813	0.232087	1399	1423	0.406223	1216	3503	1270	0.362546	227	3733	0.00861009	0.861009	0.0168658	1.68658	0.0425197	4.25197	0.187517	0.642915	1.44656	2.19662
2016	6	35	58	99	2	97	920	926	0.258011	1389	1424	0.396768	1183	3589	1241	0.345779	254	3845	0.00647948	0.647948	0.0245787	2.45787	0.0467365	4.67365	0.156047	0.910273	1.50845	2.52276
2017	5	32	54	91	1	90	932	937	0.247687	1495	1527	0.403648	1266	3783	1320	0.348929	264	4048	0.00533618	0.533618	0.0209561	2.09561	0.0409091	4.09091	0.123518	0.790514	1.33399	2.22332
2018	6	41	46	93	2	91	927	933	0.238497	1499	1540	0.393661	1395	3912	1441	0.368354	328	4242	0.00643087	0.643087	0.0266234	2.66234	0.0319223	3.19223	0.141443	0.966525	1.08439	2.14521
2019	10	39	48	97	1	96	1046	1056	0.253846	1578	1617	0.388702	1440	4160	1488	0.357692	312	4473	0.0094697	0.94697	0.0241187	2.41187	0.0322581	3.22581	0.223564	0.871898	1.07311	2.14621
2020	12	46	79	137	3	134	1101	1113	0.249328	1715	1761	0.394489	1514	4464	1593	0.356855	441	4908	0.0107817	1.07817	0.0261215	2.61215	0.049592	4.9592	0.244499	0.937245	1.60962	2.73024
2021	20	56	84	160	8	152	1139	1159	0.247967	1723	1779	0.380616	1660	4674	1744	0.373128	449	5131	0.0172563	1.72563	0.0314784	3.14784	0.0481651	4.81651	0.389788	1.09141	1.63711	2.96239

## Sheet: column_metadata
year	urb_herp	urb_bird	urb_mam	tot_h_b_m	pubs_w_mult_taxa	all_pubs	p_win_urban_herp	p_within_urban_mam	p_win_urban_avi	non_herp	both_herp	non_bird	both_bird	non_mam	both_mam	non_wl	all	overall_bird	overall_herp	overall_mam	prop_herp	perc_herp	prop_bird	perc_bird	prop_mam	perc_mam	perc_herp_all	perc_bird_all	perc_mam_all	perc_allpubs_all
	count of pubs studying herps in urban environments	count of pubs studying birds in urban environments	count of pubs studying mammals in urban environments	columns b-d summed	some of the publications studied multiple taxa (e.g. birds and herps studied in same paper), count of those	column e minus f, i.e. the total number of urban wildlife studies	percent of herp papers within the urban lit	percent of mam papers within the urban lit	percent of avi papers within the urban lit	herp pubs not in urban environment	urban and non-urban pubs studying herps (b + k)	bird pubs not in urban environment	urban and non-urban pubs studying birds (c + m)	mammal pubs not in urban environment	urban and non-urban pubs studying mammals (d + 0)	count of pubs resulting from searching "wildlife" "not urban"	l+n+p+q	percent of bird papers within the overall wildlife literature (urb + non urb)	percent of herp papers within the overall wildlife literature (urb + non urb)	percent of mam papers within the overall wildlife literature (urb + non urb)	proportion of urban herp papers within all herp papers	v*100	proportion of urban herp papers within all herp papers	x*100	proportion of urban herp papers within all herp papers	z*100	percent of urban herp papers in all wildlife papers	percent of urban bird papers in all wildlife papers	percent of urban mammal papers in all wildlife papers	percent of all urban wildlife papers in all wildlife papers
