# Supplementary material for: As human societies urbanize, so does ecology; taxonomic, geographic, and other research trends in urban vertebrate ecology
Source: Ecol Evol. 2024 May 20;14(5):e11439. doi: 10.1002/ece3.11439 (PMC11106554; doi:10.1002/ece3.11439)
Supplement: Supplementary file 2 — Data S1: Supporting information [file ECE3-14-e11439-s002.zip › data_search_results_for_taxa's_overall_literature.xlsx]

## Sheet: bird_cln
Authors	Article Title	Source Title
Feldman, RA; Freed, LA; Cann, RL	A PCR test for avian malaria in Hawaiian birds	MOLECULAR ECOLOGY
Adamus, PR	Validating a habitat evaluation method for predicting avian richness	WILDLIFE SOCIETY BULLETIN
AFIK, D; KARASOV, WH	THE TRADE-OFFS BETWEEN DIGESTION RATE AND EFFICIENCY IN WARBLERS AND THEIR ECOLOGICAL IMPLICATIONS	ECOLOGY
Nagle, RD; Sels, RCV; Congdon, JD	Observations of agonistic and mutualistic interactions between birds and non-avian vertebrates on the E.S. George Reserve, Michigan	CANADIAN FIELD-NATURALIST
Chinsamy, A; Chiappe, LM; Dodson, P	Mesozoic avian bone microstructure: Physiological implications	PALEOBIOLOGY
NORRDAHL, K; KORPIMAKI, E	EFFECTS OF PREDATOR REMOVAL ON VERTEBRATE PREY POPULATIONS - BIRDS OF PREY AND SMALL MAMMALS	OECOLOGIA
SOLER, M; SOLER, JJ; MARTINEZ, JG; MOLLER, AP	MAGPIE HOST MANIPULATION BY GREAT SPOTTED CUCKOOS - EVIDENCE FOR AN AVIAN MAFIA	EVOLUTION
ELLIS, LM	BIRD USE OF SALTCEDAR AND COTTONWOOD VEGETATION IN THE MIDDLE RIO-GRANDE VALLEY OF NEW-MEXICO, USA	JOURNAL OF ARID ENVIRONMENTS
GIBSON, JP; WHEELWRIGHT, NT	GENETIC-STRUCTURE IN A POPULATION OF A TROPICAL TREE OCOTEA-TENERA (LAURACEAE) - INFLUENCE OF AVIAN SEED DISPERSAL	OECOLOGIA
BRODIE, ED; JANZEN, FJ	EXPERIMENTAL STUDIES OF CORAL SNAKE MIMICRY - GENERALIZED AVOIDANCE OF RINGED SNAKE PATTERNS BY FREE-RANGING AVIAN PREDATORS	FUNCTIONAL ECOLOGY
MCINTYRE, NE	EFFECTS OF FOREST PATCH SIZE ON AVIAN DIVERSITY	LANDSCAPE ECOLOGY
BENNETT, GF; EARLE, RA; SQUIRESPARSONS, D	ADDITIONAL NEW SPECIES OF HAEMOPROTEUS, HEPATOZOON AND LEUCOCYTOZOON FROM SOUTH-AFRICAN BIRDS	SOUTH AFRICAN JOURNAL OF WILDLIFE RESEARCH
REINERT, SE; MELLO, MJ	AVIAN COMMUNITY STRUCTURE AND HABITAT USE IN A SOUTHERN NEW-ENGLAND ESTUARY	WETLANDS
SILVIUS, KM	AVIAN CONSUMERS OF CARDON FRUITS (STENOCEREUS-GRISEUS, CACTACEAE) ON MARGARITA ISLAND, VENEZUELA	BIOTROPICA
KONARZEWSKI, M	ALLOCATION OF ENERGY TO GROWTH AND RESPIRATION IN AVIAN POSTEMBRYONIC DEVELOPMENT	ECOLOGY
Brown, CR; Brown, MB; Rannala, B	Ectoparasites reduce long-term survival of their avian host	PROCEEDINGS OF THE ROYAL SOCIETY B-BIOLOGICAL SCIENCES
Thomas, ALR; Balmford, A	How natural selection shapes birds' tails	AMERICAN NATURALIST
Tolonen, P; Korpimaki, E	Parental effort of kestrels (Falco tinnunculus) in nest defense: Effects of laying time, brood size, and varying survival prospects of offspring	BEHAVIORAL ECOLOGY
Fuentes, M	How specialized are fruit-bird interactions? Overlap of frugivore assemblages within and between plant species	OIKOS
GREENBERG, R; FOSTER, MS; MARQUEZVALDELAMAR, L	THE ROLE OF THE WHITE-EYED VIREO IN THE DISPERSAL OF BURSERA FRUIT ON THE YUCATAN PENINSULA	JOURNAL OF TROPICAL ECOLOGY
Ramsey, M	Ant pollination of the perennial herb Blandfordia grandiflora (Liliaceae)	OIKOS
CEZILLY, F; NAGER, RG	COMPARATIVE EVIDENCE FOR A POSITIVE ASSOCIATION BETWEEN DIVORCE AND EXTRA-PAIR PATERNITY IN BIRDS	PROCEEDINGS OF THE ROYAL SOCIETY B-BIOLOGICAL SCIENCES
FLEISCHER, RC; FULLER, G; LEDIG, DB	GENETIC-STRUCTURE OF ENDANGERED CLAPPER RAIL (RALLUS-LONGIROSTRIS) POPULATIONS IN SOUTHERN CALIFORNIA	CONSERVATION BIOLOGY
REED, JM	RELATIVE VULNERABILITY EXTIRPATION OF MONTANE BREEDING BIRDS IN THE GREAT-BASIN	GREAT BASIN NATURALIST
SEUTIN, G; RATCLIFFE, LM; BOAG, PT	MITOCHONDRIAL-DNA HOMOGENEITY IN THE PHENOTYPICALLY DIVERSE REDPOLL FINCH COMPLEX (AVES, CARDUELINAE, CARDUELIS-FLAMMEA-HORNEMANNI)	EVOLUTION
WARKENTIN, IG; GREENBERG, R; ORTIZ, JS	SONGBIRD USE OF GALLERY WOODLANDS IN RECENTLY CLEARED AND OLDER SETTLED LANDSCAPES OF THE SELVA-LACANDONA, CHIAPAS, MEXICO	CONSERVATION BIOLOGY
Fuller, TK; Nicholls, TH; Kat, PW	Prey and estimated food consumption of African wild dogs in Kenya	SOUTH AFRICAN JOURNAL OF WILDLIFE RESEARCH
KING, JW; SAVIDGE, JA	EFFECTS OF THE CONSERVATION RESERVE PROGRAM ON WILDLIFE IN SOUTHEAST NEBRASKA	WILDLIFE SOCIETY BULLETIN
PASITSCHNIAKARTS, M; MESSIER, F	RISK OF PREDATION ON WATERFOWL NESTS IN THE CANADIAN PRAIRIES - EFFECTS OF HABITAT EDGES AND AGRICULTURAL PRACTICES	OIKOS
REED, JM	ECOSYSTEM MANAGEMENT AND AN AVIAN HABITAT DILEMMA	WILDLIFE SOCIETY BULLETIN
TRAVESET, A; WILLSON, MF; GAITHER, JC	AVOIDANCE BY BIRDS OF INSECT-INFESTED FRUITS OF VACCINIUM-OVALIFOLIUM	OIKOS
OWENS, IPF; BENNETT, PM	ANCIENT ECOLOGICAL DIVERSIFICATION EXPLAINS LIFE-HISTORY VARIATION AMONG LIVING BIRDS	PROCEEDINGS OF THE ROYAL SOCIETY B-BIOLOGICAL SCIENCES
BROOKE, RK; LOCKWOOD, JL; MOULTON, MP	PATTERNS OF SUCCESS IN PASSERIFORM BIRD INTRODUCTIONS ON SAINT-HELENA	OECOLOGIA
RITLAND, DB	COMPARATIVE UNPALATABILITY OF MIMETIC VICEROY BUTTERFLIES (LIMENITIS-ARCHIPPUS) FROM 4 SOUTH-EASTERN UNITED-STATES POPULATIONS	OECOLOGIA
YEZERINAC, SM; WEATHERHEAD, PJ	PLUMAGE COLORATION, DIFFERENTIAL ATTRACTION OF VECTORS AND HEMATOZOA INFECTIONS IN BIRDS	JOURNAL OF ANIMAL ECOLOGY
GUO, QF; THOMPSON, DB; VALONE, TJ; BROWN, JH	THE EFFECTS OF VERTEBRATE GRANIVORES AND FOLIVORES ON PLANT COMMUNITY STRUCTURE IN THE CHIHUAHUAN DESERT	OIKOS
SEALY, SG; BAZIN, RC	LOW-FREQUENCY OF OBSERVED COWBIRD PARASITISM ON EASTERN KINGBIRDS - HOST REJECTION, EFFECTIVE NEST DEFENSE, OR PARASITE AVOIDANCE	BEHAVIORAL ECOLOGY
DUPLESSIS, MA; SIEGFRIED, WR; ARMSTRONG, AJ	ECOLOGICAL AND LIFE-HISTORY CORRELATES OF COOPERATIVE BREEDING IN SOUTH-AFRICAN BIRDS	OECOLOGIA
RODRIGUEZ, E; WEST, JE	INTERNATIONAL RESEARCH ON BIOMEDICINES FROM THE TROPICAL RAIN-FOREST	INTERCIENCIA
BURGER, LW; DAILEY, TV; KURZEJESKI, EW; RYAN, MR	SURVIVAL AND CAUSE-SPECIFIC MORTALITY OF NORTHERN BOBWHITE IN MISSOURI	JOURNAL OF WILDLIFE MANAGEMENT
CLEVENGER, AP	SEASONALITY AND RELATIONSHIPS OF FOOD RESOURCE USE OF MARTES-MARTES, GENETTA-GENETTA AND FELIS-CATUS IN THE BALEARIC-ISLANDS	REVUE D ECOLOGIE-LA TERRE ET LA VIE
DREWIEN, RC; BROWN, WM; KENDALL, WL	RECRUITMENT IN ROCKY-MOUNTAIN GREATER SANDHILL CRANES AND COMPARISON WITH OTHER CRANE POPULATIONS	JOURNAL OF WILDLIFE MANAGEMENT
JOHNSON, NK	7 AVIFAUNAL CENSUSES SPANNING ONE-HALF CENTURY ON AN ISLAND OF WHITE FIRS (ABIES-CONCOLOR) IN THE MOJAVE DESERT	SOUTHWESTERN NATURALIST
KENNEDY, PL; STAHLECKER, DW; FAIR, JM	ORGANOCHLORINE CONCENTRATIONS IN POTENTIAL AVIAN PREY OF BREEDING PEREGRINE FALCONS IN NORTH-CENTRAL NEW-MEXICO	SOUTHWESTERN NATURALIST
OWENS, IPF; DIXON, A; BURKE, T; THOMPSON, DBA	STRATEGIC PATERNITY ASSURANCE IN THE SEX-ROLE REVERSED EURASIAN DOTTEREL (CHARADRIUS-MORINELLUS) - BEHAVIORAL AND GENETIC-EVIDENCE	BEHAVIORAL ECOLOGY
SHERMAN, PW; LACEY, EA; REEVE, HK; KELLER, L	THE EUSOCIALITY CONTINUUM	BEHAVIORAL ECOLOGY
YDENBERG, RC; CLARK, CW; HARFENIST, A	INTRASPECIFIC FLEDGING MASS VARIATION IN THE ALCIDAE, WITH SPECIAL REFERENCE TO THE SEASONAL FLEDGING MASS DECLINE	AMERICAN NATURALIST
CREWS, L; GATES, PB; BROWN, R; JOLIOT, A; FOLEY, C; BROCKES, JP; GANN, AAF	EXPRESSION AND ACTIVITY OF THE NEWT MSX-1 GENE IN RELATION TO LIMB REGENERATION	PROCEEDINGS OF THE ROYAL SOCIETY B-BIOLOGICAL SCIENCES
MONAGHAN, P; BOLTON, M; HOUSTON, DC	EGG-PRODUCTION CONSTRAINTS AND THE EVOLUTION OF AVIAN CLUTCH SIZE	PROCEEDINGS OF THE ROYAL SOCIETY B-BIOLOGICAL SCIENCES
AVERY, ML; DECKER, DG; HUMPHREY, JS; ARONOV, E; LINSCOMBE, SD; WAY, MO	METHYL ANTHRANILATE AS A RICE SEED TREATMENT TO DETER BIRDS	JOURNAL OF WILDLIFE MANAGEMENT
COTTER, RC; GRATTO, CJ	EFFECTS OF NEST AND BROOD VISITS AND RADIO TRANSMITTERS ON ROCK PTARMIGAN	JOURNAL OF WILDLIFE MANAGEMENT
LOSITO, MP; BALDASSARRE, GA; SMITH, JH	REPRODUCTION AND SURVIVAL OF FEMALE MALLARDS IN THE ST-LAWRENCE-RIVER VALLEY, NEW-YORK	JOURNAL OF WILDLIFE MANAGEMENT
MARINI, MA; ROBINSON, SK; HESKE, EJ	EDGE EFFECTS ON NEST PREDATION IN THE SHAWNEE-NATIONAL-FOREST, SOUTHERN ILLINOIS	BIOLOGICAL CONSERVATION
Nettleship, DN; Duffy, DC	Cormorants and human interactions: An introduction	COLONIAL WATERBIRDS
Thompson, BC; Campo, JJ; Telfair, RC	Origin, population attributes, and management conflict resolution for Double-crested Cormorants wintering in Texas	COLONIAL WATERBIRDS
WILSON, CW; MASTERS, RE; BUKENHOFER, GA	BREEDING BIRD RESPONSE TO PINE GRASSLAND COMMUNITY RESTORATION FOR RED-COCKADED WOODPECKERS	JOURNAL OF WILDLIFE MANAGEMENT
delRio, CM; Hourdequin, M; Silva, A; Medel, R	The influence of cactus size and previous infection on bird deposition of mistletoe seeds	AUSTRALIAN JOURNAL OF ECOLOGY
Donovan, TM; Thompson, FR; Faaborg, J; Probst, JR	Reproductive success of migratory birds in habitat sources and sinks	CONSERVATION BIOLOGY
Edwards, SV; Grahn, M; Potts, WK	Dynamics of Mhc evolution in birds and crocodilians: Amplification of class II genes with degenerate primers	MOLECULAR ECOLOGY
Fielding, AH; Haworth, PF	Testing the generality of bird-habitat models	CONSERVATION BIOLOGY
Fuller, RJ; Gregory, RD; Gibbons, DW; Marchant, JH; Wilson, JD; Baillie, SR; Carter, N	Population declines and range contractions among lowland farmland birds in Britain	CONSERVATION BIOLOGY
Gotmark, F; Hohlfalt, A	Bright male plumage and predation risk in passerine birds: Are males easier to detect than females?	OIKOS
Graham, CH; Moermond, TC; Kristensen, KA; Mvukiyumwami, J	Seed dispersal effectiveness by two bulbuls on Maesa lanceolata, an African montane forest tree	BIOTROPICA
Herremans, M	Effects of woodland modification by African elephant Loxodonta africana on bird diversity in northern Botswana	ECOGRAPHY
Vinogradov, AE	Nucleotypic effect in homeotherms: Body-mass-corrected basal metabolic rate of mammals is related to genome size	EVOLUTION
Wiebe, KL	Intraspecific variation in hatching asynchrony: Should birds manipulate hatching spans according to food supply?	OIKOS
AKESSON, S; OTTOSSON, U; SANDBERG, R	BIRD ORIENTATION - DISPLACEMENT EXPERIMENTS WITH YOUNG AUTUMN MIGRATING WHEATEARS, OENANTHE OENANTHE, ALONG THE ARCTIC COAST OF RUSSIA	PROCEEDINGS OF THE ROYAL SOCIETY B-BIOLOGICAL SCIENCES
BERTHELSEN, PS; SMITH, LM	NONGAME BIRD NESTING ON CRP LANDS IN THE TEXAS SOUTHERN HIGH-PLAINS	JOURNAL OF SOIL AND WATER CONSERVATION
Douthwaite, RJ	Occurrence and consequences of DDT residues in woodland birds following tsetse fly spraying operations in NW Zimbabwe	JOURNAL OF APPLIED ECOLOGY
Gorchov, DL; Cornejo, F; Ascorra, CF; Jaramillo, M	Dietary overlap between frugivorous birds and bats in the Peruvian Amazon	OIKOS
NEWTON, I	THE CONTRIBUTION OF SOME RECENT RESEARCH ON BIRDS TO ECOLOGICAL UNDERSTANDING	JOURNAL OF ANIMAL ECOLOGY
KNICK, ST; ROTENBERRY, JT	LANDSCAPE CHARACTERISTICS OF FRAGMENTED SHRUBSTEPPE HABITATS AND BREEDING PASSERINE BIRDS	CONSERVATION BIOLOGY
MCLAIN, DK; MOULTON, MP; REDFEARN, TP	SEXUAL SELECTION AND THE RISK OF EXTINCTION OF INTRODUCED BIRDS ON OCEANIC ISLANDS	OIKOS
RONDEAU, G; DESGRANGES, JL	EFFECTS OF INSECTICIDE USE ON BREEDING BIRDS IN CHRISTMAS TREE PLANTATIONS IN QUEBEC	ECOTOXICOLOGY
LINDSTROM, A; KVIST, A	MAXIMUM ENERGY-INTAKE RATE IS PROPORTIONAL TO BASAL METABOLIC-RATE IN PASSERINE BIRDS	PROCEEDINGS OF THE ROYAL SOCIETY B-BIOLOGICAL SCIENCES
METCALFE, NB; URE, SE	DIURNAL-VARIATION IN-FLIGHT PERFORMANCE AND HENCE POTENTIAL PREDATION RISK IN SMALL BIRDS	PROCEEDINGS OF THE ROYAL SOCIETY B-BIOLOGICAL SCIENCES
CHESSER, RT	COMPARATIVE DIETS OF OBLIGATE ANT-FOLLOWING BIRDS AT A SITE IN NORTHERN BOLIVIA	BIOTROPICA
Ilichev, VD; Kamenskii, II; Silaeva, OL	Ecological and technogenous factors of noise pollution of natural habitats of birds	RUSSIAN JOURNAL OF ECOLOGY
LOPEZCALLEJA, MV	DIET OF ZONOTRICHIA-CAPENSIS (EMBERIZIDAE) AND DIUCA-DIUCA (FRINGILLIDAE) - EFFECTS OF SEASONAL-CHANGES IN TROPHIC RESOURCES AND RICHNESS OF GRANIVOROUS BIRDS IN CENTRAL CHILE	REVISTA CHILENA DE HISTORIA NATURAL
PETIT, LJ; PETIT, DR; MARTIN, TE	LANDSCAPE-LEVEL MANAGEMENT OF MIGRATORY BIRDS - LOOKING PAST THE TREES TO SEE THE FOREST	WILDLIFE SOCIETY BULLETIN
BANCROFT, GT; STRONG, AM; CARRINGTON, M	DEFORESTATION AND ITS EFFECTS ON FOREST-NESTING BIRDS IN THE FLORIDA-KEYS	CONSERVATION BIOLOGY
CONWAY, CJ; POWELL, GVN; NICHOLS, JD	OVERWINTER SURVIVAL OF NEOTROPICAL MIGRATORY BIRDS IN EARLY-SUCCESSIONAL AND MATURE TROPICAL FORESTS	CONSERVATION BIOLOGY
HAAS, CA	DISPERSAL AND USE OF CORRIDORS BY BIRDS IN WOODED PATCHES ON AN AGRICULTURAL LANDSCAPE	CONSERVATION BIOLOGY
MCGARIGAL, K; MCCOMB, WC	RELATIONSHIPS BETWEEN LANDSCAPE STRUCTURE AND BREEDING BIRDS IN THE OREGON COAST RANGE	ECOLOGICAL MONOGRAPHS
MELINCHUK, R	DUCKS UNLIMITEDS LANDSCAPE APPROACH TO HABITAT CONSERVATION	LANDSCAPE AND URBAN PLANNING
MOORE, WS	INFERRING PHYLOGENIES FROM MTDNA VARIATION - MITOCHONDRIAL-GENE TREES VERSUS NUCLEAR-GENE TREES	EVOLUTION
REIJNEN, R; FOPPEN, R	THE EFFECTS OF CAR TRAFFIC ON BREEDING BIRD POPULATIONS IN WOODLAND .4. INFLUENCE OF POPULATION-SIZE ON THE REDUCTION OF DENSITY CLOSE TO A HIGHWAY	JOURNAL OF APPLIED ECOLOGY
BELANT, JL; SEAMANS, TW; GABREY, SW; DOLBEER, RA	ABUNDANCE OF GULLS AND OTHER BIRDS AT LANDFILLS IN NORTHERN OHIO	AMERICAN MIDLAND NATURALIST
BROWN, ED; HOPKINS, MJG	A TEST OF POLLINATOR SPECIFICITY AND MORPHOLOGICAL CONVERGENCE BETWEEN NECTARIVOROUS BIRDS AND RAIN-FOREST TREE FLOWERS NEW-GUINEA	OECOLOGIA
HOLMGREN, N; HEDENSTROM, A	THE SCHEDULING OF MOLT IN MIGRATORY BIRDS	EVOLUTIONARY ECOLOGY
VANNOORDWIJK, AJ; MCCLEERY, RH; PERRINS, CM	SELECTION FOR THE TIMING OF GREAT TIT BREEDING IN RELATION TO CATERPILLAR GROWTH AND TEMPERATURE	JOURNAL OF ANIMAL ECOLOGY
ANDERSSON, MS; GUSTAFSSON, L	GLYCOSYLATED HEMOGLOBIN - A NEW MEASURE OF CONDITION IN BIRDS	PROCEEDINGS OF THE ROYAL SOCIETY B-BIOLOGICAL SCIENCES
BARNES, K; NICOLSON, SW; VANWYK, BE	NECTAR SUGAR COMPOSITION IN ERICA	BIOCHEMICAL SYSTEMATICS AND ECOLOGY
LENT, RA; CAPEN, DE	EFFECTS OF SMALL-SCALE HABITAT DISTURBANCE ON THE ECOLOGY OF BREEDING BIRDS IN A VERMONT (USA) HARDWOOD FOREST	ECOGRAPHY
POGUE, DW; CARTER, WA	BREEDING BIOLOGY OF SECONDARY CAVITY-NESTING BIRDS IN OKLAHOMA	SOUTHWESTERN NATURALIST
LEDOYER, M	MYSIDACEA (CRUSTACEA) NEAR KERGUELEN, CROZET AND BOUVET ISLANDS (SUBANTARTIC SOUTHERN-OCEAN) COLLECTED BY LA-JAPANAISE, THE MARION-DUFRESNE (1972-1982) AND IN THE STOMACH CONTENTS OF BIRDS	JOURNAL OF NATURAL HISTORY
BROWN, CR; RANNALA, B	COLONY CHOICE IN BIRDS - MODELS BASED ON TEMPORALLY INVARIANT SITE QUALITY	BEHAVIORAL ECOLOGY AND SOCIOBIOLOGY
COLE, FR; LOOPE, LL; MEDEIROS, AC; RAIKES, JA; WOOD, CS	CONSERVATION IMPLICATIONS OF INTRODUCED GAME BIRDS IN HIGH-ELEVATION HAWAIIAN SHRUBLAND	CONSERVATION BIOLOGY
COTGREAVE, P	POPULATION-DENSITY, BODY-MASS AND NICHE OVERLAP IN AUSTRALIAN BIRDS	FUNCTIONAL ECOLOGY
THIOLLAY, JM	THE ROLE OF TRADITIONAL AGROFORESTS IN THE CONSERVATION OF RAIN-FOREST BIRD DIVERSITY IN SUMATRA	CONSERVATION BIOLOGY
BURGER, J; GOCHFELD, M; NILES, LJ	ECOTOURISM AND BIRDS IN COASTAL NEW-JERSEY - CONTRASTING RESPONSES OF BIRDS, TOURISTS, AND MANAGERS	ENVIRONMENTAL CONSERVATION
GORENZEL, WP; MASTRUP, SA; FITZHUGH, EL	CHARACTERISTICS OF BRUSHPILES USED BY BIRDS IN NORTHERN CALIFORNIA	SOUTHWESTERN NATURALIST
HASSELQUIST, D; BENSCH, S; VONSCHANTZ, T	ESTIMATING CUCKOLDRY IN BIRDS - THE HERITABILITY METHOD AND DNA-FINGERPRINTING GIVE DIFFERENT RESULTS	OIKOS
HINSLEY, SA; BELLAMY, PE; NEWTON, I	BIRD SPECIES TURNOVER AND STOCHASTIC EXTINCTION IN WOODLAND FRAGMENTS	ECOGRAPHY
YAMAUCHI, A	THEORY OF EVOLUTION OF NEST PARASITISM IN BIRDS	AMERICAN NATURALIST
BARRACLOUGH, TG; HARVEY, PH; NEE, S	SEXUAL SELECTION AND TAXONOMIC DIVERSITY IN PASSERINE BIRDS	PROCEEDINGS OF THE ROYAL SOCIETY B-BIOLOGICAL SCIENCES
GASTON, KJ; NICHOLLS, AO	PROBABLE TIMES TO EXTINCTION OF SOME RARE BREEDING BIRD SPECIES IN THE UNITED-KINGDOM	PROCEEDINGS OF THE ROYAL SOCIETY B-BIOLOGICAL SCIENCES
CLERGEAU, P	IMPORTANCE OF MULTIPLE SCALE ANALYSIS FOR UNDERSTANDING DISTRIBUTION AND FOR MANAGEMENT OF AN AGRICULTURAL BIRD PEST	LANDSCAPE AND URBAN PLANNING
HAVENS, KJ; VARNELL, LM; BRADSHAW, JG	AN ASSESSMENT OF ECOLOGICAL CONDITIONS IN A CONSTRUCTED TIDAL MARSH AND 2 NATURAL REFERENCE TIDAL MARSHES IN COASTAL VIRGINIA	ECOLOGICAL ENGINEERING
MARTIN, JL; GASTON, AJ; HITIER, S	THE EFFECT OF ISLAND SIZE AND ISOLATION ON OLD-GROWTH FOREST HABITAT AND BIRD DIVERSITY IN GWAII-HAANAS (QUEEN-CHARLOTTE-ISLANDS, CANADA)	OIKOS
REIJNEN, R; FOPPEN, R; TERBRAAK, C; THISSEN, J	THE EFFECTS OF CAR TRAFFIC ON BREEDING BIRD POPULATIONS IN WOODLAND .3. REDUCTION OF DENSITY IN RELATION TO THE PROXIMITY OF MAIN ROADS	JOURNAL OF APPLIED ECOLOGY
RODGERS, JA; SMITH, HT	SET-BACK DISTANCES TO PROTECT NESTING BIRD COLONIES FROM HUMAN DISTURBANCE IN FLORIDA	CONSERVATION BIOLOGY
BELSKII, EA; BEZEL, VS; POLENTS, EA	EARLY STAGES OF THE NESTING PERIOD OF HOLLOW-NESTING BIRDS UNDER CONDITIONS OF INDUSTRIAL-POLLUTION	RUSSIAN JOURNAL OF ECOLOGY
BERSIER, LF; MEYER, DR	RELATIONSHIPS BETWEEN BIRD ASSEMBLAGES, VEGETATION STRUCTURE, AND FLORISTIC COMPOSITION OF MOSAIC PATCHES IN RIPARIAN FORESTS	REVUE D ECOLOGIE-LA TERRE ET LA VIE
BLACKBURN, TM; GASTON, KJ	WHAT DETERMINES THE PROBABILITY OF DISCOVERING A SPECIES - A STUDY OF SOUTH-AMERICAN OSCINE PASSERINE BIRDS	JOURNAL OF BIOGEOGRAPHY
Brugger, KE	Double-crested Cormorants and fisheries in Florida	COLONIAL WATERBIRDS
Cavallini, P; Volpi, T	Biases in the analysis of the diet of the red fox Vulpes vulpes	WILDLIFE BIOLOGY
ChavezRamirez, F; Slack, RD	Differential use of coastal marsh habitats by nonbreeding wading birds	COLONIAL WATERBIRDS
Cotgreave, P	Weather conditions are correlated with the relation between mass and abundance in bird communities	ACTA OECOLOGICA-INTERNATIONAL JOURNAL OF ECOLOGY
DUPLESSIS, MA	THE EFFECTS OF FUELWOOD REMOVAL ON THE DIVERSITY OF SOME CAVITY-USING BIRDS AND MAMMALS IN SOUTH-AFRICA	BIOLOGICAL CONSERVATION
KALIVODOVA, E; DAROLOVA, A	BIRD COMMUNITIES OF ANTHROPOGENIC WATER HABITATS ON ZITNY-OSTROV ISLAND (DANUBE REGION)	EKOLOGIA-BRATISLAVA
KAVANAGH, RP; BAMKIN, KL	DISTRIBUTION OF NOCTURNAL FOREST BIRDS AND MAMMALS IN RELATION TO THE LOGGING MOSAIC IN SOUTH-EASTERN NEW-SOUTH-WALES, AUSTRALIA	BIOLOGICAL CONSERVATION
Keith, JA	Management policies for cormorants in Canada	COLONIAL WATERBIRDS
KOLLMANN, J; PIRL, M	SPATIAL PATTERN OF SEED RAIN OF FLESHY-FRUITED PLANTS IN A SCRUBLAND GRASSLAND TRANSITION	ACTA OECOLOGICA-INTERNATIONAL JOURNAL OF ECOLOGY
Krohn, WB; Allen, RB; Moring, JR; Hutchinson, AE	Double-crested Cormorants in New England: Population and management histories	COLONIAL WATERBIRDS
MURRAY, NL; STAUFFER, DF	NONGAME BIRD USE OF HABITAT IN CENTRAL APPALACHIAN RIPARIAN FORESTS	JOURNAL OF WILDLIFE MANAGEMENT
NORES, M	INSULAR BIOGEOGRAPHY OF BIRDS ON MOUNTAIN-TOPS IN NORTH-WESTERN ARGENTINA	JOURNAL OF BIOGEOGRAPHY
OWENS, IPF; SHORT, RV	HORMONAL BASIS OF SEXUAL DIMORPHISM IN BIRDS - IMPLICATIONS FOR NEW THEORIES OF SEXUAL SELECTION	TRENDS IN ECOLOGY & EVOLUTION
Price, IM; Nickum, JG	Aquaculture and birds: The context for controversy	COLONIAL WATERBIRDS
Smith, JP	Foraging flights and habitat use of nesting wading birds (Ciconiiformes) at Lake Okeechobee, Florida	COLONIAL WATERBIRDS
VICKERY, PD; HUNTER, ML	DO ARTIFICIAL SONG-PERCHES AFFECT HABITAT USE BY GRASSLAND BIRDS IN MAINE	AMERICAN MIDLAND NATURALIST
Wootton, JT	Effects of birds on sea urchins and algae: A lower-intertidal trophic cascade	ECOSCIENCE
Gaston, KJ; Blackburn, TM	Mapping biodiversity using surrogates for species richness: Macro-scales and New World birds	PROCEEDINGS OF THE ROYAL SOCIETY B-BIOLOGICAL SCIENCES
Green, DJ; Cockburn, A; Hall, ML; Osmond, H; Dunn, PO	Increased opportunities for cuckoldry may be why dominant male fairy-wrens tolerate helpers	PROCEEDINGS OF THE ROYAL SOCIETY B-BIOLOGICAL SCIENCES
Wauters, LA; Suhonen, J; Dhondt, AA	Fitness consequences of hoarding behaviour in the Eurasian red squirrel	PROCEEDINGS OF THE ROYAL SOCIETY B-BIOLOGICAL SCIENCES
TAPASWI, PK; GHOSH, AK; MUKHOPADHYAY, BB	TRANSMISSION OF JAPANESE ENCEPHALITIS IN A 3-POPULATION MODEL	ECOLOGICAL MODELLING
ANDO, S	FLUCTUATION OF BODY-TEMPERATURE AND CUCKOO BROOD PARASITISM	ECOLOGICAL RESEARCH
Balmford, A; Long, A	Across country analyses of biodiversity congruence and current conservation effort in the tropics	CONSERVATION BIOLOGY
Brattstrom, BH	Wildlife mortalities in PVC claim posts	WILDLIFE SOCIETY BULLETIN
Cherel, Y; Weimerskirch, H	Seabirds as indicators of marine resources: Black-browed albatrosses feeding on ommastrephid squids in Kerguelen waters	MARINE ECOLOGY PROGRESS SERIES
Dickinson, J; Haydock, J; Koenig, W; Stanback, M; Pitelka, F	Genetic monogamy in single-male groups of acorn woodpeckers, Melanerpes formicivorus	MOLECULAR ECOLOGY
Donovan, TM; Lamberson, RH; Kimber, A; Thompson, FR; Faaborg, J	Modeling the effects of habitat fragmentation on source and sink demography of neotropical migrant birds	CONSERVATION BIOLOGY
GarciaSalas, JA; ContrerasBalderas, AJ; GonzalezRojas, JI	Birds of a creosotebush community in the Cuatrocienegas Basin, Coahuila, Mexico	SOUTHWESTERN NATURALIST
Hillstrom, L	Body mass reduction during reproduction in the Pied Flycatcher Ficedula hypoleuca: Physiological stress or adaptation for lowered costs of locomotion?	FUNCTIONAL ECOLOGY
JENKINS, SH; ROTHSTEIN, A; GREEN, WCH	FOOD HOARDING BY MERRIAMS KANGAROO RATS - A TEST OF ALTERNATIVE HYPOTHESES	ECOLOGY
Kerr, JT; Currie, DJ	Effects of human activity on global extinction risk	CONSERVATION BIOLOGY
KLAASSEN, M	MOLT AND BASAL METABOLIC COSTS IN MALES OF 2 SUBSPECIES OF STONECHATS - THE EUROPEAN SAXICOLA-TORQUATA-RUBICULA AND THE EAST-AFRICAN SAXICOLA-TORQUATA-AXILLARIS	OECOLOGIA
Klein, ML; Humphrey, SR; Percival, HF	Effects of ecotourism on distribution of waterbirds in a wildlife refuge	CONSERVATION BIOLOGY
Loesch, CR; Twedt, DJ; Reinecke, KJ	Conservation partnerships in the lower Mississippi Alluvial Valley	WILDLIFE SOCIETY BULLETIN
McLean, EB; White, AM; Matson, TO	Smooth-billed ani (Crotophaga ani L), a new species of bird for Ohio	OHIO JOURNAL OF SCIENCE
Merila, J; Svensson, E	Fat reserves and health state in migrant Goldcrest Regulus regulus	FUNCTIONAL ECOLOGY
Pyrovetsi, M; Papazahariadou, M	Mortality factors of dalmatian pelicans (Pelecanus crispus) wintering in Macedonia, Greece	ENVIRONMENTAL CONSERVATION
SAKAI, AK; WAGNER, WL; FERGUSON, DM; HERBST, DR	BIOGEOGRAPHICAL AND ECOLOGICAL CORRELATES OF DIOECY IN THE HAWAIIAN FLORA	ECOLOGY
Sinha, RK	Biodiversity conservation through faith and tradition in India: Some case studies	INTERNATIONAL JOURNAL OF SUSTAINABLE DEVELOPMENT AND WORLD ECOLOGY
SPENDELOW, JA; NICHOLS, JD; NISBET, ICT; HAYS, H; CORMONS, GD; BURGER, J; SAFINA, C; HINES, JE; GOCHFELD, M	ESTIMATING ANNUAL SURVIVAL AND MOVEMENT RATES OF ADULTS WITHIN A METAPOPULATION OF ROSEATE TERNS	ECOLOGY
Tiebout, HM; Brugger, KE	Ecological risk assessment of pesticides for terrestrial vertebrates: Evaluation and application of the U.S. Environmental Protection Agency's quotient model	CONSERVATION BIOLOGY
Vasquez, RA; Bustamante, RO; Simonetti, JA	Granivory in the Chilean matorral: Extending the information on arid zones of South America	ECOGRAPHY
Verheyen, GR; Kempenaers, B; Adriaensen, F; vandenBroeck, M; Matthysen, E; van Broeckhoven, C; Dhondt, AA	The genetic structure of Parus caeruleus (blue tit) populations as revealed by minisatellite single locus probes	HEREDITY
VERHULST, S; VANBALEN, JH; TINBERGEN, JM	SEASONAL DECLINE IN REPRODUCTIVE SUCCESS OF THE GREAT TIT - VARIATION IN TIME OR QUALITY	ECOLOGY
Wilson, RP; Scolaro, JA; Peters, G; Laurenti, S; Kierspel, M; Gallelli, H; Upton, J	Foraging areas of Magellanic penguins Spheniscus magellanicus breeding at San Lorenzo, Argentina, during the incubation period	MARINE ECOLOGY PROGRESS SERIES
Yanes, M; Suarez, F	Nest predation patterns in ground-nesting passerines on the Iberian peninsula	ECOGRAPHY
LAMPE, HM; SAETRE, GP	FEMALE PIED FLYCATCHERS PREFER MALES WITH LARGER SONG REPERTOIRES	PROCEEDINGS OF THE ROYAL SOCIETY B-BIOLOGICAL SCIENCES
BAUTISTA, LM; ALONSO, JC; ALONSO, JA	A FIELD-TEST OF IDEAL FREE DISTRIBUTION IN FLOCK-FEEDING COMMON CRANES	JOURNAL OF ANIMAL ECOLOGY
Bevanger, K	Estimates and population consequences of tetraonid mortality caused by collisions with high tension power lines in Norway	JOURNAL OF APPLIED ECOLOGY
BLABER, SJM; MILTON, DA; SMITH, GC; FARMER, MJ	TRAWL DISCARDS IN THE DIETS OF TROPICAL SEABIRDS OF THE NORTHERN GREAT-BARRIER-REEF, AUSTRALIA	MARINE ECOLOGY PROGRESS SERIES
FISCHER, EA; ARAUJO, AC	SPATIAL-ORGANIZATION OF A BROMELIAD COMMUNITY IN THE ATLANTIC RAIN-FOREST, SOUTH-EASTERN BRAZIL	JOURNAL OF TROPICAL ECOLOGY
Lindstrom, J; Ranta, E; Kaitala, V; Linden, H	The clockwork of Finnish tetraonid population dynamics	OIKOS
MORENO, J; COWIE, RJ; SANZ, JJ; WILLIAMS, RSR	DIFFERENTIAL RESPONSE BY MALES AND FEMALES TO BROOD MANIPULATIONS IN THE PIED FLYCATCHER - ENERGY-EXPENDITURE AND NESTLING DIET	JOURNAL OF ANIMAL ECOLOGY
VANBUSKIRK, J; OSTFELD, RS	CONTROLLING LYME-DISEASE BY MODIFYING THE DENSITY AND SPECIES COMPOSITION OF TICK HOSTS	ECOLOGICAL APPLICATIONS
VONSCHANTZ, T; TUFVESSON, M; GORANSSON, G; GRAHN, M; WILHELMSON, M; WITTZELL, H	ARTIFICIAL SELECTION FOR INCREASED COMB SIZE AND ITS EFFECTS ON OTHER SEXUAL CHARACTERS AND VIABILITY IN GALLUS-DOMESTICUS (THE DOMESTIC CHICKEN)	HEREDITY
VORIS, HK; JEFFRIES, WB	PREDATION ON MARINE SNAKES - A CASE FOR DECAPODS SUPPORTED BY NEW OBSERVATIONS FROM THAILAND	JOURNAL OF TROPICAL ECOLOGY
BOGENSCHUTZ, TR; HUBBARD, DE; LEIF, AP	CORN AND SORGHUM AS A WINTER FOOD SOURCE FOR RING-NECKED PHEASANTS	JOURNAL OF WILDLIFE MANAGEMENT
BROWN, JH; MEHLMAN, DW; STEVENS, GC	SPATIAL VARIATION IN ABUNDANCE	ECOLOGY
BURD, M	POLLINATOR BEHAVIORAL-RESPONSES TO REWARD SIZE IN LOBELIA-DECKENII - NO ESCAPE FROM POLLEN LIMITATION OF SEED SET	JOURNAL OF ECOLOGY
Capizzi, D; Luiselli, L; Capula, M; Rugiero, L	Feeding habits of a mediterranean community of snakes in relation to prey availability	REVUE D ECOLOGIE-LA TERRE ET LA VIE
CAREY, PD; PRESTON, CD; HILL, MO; USHER, MB; WRIGHT, SM	AN ENVIRONMENTALLY DEFINED BIOGEOGRAPHICAL ZONATION OF SCOTLAND DESIGNED TO REFLECT SPECIES DISTRIBUTIONS	JOURNAL OF ECOLOGY
CARVALHO, L; BEKLIOGLU, M; MOSS, B	CHANGES IN A DEEP LAKE FOLLOWING SEWAGE DIVERSION - A CHALLENGE TO THE ORTHODOXY OF EXTERNAL PHOSPHORUS CONTROL AS A RESTORATION STRATEGY	FRESHWATER BIOLOGY
CHESTER, EW; NOEL, SM; BASKIN, JM; BASKIN, CC; MCREYNOLDS, ML	A PHYTOSOCIOLOGICAL ANALYSIS OF AN OLD-GROWTH UPLAND WET WOODS ON THE PENNYROYAL-PLAIN, SOUTH-CENTRAL KENTUCKY, USA	NATURAL AREAS JOURNAL
DELEHANTY, DJ; TYBIE, RA; DITSWORTH, MJ; HOELZER, GA; ORING, LW; LONGMIRE, JL	GENETIC AND MORPHOLOGICAL METHODS FOR GENDER IDENTIFICATION OF MOUNTAIN QUAIL	JOURNAL OF WILDLIFE MANAGEMENT
DEon, RG; Seymour, NR; Newsome, GEB; Boer, AH	A Mallard, Anas platyrhynchos, increase in the maritimes: Implications to Black Ducks, A-rubripes	CANADIAN FIELD-NATURALIST
DODD, MG; MURPHY, TM	ACCURACY AND PRECISION OF TECHNIQUES FOR COUNTING GREAT BLUE HERON NESTS	JOURNAL OF WILDLIFE MANAGEMENT
ELPHICK, CS; RUBEGA, MA	PREY CHOICES AND FORAGING EFFICIENCY OF RECENTLY FLEDGED CALIFORNIA GULLS AT MONO-LAKE, CALIFORNIA	GREAT BASIN NATURALIST
ENS, BJ; WEISSING, FJ; DRENT, RH	THE DESPOTIC DISTRIBUTION AND DEFERRED MATURITY - 2 SIDES OF THE SAME COIN	AMERICAN NATURALIST
Ewins, PJ; Andress, RA	The diet of Bald Eagles, Haliaeetus leucocephalus, wintering in the lower Great Lakes basin, 1987-1995	CANADIAN FIELD-NATURALIST
HOHMAN, WL; MOORE, JL; TWEDT, DJ; LOGERWELL, E; LOGERWELL, E	AGE CLASS SEPARATION OF BLUE-WINGED DUCKS	JOURNAL OF WILDLIFE MANAGEMENT
JOHNSON, SR; SCHIECK, JO; SEARING, GF	NECK BAND LOSS RATES FOR LESSER SNOW GEESE	JOURNAL OF WILDLIFE MANAGEMENT
LeHenaff, D; Ouellet, R; Lepage, M; Maisonneuve, C	Use of the territory of Nouveau-Quebec by snow geese (Chen caerulescens) during migration	CANADIAN FIELD-NATURALIST
McAllister, AJ	Wetland habitat use by the Black Rat Snake, Elaphe obsoleta, in Eastern Ontario	CANADIAN FIELD-NATURALIST
McLaughlin, A; Mineau, P	The impact of agricultural practices on biodiversity	AGRICULTURE ECOSYSTEMS & ENVIRONMENT
Norment, CJ	Prebasic (postnuptial) molt in free-ranging Harris' Sparrows, Zonotrichia querula, in the Northwest Territories, Canada	CANADIAN FIELD-NATURALIST
PARROTTA, JA	INFLUENCE OF OVERSTORY COMPOSITION ON UNDERSTORY COLONIZATION BY NATIVE SPECIES IN PLANTATIONS ON A DEGRADED TROPICAL SITE	JOURNAL OF VEGETATION SCIENCE
PEARLSTINE, LG; BRANDT, LA; KITCHENS, WM; MAZZOTTI, FJ	IMPACTS OF CITRUS DEVELOPMENT ON HABITATS OF SOWTHWEST FLORIDA	CONSERVATION BIOLOGY
RANGELEY, RW; KRAMER, DL	USE OF ROCKY INTERTIDAL HABITATS BY JUVENILE POLLOCK POLLACHIUS-VIRENS	MARINE ECOLOGY PROGRESS SERIES
RODGERS, JA; LINDA, SB; NESBITT, SA	COMPARING AERIAL ESTIMATES WITH GROUND COUNTS OF NESTS IN WOOD STORK COLONIES	JOURNAL OF WILDLIFE MANAGEMENT
SCHIECK, J; LERTZMAN, K; NYBERG, B; PAGE, R	EFFECTS OF PATCH SIZE ON BIRDS IN OLD-GROWTH MONTANE FORESTS	CONSERVATION BIOLOGY
STOUFFER, PC; BIERREGAARD, RO	EFFECTS OF FOREST FRAGMENTATION ON UNDERSTORY HUMMINGBIRDS IN AMAZONIAN BRAZIL	CONSERVATION BIOLOGY
THOMAS, F; RENAUD, F; DEROTHE, JM; LAMBERT, A; DEMEEUS, T; CEZILLY, F	ASSORTATIVE PAIRING IN GAMMARUS-INSENSIBILIS (AMPHIPODA) INFECTED BY A TREMATODE PARASITE	OECOLOGIA
VANGILDER, LD; KURZEJESKI, EW	POPULATION ECOLOGY OF THE EASTERN WILD TURKEY IN NORTHERN MISSOURI	WILDLIFE MONOGRAPHS
WHITAKER, JO	FOOD OF THE BIG BROWN BAT EPTESICUS-FUSCUS FROM MATERNITY COLONIES IN INDIANA AND ILLINOIS	AMERICAN MIDLAND NATURALIST
Witt, ABR; Little, RM; Crowe, TM	The effectiveness of helmeted guineafowl Numida meleagris (Linnaeus 1766) in controlling the banded fruit weevil Phlyctinus callosus (Schonherr 1826), and their impact on other invertebrates in apple orchards in the Western Cape Province, South Africa	AGRICULTURE ECOSYSTEMS & ENVIRONMENT
BIRKHEAD, TR; WISHART, GJ; BIGGINS, JD	SPERM PRECEDENCE IN THE DOMESTIC-FOWL	PROCEEDINGS OF THE ROYAL SOCIETY B-BIOLOGICAL SCIENCES
HEANEY, V; MONAGHAN, P	A WITHIN-CLUTCH TRADE-OFF BETWEEN EGG-PRODUCTION AND REARING IN BIRDS	PROCEEDINGS OF THE ROYAL SOCIETY B-BIOLOGICAL SCIENCES
WITTER, MS; LEE, SJ	HABITAT STRUCTURE, STRESS AND PLUMAGE DEVELOPMENT	PROCEEDINGS OF THE ROYAL SOCIETY B-BIOLOGICAL SCIENCES
ADLER, GH; AUSTIN, CC; DUDLEY, R	DISPERSAL AND SPECIATION OF SKINKS AMONG ARCHIPELAGOS IN THE TROPICAL PACIFIC-OCEAN	EVOLUTIONARY ECOLOGY
ANDERSON, DJ; RICKLEFS, RE	EVIDENCE OF KIN-SELECTED TOLERANCE BY NESTLINGS IN A SIBLICIDAL BIRD	BEHAVIORAL ECOLOGY AND SOCIOBIOLOGY
BARBA, E; GILDELGADO, JA; MONROS, JS	THE COSTS OF BEING LATE - CONSEQUENCES OF DELAYING GREAT TIT PARUS-MAJOR FIRST CLUTCHES	JOURNAL OF ANIMAL ECOLOGY
BROWN, JM; ABRAHAMSON, WG; PACKER, RA; WAY, PA	THE ROLE OF NATURAL ENEMY ESCAPE IN A GALLMAKER HOST-PLANT SHIFT	OECOLOGIA
FREYROOS, F; BRODMANN, PA; REYER, HU	RELATIONSHIPS BETWEEN FOOD RESOURCES, FORAGING PATTERNS, AND REPRODUCTIVE SUCCESS IN THE WATER PIPIT, ANTHUS SP-SPINOLETTA	BEHAVIORAL ECOLOGY
KOEBEL, JW	AN HISTORICAL-PERSPECTIVE ON THE KISSIMMEE RIVER RESTORATION PROJECT	RESTORATION ECOLOGY
MUSTART, PJ; COWLING, RM; WRIGHT, MG	CLUSTERING OF FERTILE SEEDS IN INFRUCTESCENCES OF SEROTINOUS PROTEA SPECIES - AN ANTI-PREDATION MECHANISM	AFRICAN JOURNAL OF ECOLOGY
NAGER, RG; VANNOORDWIJK, AJ	PROXIMATE AND ULTIMATE ASPECTS OF PHENOTYPIC PLASTICITY IN TIMING OF GREAT TIT BREEDING IN A HETEROGENEOUS ENVIRONMENT	AMERICAN NATURALIST
PONS, JM; MIGOT, P	LIFE-HISTORY STRATEGY OF THE HERRING GULL - CHANGES IN SURVIVAL AND FECUNDITY IN A POPULATION SUBJECTED TO VARIOUS FEEDING CONDITIONS	JOURNAL OF ANIMAL ECOLOGY
Preston, GR; Siegfried, WR; Wynberg, RP	Attitudes and policies of the directors of South African nature conservation departments toward the protection of biological diversity	SOUTH AFRICAN JOURNAL OF WILDLIFE RESEARCH
ROPER, TJ; MICKEVICIUS, E	BADGER MELES-MELES DIET - A REVIEW OF LITERATURE FROM THE FORMER SOVIET-UNION	MAMMAL REVIEW
RUSSELL, GJ; DIAMOND, JM; PIMM, SL; REED, TM	A CENTURY OF TURNOVER - COMMUNITY DYNAMICS AT 3 TIMESCALES	JOURNAL OF ANIMAL ECOLOGY
SVENSSON, E; NILSSON, JA	FOOD-SUPPLY, TERRITORY QUALITY, AND REPRODUCTIVE TIMING IN THE BLUE TIT (PARUS-CAERULEUS)	ECOLOGY
THOMPSON, DR; FURNESS, RW; LEWIS, SA	DIETS AND LONG-TERM CHANGES IN DELTA-N-15 AND DELTA-C-13 VALUES IN NORTHERN FULMARS FULMARUS-GLACIALIS FROM 2 NORTHEAST ATLANTIC COLONIES	MARINE ECOLOGY PROGRESS SERIES
WITTER, MS; SWADDLE, JP	DOMINANCE, COMPETITION, AND ENERGETIC RESERVES IN THE EUROPEAN STARLING, STURNUS-VULGARIS	BEHAVIORAL ECOLOGY
YEZERINAC, SM; WEATHERHEAD, PJ; BOAG, PT	EXTRA-PAIR PATERNITY AND THE OPPORTUNITY FOR SEXUAL SELECTION IN A SOCIALLY MONOGAMOUS BIRD (DENDROICA-PETECHIA)	BEHAVIORAL ECOLOGY AND SOCIOBIOLOGY
LANGSTON, N; HILLGARTH, N	MOLT VARIES WITH PARASITES IN LAYSAN ALBATROSSES	PROCEEDINGS OF THE ROYAL SOCIETY B-BIOLOGICAL SCIENCES
ALLANDER, K; BENNETT, GF	RETARDATION OF BREEDING ONSET IN GREAT TITS (PARUS-MAJOR) BY BLOOD PARASITES	FUNCTIONAL ECOLOGY
ALLEN, CR; LUTZ, RS; DEMARAIS, S	RED IMPORTED FIRE ANT IMPACTS ON NORTHERN BOBWHITE POPULATIONS	ECOLOGICAL APPLICATIONS
BART, J	EVALUATION OF POPULATION TREND ESTIMATES CALCULATED USING CAPTURE-RECAPTURE AND POPULATION PROJECTION METHODS	ECOLOGICAL APPLICATIONS
BENKMAN, CW	THE IMPACT OF TREE SQUIRRELS (TAMIASCIURUS) ON LIMBER PINE SEED DISPERSAL ADAPTATIONS	EVOLUTION
BETHKE, RW; NUDDS, TD	EFFECTS OF CLIMATE-CHANGE AND LAND-USE ON DUCK ABUNDANCE IN CANADIAN PRAIRIE-PARKLANDS	ECOLOGICAL APPLICATIONS
CHOINIERE, L; GAUTHIER, G	ENERGETICS OF REPRODUCTION IN FEMALE AND MALE GREATER SNOW GEESE	OECOLOGIA
COLWELL, MA; DODD, SL	WATERBIRD COMMUNITIES AND HABITAT RELATIONSHIPS IN COASTAL PASTURES OF NORTHERN CALIFORNIA	CONSERVATION BIOLOGY
CRISTOL, DA	COSTS OF SWITCHING SOCIAL-GROUPS FOR DOMINANT AND SUBORDINATE DARK-EYED JUNCOS (JUNCO-HYEMALIS)	BEHAVIORAL ECOLOGY AND SOCIOBIOLOGY
FALK, K; MOLLER, S	SATELLITE TRACKING OF HIGH-ARCTIC NORTHERN FULMARS	POLAR BIOLOGY
GUINET, C; JOUVENTIN, P; MALACAMP, J	SATELLITE REMOTE-SENSING IN MONITORING CHANGE OF SEABIRDS - USE OF SPOT IMAGE IN KING PENGUIN POPULATION INCREASE AT ILE-AUX-COCHONS, CROZET ARCHIPELAGO	POLAR BIOLOGY
HANSEN, AJ; GARMAN, SL; WEIGAND, JF; URBAN, DL; MCCOMB, WC; RAPHAEL, MG	ALTERNATIVE SILVICULTURAL REGIMES IN THE PACIFIC-NORTHWEST - SIMULATIONS OF ECOLOGICAL AND ECONOMIC-EFFECTS	ECOLOGICAL APPLICATIONS
JUSTE, J; FA, JE; DELVAL, JP; CASTROVIEJO, J	MARKET DYNAMICS OF BUSHMEAT SPECIES IN EQUATORIAL-GUINEA	JOURNAL OF APPLIED ECOLOGY
KUBO, T; IWASA, Y	INFERRING THE RATES OF BRANCHING AND EXTINCTION FROM MOLECULAR PHYLOGENIES	EVOLUTION
MINNICH, RA; BARBOUR, MG; BURK, JH; FERNAU, RF	60 YEARS OF CHANGE IN CALIFORNIAN CONIFER FORESTS OF THE SAN-BERNARDINO MOUNTAINS	CONSERVATION BIOLOGY
NIELSEN, BMB; VEHRENCAMP, SL	RESPONSES OF SONGS SPARROWS TO SONG-TYPE MATCHING VIA INTERACTIVE PLAYBACK	BEHAVIORAL ECOLOGY AND SOCIOBIOLOGY
ORING, LW	THE EARLY BIRD GIVES THE SPERM	NATURAL HISTORY
POULIN, R	PHYLOGENY, ECOLOGY, AND THE RICHNESS OF PARASITE COMMUNITIES IN VERTEBRATES	ECOLOGICAL MONOGRAPHS
SMITH, JS; JOHNSON, CR	NUTRIENT INPUTS FROM SEABIRDS AND HUMANS ON A POPULATED CORAL CAY	MARINE ECOLOGY PROGRESS SERIES
TILTON, DL	INTEGRATING WETLANDS INTO PLANNED LANDSCAPES	LANDSCAPE AND URBAN PLANNING
WITTER, MS; SWADDLE, JP; CUTHILL, IC	PERIODIC FOOD AVAILABILITY AND STRATEGIC REGULATION OF BODY-MASS IN THE EUROPEAN STARLING, STURNUS-VULGARIS	FUNCTIONAL ECOLOGY
GUDMUNDSSON, GA; BENVENUTI, S; ALERSTAM, T; PAPI, F; LILLIENDAHL, K; AKESSON, S	EXAMINING THE LIMITS OF FLIGHT AND ORIENTATION PERFORMANCE - SATELLITE TRACKING OF BRENT GEESE MIGRATING ACROSS THE GREENLAND ICE-CAP	PROCEEDINGS OF THE ROYAL SOCIETY B-BIOLOGICAL SCIENCES
BOYD, IL; CROXALL, JP; LUNN, NJ; REID, K	POPULATION DEMOGRAPHY OF ANTARCTIC FUR SEALS - THE COSTS OF REPRODUCTION AND IMPLICATIONS FOR LIFE-HISTORIES	JOURNAL OF ANIMAL ECOLOGY
BRECEDA, A; CASTELLANOS, A; ARRIAGA, L; ORTEGA, A	NATURE CONSERVATION IN BAJA-CALIFORNIA-SUR, MEXICO - PROTECTED AREAS	NATURAL AREAS JOURNAL
BURGER, LW; RYAN, MR; DAILEY, TV; KURZWESKI, EW	REPRODUCTIVE STRATEGIES, SUCCESS, AND MATING SYSTEMS OF NORTHERN BOBWHITE IN MISSOURI	JOURNAL OF WILDLIFE MANAGEMENT
FLINT, PL; SEDINGER, JS; POLLOCK, KH	SURVIVAL OF JUVENILE BLACK BRANT DURING BROOD REARING	JOURNAL OF WILDLIFE MANAGEMENT
GODFRAY, HCJ	SIGNALING OF NEED BETWEEN PARENTS AND YOUNG - PARENT-OFFSPRING CONFLICT AND SIBLING RIVALRY	AMERICAN NATURALIST
HERKERT, JR	ANALYSIS OF MIDWESTERN BREEDING BIRD POPULATION TRENDS - 1966-1993	AMERICAN MIDLAND NATURALIST
LOZANO, GA; LEMON, RE	FOOD ABUNDANCE AND PARENTAL CARE IN YELLOW WARBLERS (DENDROICA-PETECHIA)	BEHAVIORAL ECOLOGY AND SOCIOBIOLOGY
MAGUIRE, LA; WILHERE, GF; DONG, Q	POPULATION VIABILITY ANALYSIS FOR RED-COCKADED WOODPECKERS IN THE GEORGIA PIEDMONT	JOURNAL OF WILDLIFE MANAGEMENT
RIERA, B	ROLE OF PAST AND PRESENT DISTURBANCES IN FOREST DYNAMICS AND STRUCTURE	REVUE D ECOLOGIE-LA TERRE ET LA VIE
SAYLER, RD	MULTIVARIATE AGE ASSESSMENTS OF REDHEADS IN SPRING	JOURNAL OF WILDLIFE MANAGEMENT
TURPIE, JK	NON-BREEDING TERRITORIALITY - CAUSES AND CONSEQUENCES OF SEASONAL AND INDIVIDUAL VARIATION IN GREY PLOVER PLUVIALIS-SQUATAROLA BEHAVIOR	JOURNAL OF ANIMAL ECOLOGY
KILNER, R	WHEN DO CANARY PARENTS RESPOND TO NESTLING SIGNALS OF NEED	PROCEEDINGS OF THE ROYAL SOCIETY B-BIOLOGICAL SCIENCES
ALBERICO, JAR	FLOATING EGGS TO ESTIMATE INCUBATION STAGE DOES NOT AFFECT HATCHABILITY	WILDLIFE SOCIETY BULLETIN
BAYKOV, BD; DIMITROVA, MB; STOYANOV, M	BIOENERGETICS OF AN ECOTECHNICAL SYSTEM OF LAYING HEN FARMS	ECOLOGICAL ENGINEERING
BEDNEKOFF, PA; KREBS, JR	GREAT TIT FAT RESERVES - EFFECTS OF CHANGING AND UNPREDICTABLE FEEDING DAY LENGTH	FUNCTIONAL ECOLOGY
BENKMAN, CW	WIND DISPERSAL CAPACITY OF PINE SEEDS AND THE EVOLUTION OF DIFFERENT SEED DISPERSAL MODES IN PINES	OIKOS
BRILLHART, DE; KAUFMAN, DW	SPATIAL AND SEASONAL-VARIATION IN PREY USE BY COYOTES IN NORTH-CENTRAL KANSAS	SOUTHWESTERN NATURALIST
BROWN, WM; DREWIEN, RC	EVALUATION OF 2 POWER-LINE MARKERS TO REDUCE CRANE AND WATERFOWL COLLISION MORTALITY	WILDLIFE SOCIETY BULLETIN
BURKEY, TV	EXTINCTION RATES IN ARCHIPELAGOES - IMPLICATIONS FOR POPULATIONS IN FRAGMENTED HABITATS	CONSERVATION BIOLOGY
BUTLER, WI; STEHN, RA; BALOGH, GR	GIS FOR MAPPING WATERFOWL DENSITY AND DISTRIBUTION FROM AERIAL SURVEYS	WILDLIFE SOCIETY BULLETIN
CHIAPPE, LM	A DIVERSITY OF EARLY BIRDS	NATURAL HISTORY
DOLMAN, PM	THE INTENSITY OF INTERFERENCE VARIES WITH RESOURCE DENSITY - EVIDENCE FROM A FIELD-STUDY WITH SNOW BUNTINGS, PLECTROPHENAX-NIVALIS	OECOLOGIA
DREWS, C	ROAD KILLS OF ANIMALS BY PUBLIC TRAFFIC IN MIKUMI NATIONAL-PARK, TANZANIA, WITH NOTES ON BABOON MORTALITY	AFRICAN JOURNAL OF ECOLOGY
DUNNING, JB; BORGELLA, R; CLEMENTS, K; MEFFE, GK	PATCH ISOLATION, CORRIDOR EFFECTS, AND COLONIZATION BY A RESIDENT SPARROW IN A MANAGED PINE WOODLAND	CONSERVATION BIOLOGY
EBENMAN, B; HEDENSTROM, A; WENNERGREN, U; EKSTAM, B; LANDIN, J; TYRBERG, T	THE RELATIONSHIP BETWEEN POPULATION-DENSITY AND BODY-SIZE - THE ROLE OF EXTINCTION AND MOBILITY	OIKOS
FERNS, PN; HINSLEY, SA	IMPORTANCE OF TOPOGRAPHY IN THE SELECTION OF DRINKING SITES BY SANDGROUSE	FUNCTIONAL ECOLOGY
FOLEY, WJ; MCLEAN, S; CORK, SJ	CONSEQUENCES OF BIOTRANSFORMATION OF PLANT SECONDARY METABOLITES ON ACID-BASE METABOLISM IN MAMMALS - A FINAL COMMON PATHWAY	JOURNAL OF CHEMICAL ECOLOGY
JAMES, PC	INTERNALIZING EXTERNALITIES - GRANULAR CARBOFURAN USE ON RAPESEED IN CANADA	ECOLOGICAL ECONOMICS
KELLY, CK	SEED SIZE IN TROPICAL TREES - A COMPARATIVE-STUDY OF FACTORS AFFECTING SEED SIZE IN PERUVIAN ANGIOSPERMS	OECOLOGIA
KURKI, S; LINDEN, H	FOREST FRAGMENTATION DUE TO AGRICULTURE AFFECTS THE REPRODUCTIVE SUCCESS OF THE GROUND-NESTING BLACK GROUSE TETRAO TETRIX	ECOGRAPHY
LANDMANN, A; WINDING, N	GUILD ORGANIZATION AND MORPHOLOGY OF HIGH-ALTITUDE GRANIVOROUS AND INSECTIVOROUS BIRDS - CONVERGENT EVOLUTION IN AN EXTREME ENVIRONMENT	OIKOS
MATHIS, A; CHIVERS, DP; SMITH, RJF	CHEMICAL ALARM SIGNALS - PREDATOR DETERRENTS OR PREDATOR ATTRACTANTS	AMERICAN NATURALIST
NILON, CH; LONG, CN; ZIPPERER, WC	EFFECTS OF WILDLAND DEVELOPMENT ON FOREST BIRD COMMUNITIES	LANDSCAPE AND URBAN PLANNING
STOKES, CJ; YEATON, RI	POPULATION-DYNAMICS, POLLINATION ECOLOGY AND THE SIGNIFICANCE OF PLANT HEIGHT IN ALOE-CANDELABRUM	AFRICAN JOURNAL OF ECOLOGY
HARDLING, R; KALLANDER, H; NILSSON, JA	EXPERIMENTAL-EVIDENCE FOR LOW INTRA-PAIR CACHE PILFERING RATES IN EUROPEAN NUTHATCHES	PROCEEDINGS OF THE ROYAL SOCIETY B-BIOLOGICAL SCIENCES
JOSEPH, L; MORITZ, C; HUGALL, A	MOLECULAR SUPPORT FOR VICARIANCE AS A SOURCE OF DIVERSITY IN RAIN-FOREST	PROCEEDINGS OF THE ROYAL SOCIETY B-BIOLOGICAL SCIENCES
SWADDLE, JP; WITTER, MS	CHEST PLUMAGE, DOMINANCE AND FLUCTUATING ASYMMETRY IN FEMALE STARLINGS	PROCEEDINGS OF THE ROYAL SOCIETY B-BIOLOGICAL SCIENCES
DYER, JM	ASSESSMENT OF CLIMATIC WARMING USING A MODEL OF FOREST SPECIES MIGRATION	ECOLOGICAL MODELLING
GADALLAH, FL; JEFFERIES, RL	COMPARISON OF THE NUTRIENT CONTENTS OF THE PRINCIPAL FORAGE PLANTS UTILIZED BY LESSER SNOW GEESE ON SUMMER BREEDING GROUNDS	JOURNAL OF APPLIED ECOLOGY
GADALLAH, FL; JEFFERIES, RL	FORAGE QUALITY IN BROOD REARING AREAS OF THE LESSER SNOW GOOSE AND THE GROWTH OF CAPTIVE GOSLINGS	JOURNAL OF APPLIED ECOLOGY
GILLESPIE, AR; MILLER, BK; JOHNSON, KD	EFFECTS OF GROUND COVER ON TREE SURVIVAL AND GROWTH IN FILTER STRIPS OF THE CORN-BELT REGION OF THE MIDWESTERN US	AGRICULTURE ECOSYSTEMS & ENVIRONMENT
GOSSCUSTARD, JD; CLARKE, RT; DURELL, SEALD; CALDOW, RWG; ENS, BJ	POPULATION CONSEQUENCES OF WINTER HABITAT LOSS IN A MIGRATORY SHOREBIRD .2. MODEL PREDICTIONS	JOURNAL OF APPLIED ECOLOGY
GREMILLET, D; SCHMID, D; CULIK, B	ENERGY-REQUIREMENTS OF BREEDING GREAT CORMORANTS PHALACROCORAX-CARBO-SINENSIS	MARINE ECOLOGY PROGRESS SERIES
JAMIESON, I	FEMALE FISH PREFER TO SPAWN IN NESTS WITH EGGS FOR REASONS OF MATE CHOICE COPYING OR EGG SURVIVAL	AMERICAN NATURALIST
MAPPES, J; KAITALA, A; ALATALO, RV	JOINT BROOD GUARDING IN PARENT BUGS - AN EXPERIMENT ON DEFENSE AGAINST PREDATION	BEHAVIORAL ECOLOGY AND SOCIOBIOLOGY
OHYAMA, Y; HIRUTA, S	THE TERRESTRIAL ARTHROPODS OF SOR-RONDANE IN EASTERN DRONNING-MAUD-LAND, ANTARCTICA, WITH BIOGEOGRAPHICAL NOTES	POLAR BIOLOGY
RAMSEY, M	CAUSES AND CONSEQUENCES OF SEASONAL-VARIATION IN POLLEN LIMITATION OF SEED PRODUCTION IN BLANDFORDIA-GRANDIFLORA (LILIACEAE)	OIKOS
CHAPPELL, J; GUILFORD, T	HOMING PIGEONS PRIMARILY USE THE SUN COMPASS RATHER THAN FIXED DIRECTIONAL VISUAL CUES IN AN OPEN-FIELD ARENA FOOD-SEARCHING TASK	PROCEEDINGS OF THE ROYAL SOCIETY B-BIOLOGICAL SCIENCES
PART, T	DOES BREEDING EXPERIENCE EXPLAIN INCREASED REPRODUCTIVE SUCCESS WITH AGE - AN EXPERIMENT	PROCEEDINGS OF THE ROYAL SOCIETY B-BIOLOGICAL SCIENCES
SMITH, HG	EXPERIMENTAL DEMONSTRATION OF A TRADE-OFF BETWEEN MATE ATTRACTION AND PATERNAL CARE	PROCEEDINGS OF THE ROYAL SOCIETY B-BIOLOGICAL SCIENCES
BROMLEY, RG; HEARD, DC; CROFT, B	VISIBILITY BIAS IN AERIAL SURVEYS RELATING TO NEST SUCCESS OF ARCTIC GEESE	JOURNAL OF WILDLIFE MANAGEMENT
CHABI, Y; ISENMANN, P; BENYACOUB, S; SAMRAOUI, B	BREEDING ECOLOGY OF THE NORTH-AFRICAN BLUE-TIT (PARUS-CAERULEUS ULTRAMARINUS) IN 2 SEMI-EVERGREEN OAK FORESTS IN ALGERIA	REVUE D ECOLOGIE-LA TERRE ET LA VIE
CHRISTIANSEN, JS; GEORGE, SG	CONTAMINATION OF FOOD BY CRUDE-OIL AFFECTS FOOD SELECTION AND GROWTH-PERFORMANCE, BUT NOT APPETITE, IN AN ARCTIC FISH, THE POLAR COD (BOREOGADUS-SAIDA)	POLAR BIOLOGY
FLORES, RE; EDDELMAN, WR	CALIFORNIA BLACK RAIL USE OF HABITAT IN SOUTHWESTERN ARIZONA	JOURNAL OF WILDLIFE MANAGEMENT
FOURQUREAN, JW; POWELL, GVN; KENWORTHY, WJ; ZIEMAN, JC	THE EFFECTS OF LONG-TERM MANIPULATION OF NUTRIENT SUPPLY ON COMPETITION BETWEEN THE SEAGRASSES THALASSIA-TESTUDINUM AND HALODULE-WRIGHTII IN FLORIDA BAY	OIKOS
GRANT, PR; GRANT, BR	THE FOUNDING OF A NEW POPULATION OF DARWINS FINCHES	EVOLUTION
GRANT, PR; GRANT, BR	PREDICTING MICROEVOLUTIONARY RESPONSES TO DIRECTIONAL SELECTION ON HERITABLE VARIATION	EVOLUTION
HOHMAN, WL; MOORE, JL; FRANSON, JC	WINTER SURVIVAL OF IMMATURE CANVASBACKS IN INLAND LOUISIANA	JOURNAL OF WILDLIFE MANAGEMENT
JOHN, JL	HAEMATOZOAN PARASITES, MATING SYSTEMS AND COLORFUL PLUMAGES IN SONGBIRDS	OIKOS
JOKINEN, S; SUHONEN, J	FOOD CACHING BY WILLOW AND CRESTED TITS - A TEST OF SCATTERHOARDING MODELS	ECOLOGY
KERSHAW, M; MACE, GM; WILLIAMS, PH	THREATENED STATUS, RARITY, AND DIVERSITY AS ALTERNATIVE SELECTION MEASURES FOR PROTECTED AREAS - A TEST USING - A TEST USING AFROTROPICAL ANTELOPES	CONSERVATION BIOLOGY
KNAPTON, RW; MINEAU, P	EFFECTS OF GRANULAR FORMULATIONS OF TERBUFOS AND FONOFOS APPLIED TO CORNFIELDS ON MORTALITY AND REPRODUCTIVE SUCCESS OF SONGBIRDS	ECOTOXICOLOGY
MATTHYSEN, E; ADRIAENSEN, F; DHONDT, AA	DISPERSAL DISTANCES OF NUTHATCHES, SITTA-EUROPAEA, IN A HIGHLY FRAGMENTED FOREST HABITAT	OIKOS
NORTON, DA; HOBBS, RJ; ATKINS, L	FRAGMENTATION, DISTURBANCE, AND PLANT-DISTRIBUTION - MISTLETOES IN WOODLAND REMNANTS IN THE WESTERN-AUSTRALIAN WHEAT-BELT	CONSERVATION BIOLOGY
POWELL, GVN; BJORK, R	IMPLICATIONS OF INTRATROPICAL MIGRATION ON RESERVE DESIGN - A CASE-STUDY USING PHAROMACHRUS-MOCINNO	CONSERVATION BIOLOGY
SARGENT, S	SEED FATE IN A TROPICAL MISTLETOE - THE IMPORTANCE OF HOST TWIG SIZE	FUNCTIONAL ECOLOGY
SIMON, JC; HEBERT, PDN	PATTERNS OF GENETIC-VARIATION AMONG CANADIAN POPULATIONS OF THE BIRD CHERRY-OAT APHID, RHOPALOSIPHUM-PADI L (HOMOPTERA, APHIDIDAE)	HEREDITY
STORCH, I	ANNUAL HOME RANGES AND SPACING PATTERNS OF CAPERCAILLIE IN CENTRAL-EUROPE	JOURNAL OF WILDLIFE MANAGEMENT
WEIMERSKIRCH, H	REGULATION OF FORAGING TRIPS AND INCUBATION ROUTINE IN MALE AND FEMALE WANDERING ALBATROSSES	OECOLOGIA
DUNN, PO; COCKBURN, A; MULDER, RA	FAIRY-WREN HELPERS OFTEN CARE FOR YOUNG TO WHICH THEY ARE UNRELATED	PROCEEDINGS OF THE ROYAL SOCIETY B-BIOLOGICAL SCIENCES
KACELNIK, A; COTTON, PA; STIRLING, L; WRIGHT, J	FOOD ALLOCATION AMONG NESTLING STARLINGS - SIBLING COMPETITION AND THE SCOPE OF PARENTAL CHOICE	PROCEEDINGS OF THE ROYAL SOCIETY B-BIOLOGICAL SCIENCES
ANTHONY, RM; ANDERSON, WH; SEDINGER, JS; MCDONALD, LL	ESTIMATING POPULATIONS OF NESTING BRANT USING AERIAL VIDEOGRAPHY	WILDLIFE SOCIETY BULLETIN
BELSKII, EA; BEZEL, VS; LYAKHOV, AG	CHARACTERISTICS OF THE REPRODUCTIVE INDEXES OF BIRDS NESTING IN TREE HOLLOWS UNDER CONDITIONS OF TECHNOGENIC POLLUTION	RUSSIAN JOURNAL OF ECOLOGY
BLACK, JM; OWEN, M	REPRODUCTIVE-PERFORMANCE AND ASSORTATIVE PAIRING IN RELATION TO AGE IN BARNACLE GEESE	JOURNAL OF ANIMAL ECOLOGY
BOREN, JC; LOCHMILLER, RL; LESLIE, DM; ENGLE, DM	AMINO-ACID-CONCENTRATIONS IN SEED OF PREFERRED FORAGES OF BOBWHITES	JOURNAL OF RANGE MANAGEMENT
CLARK, CW; EKMAN, J	DOMINANT AND SUBORDINATE FATTENING STRATEGIES - A DYNAMIC GAME	OIKOS
CRISTOL, DA	EARLY ARRIVAL, INITIATION OF NESTING, AND SOCIAL-STATUS - AN EXPERIMENTAL-STUDY OF BREEDING FEMALE RED-WINGED BLACKBIRDS	BEHAVIORAL ECOLOGY
DEJEAN, A; OLMSTED, I; SNELLING, RR	TREE-EPIPHYTE-ANT RELATIONSHIPS IN THE LOW INUNDATED FOREST OF SIAN-KAAN-BIOSPHERE-RESERVE, QUINTANA-ROO, MEXICO	BIOTROPICA
GOSSCUSTARD, JD; CALDOW, RWG; CLARKE, RT; DURELL, SEALD; SUTHERLAND, WJ	DERIVING POPULATION PARAMETERS FROM INDIVIDUAL VARIATIONS IN FORAGING BEHAVIOR .1. EMPIRICAL GAME-THEORY DISTRIBUTION MODEL OF OYSTERCATCHERS HAEMATOPUS-OSTRALEGUS FEEDING ON MUSSELS MYTILUS-EDULIS	JOURNAL OF ANIMAL ECOLOGY
GOSSCUSTARD, JD; CALDOW, RWG; CLARKE, RT; WEST, AD	DERIVING POPULATION PARAMETERS FROM INDIVIDUAL VARIATIONS IN FORAGING BEHAVIOR .2. MODEL TESTS AND POPULATION PARAMETERS	JOURNAL OF ANIMAL ECOLOGY
GOTMARK, F	BLACK-AND-WHITE PLUMAGE IN MALE PIED FLYCATCHERS (FICEDULA-HYPOLEUCA) REDUCES THE RISK OF PREDATION FROM SPARROWHAWKS (ACCIPITER NISUS) DURING THE BREEDING-SEASON	BEHAVIORAL ECOLOGY
HARRIS, LK; KRAUSMAN, PR; SHAW, WW	HUMAN ATTITUDES AND MOUNTAIN SHEEP IN A WILDERNESS SETTING	WILDLIFE SOCIETY BULLETIN
KNIGHT, MH	TSAMA MELONS, CITRULLUS-LANATUS, A SUPPLEMENTARY WATER-SUPPLY FOR WILDLIFE IN THE SOUTHERN KALAHARI	AFRICAN JOURNAL OF ECOLOGY
SAINO, N; MOLLER, AP	TESTOSTERONE INDUCED DEPRESSION OF MALE PARENTAL BEHAVIOR IN THE BARN SWALLOW - FEMALE COMPENSATION AND EFFECTS ON SEASONAL FITNESS	BEHAVIORAL ECOLOGY AND SOCIOBIOLOGY
STICKLEY, AR; MOTT, DF; KING, JO	SHORT-TERM EFFECTS OF AN INFLATABLE EFFIGY ON CORMORANTS AT CATFISH FARMS	WILDLIFE SOCIETY BULLETIN
TEGELSTROM, H; SJOBERG, G	INTRODUCED SWEDISH CANADA GEESE (BRANTA-CANADENSIS) HAVE LOW-LEVELS OF GENETIC-VARIATION AS REVEALED BY DNA-FINGERPRINTING	JOURNAL OF EVOLUTIONARY BIOLOGY
TEMPLETON, JJ; GIRALDEAU, LA	PATCH ASSESSMENT IN FORAGING FLOCKS OF EUROPEAN STARLINGS - EVIDENCE FOR THE USE OF PUBLIC INFORMATION	BEHAVIORAL ECOLOGY
BEVAN, RM; SPEAKMAN, JR; BUTLER, PJ	DAILY ENERGY-EXPENDITURE OF TUFTED DUCKS - A COMPARISON BETWEEN INDIRECT CALORIMETRY, DOUBLY LABELED WATER AND HEART-RATE	FUNCTIONAL ECOLOGY
BUNIN, JS; JAMIESON, IG	NEW APPROACHES TOWARD A BETTER UNDERSTANDING OF THE DECLINE OF TAKAHE (PORPHYRIO-MANTELLI) IN NEW-ZEALAND	CONSERVATION BIOLOGY
CONNOR, RC	ALTRUISM AMONG NON-RELATIVES - ALTERNATIVES TO THE PRISONERS-DILEMMA	TRENDS IN ECOLOGY & EVOLUTION
COSTELLO, MJ; ALTIERI, MA	ABUNDANCE, GROWTH-RATE AND PARASITISM OF BREVICORYNE-BRASSICAE AND MYZUS-PERSICAE (HOMOPTERA, APHIDIDAE) ON BROCCOLI GROWN IN LIVING MULCHES	AGRICULTURE ECOSYSTEMS & ENVIRONMENT
FREEMARK, K	ASSESSING EFFECTS OF AGRICULTURE ON TERRESTRIAL WILDLIFE - DEVELOPING A HIERARCHICAL APPROACH FOR THE UNITED-STATES-EPA	LANDSCAPE AND URBAN PLANNING
IHSE, M	SWEDISH AGRICULTURAL LANDSCAPES - PATTERNS AND CHANGES DURING THE LAST 50 YEARS, STUDIED BY AERIAL PHOTOS	LANDSCAPE AND URBAN PLANNING
NORBERG, UM	HOW A LONG TAIL AND CHANGES IN MASS AND WING SHAPE AFFECT THE COST FOR FLIGHT IN ANIMALS	FUNCTIONAL ECOLOGY
SUTER, W	THE EFFECT OF PREDATION BY WINTERING CORMORANTS PHLACROCORAX-CARBO ON GRAYLING THYMALLUS-THYMALLUS AND TROUT (SALMONIDAE) POPULATIONS - 2 CASE-STUDIES FROM SWISS RIVERS	JOURNAL OF APPLIED ECOLOGY
TEAR, TH; SCOTT, JM; HAYWARD, PH; GRIFFITH, B	RECOVERY PLANS AND THE ENDANGERED-SPECIES-ACT - ARE CRITICISMS SUPPORTED BY DATA	CONSERVATION BIOLOGY
TETER, D; MCNEELY, DL	ABUNDANCE AND DIVERSITY OF AQUATIC BIRDS ON 2 SOUTH TEXAS OXBOW LAKES	TEXAS JOURNAL OF SCIENCE
Accord, BR	Cormorant management and responsibilities: United States Department of Agriculture	COLONIAL WATERBIRDS
Aderman, AR; Hill, EP	Locations and numbers of double-crested cormorants using winter roosts in the Delta region of Mississippi	COLONIAL WATERBIRDS
AKCAKAYA, HR; MCCARTHY, MA; PEARCE, JL	LINKING LANDSCAPE DATA WITH POPULATION VIABILITY ANALYSIS - MANAGEMENT OPTIONS FOR THE HELMETED HONEYEATER LICHENOSTOMUS MELANOPS CASSIDIX	BIOLOGICAL CONSERVATION
ARMSTRONG, DP; CRAIG, JL	EFFECTS OF FAMILIARITY ON THE OUTCOME OF TRANSLOCATIONS .1. A TEST USING SADDLEBACKS PHILESTURNUS-CARUNCULATUS-RUFUSATER	BIOLOGICAL CONSERVATION
ARMSTRONG, DP	EFFECTS OF FAMILIARITY ON THE OUTCOME OF TRANSLOCATIONS .2. A TEST USING NEW-ZEALAND ROBINS	BIOLOGICAL CONSERVATION
BARENDREGT, A; WASSEN, MJ; SCHOT, PP	HYDROLOGICAL SYSTEMS BEYOND A NATURE-RESERVE, THE MAJOR PROBLEM IN WETLAND CONSERVATION OF NAARDERMEER (THE NETHERLANDS)	BIOLOGICAL CONSERVATION
Bedard, J; Nadeau, A; Lepage, M	Double-crested Cormorant culling in the St Lawrence River Estuary	COLONIAL WATERBIRDS
Bedard, J; Nadeau, A; Lepage, M	Double-crested Cormorant morphometry and field sexing in the St Lawrence River Estuary	COLONIAL WATERBIRDS
BELCHER, CA	DIET OF THE TIGER QUOLL (DASYURUS-MACULATUS) IN EAST GIPPSLAND, VICTORIA	WILDLIFE RESEARCH
BRADLEY, JS; WOOLLER, RD; SKIRA, IJ	THE RELATIONSHIP OF PAIR-BOND FORMATION AND DURATION TO REPRODUCTIVE SUCCESS IN SHORT-TAILED SHEARWATERS PUFFINUS-TENUIROSTRIS	JOURNAL OF ANIMAL ECOLOGY
BRIGHAM, RM; BARCLAY, RMR	PREY DETECTION BY COMMON NIGHTHAWKS - DOES VISION IMPOSE A CONSTRAINT	ECOSCIENCE
CEZILLY, F; BOY, V; GREEN, RE	INTERANNUAL VARIATION IN GREATER FLAMINGO BREEDING SUCCESS IN RELATION TO WATER LEVELS	ECOLOGY
Chimera, C; Coleman, MC; Parkes, JP	Diet of feral goats and feral pigs on Auckland Island, New Zealand	NEW ZEALAND JOURNAL OF ECOLOGY
DEGEN, AA; KAM, M	SCALING OF FIELD METABOLIC-RATE TO BASAL METABOLIC-RATE RATIO IN HOMEOTHERMS	ECOSCIENCE
Dufour, KW; Ankney, CD	Hunting mortality of mallards Anas platyrhynchos in relation to time of day, flocking behaviour, and individual condition	WILDLIFE BIOLOGY
Elgmork, K; Tjorve, E	Brown bear Ursus arctos scavenging patterns	WILDLIFE BIOLOGY
ERWIN, RM; HATFIELD, JS; WILMERS, TJ	THE VALUE AND VULNERABILITY OF SMALL ESTUARINE ISLANDS FOR CONSERVING METAPOPULATIONS OF BREEDING WATERBIRDS	BIOLOGICAL CONSERVATION
Erwin, RM	The ecology of cormorants: Some research needs and recommendations	COLONIAL WATERBIRDS
FAIRWEATHER, JA; COULSON, JC	THE INFLUENCE OF FORCED SITE CHANGE ON THE DISPERSAL AND BREEDING OF THE BLACK-LEGGED KITTIWAKE RISSA-TRIDACTYLA	COLONIAL WATERBIRDS
FINDHOLT, SL; ANDERSON, SH	DIET AND PREY USE PATTERNS OF THE AMERICAN WHITE PELICAN (PELECANUS-ERYTHRORHYNCHOS) NESTING AT PATHFINDER-RESERVOIR, WYOMING	COLONIAL WATERBIRDS
Fulbright, TE; Kuti, JO; Tipton, AR	Effects of nurse-plant canopy temperatures on shrub seed gemination and seedling growth	ACTA OECOLOGICA-INTERNATIONAL JOURNAL OF ECOLOGY
Glahn, JF; Dixson, PJ; Littauer, GA; McCoy, RB	Food habits of Double-crested Cormorants wintering in the Delta region of Mississippi	COLONIAL WATERBIRDS
Glahn, JF; Brugger, KE	The impact of double-crested Cormorants on the Mississippi Delta catfish industry: A bioenergetics model	COLONIAL WATERBIRDS
Hatch, JJ	Changing populations of Double-crested Cormorants	COLONIAL WATERBIRDS
Huhta, E	Effects of spatial scale and vegetation cover on predation of artificial ground nests	WILDLIFE BIOLOGY
INNES, J; WARBURTON, B; WILLIAMS, D; SPEED, H; BRADFIELD, P	LARGE-SCALE POISONING OF SHIP RATS (RATTUS-RATTUS) IN INDIGENOUS FORESTS OF THE NORTH-ISLAND, NEW-ZEALAND	NEW ZEALAND JOURNAL OF ECOLOGY
JORDANO, P; HERRERA, CM	SHUFFLING THE OFFSPRING - UNCOUPLING AND SPATIAL DISCORDANCE OF MULTIPLE STAGES IN VERTEBRATE SEED DISPERSAL	ECOSCIENCE
JORDE, DG; HARAMIS, GM; BUNCK, CM; PENDLETON, GW	EFFECTS OF DIET ON RATE OF BODY-MASS GAIN BY WINTERING CANVASBACKS	JOURNAL OF WILDLIFE MANAGEMENT
KADMON, R; PULLIAM, HR	EFFECTS OF ISOLATION, LOGGING AND DISPERSAL ON WOODY-SPECIES RICHNESS OF ISLANDS	VEGETATIO
KAVANAGH, RP; DEBUS, S; TWEEDIE, T; WEBSTER, T	DISTRIBUTION OF NOCTURNAL FOREST BIRDS AND MAMMALS IN NORTH-EASTERN NEW-SOUTH-WALES - RELATIONSHIPS WITH ENVIRONMENTAL VARIABLES AND MANAGEMENT HISTORY	WILDLIFE RESEARCH
KILPI, M	BREEDING SUCCESS, PREDATION AND LOCAL DYNAMICS OF COLONIAL COMMON GULLS LARUS-CANUS	ANNALES ZOOLOGICI FENNICI
KIRBY, JS	WINTER POPULATION ESTIMATES FOR SELECTED WATERFOWL SPECIES IN BRITAIN	BIOLOGICAL CONSERVATION
Kirsch, EM	Double-crested Cormorants along the Upper Mississippi River	COLONIAL WATERBIRDS
LI, FL; LIU, B; SHI, SM; WANG, JG; LIU, LY	FIRST CAPTIVE BREEDING OF THE ORIENTAL CRESTED IBIS (NIPPONIA-NIPPON)	COLONIAL WATERBIRDS
MCCARTHY, MA; BURGMAN, MA; FERSON, S	SENSITIVITY ANALYSIS FOR MODELS OF POPULATION VIABILITY	BIOLOGICAL CONSERVATION
Mott, DF; Boyd, FL	A review of techniques for preventing cormorant depredations at aquaculture facilities in the southeastern United States	COLONIAL WATERBIRDS
Murphy, EC; Dowding, JE	Ecology of the stoat in Nothofagus forest: Home range, habitat use and diet at different stages of the beech mast cycle	NEW ZEALAND JOURNAL OF ECOLOGY
Nielsen, OK; Petursson, G	Population fluctuations of gyrfalcon and rock ptarmigan: analysis of export figures from Iceland	WILDLIFE BIOLOGY
OWEN, HJ; NORTON, DA	THE DIET OF INTRODUCED BRUSHTAIL POSSUMS TRICHOSURUS-VULPECULA IN A LOW-DIVERSITY NEW-ZEALAND NOTHOFAGUS FOREST AND POSSIBLE IMPLICATIONS FOR CONSERVATION MANAGEMENT	BIOLOGICAL CONSERVATION
PARR, S; COLLIN, P; SILK, S; WILBRAHAM, J; WILLIAMS, NP; YARAR, M	A BASE-LINE SURVEY OF LESSER KESTRELS FALCO-NAUMANNI IN CENTRAL TURKEY	BIOLOGICAL CONSERVATION
PARSONS, KC	HERON NESTING AT PEA-PATCH ISLAND, UPPER DELAWARE BAY, USA - ABUNDANCE AND REPRODUCTIVE SUCCESS	COLONIAL WATERBIRDS
Putaala, A; Hissa, R	Effects of hand-rearing on physiology and anatomy in the grey partridge	WILDLIFE BIOLOGY
RAMOS, JA	THE DIET OF THE AZORES BULLFINCH PYRRHULA-MURINA AND FLORISTIC VARIATION WITHIN ITS RANGE	BIOLOGICAL CONSERVATION
Renken, RB; Smith, JW	Interior least tern site fidelity and dispersal	COLONIAL WATERBIRDS
Reynolds, JC; Tapper, SC	The ecology of the red fox Vulpes vulpes in relation to small game in rural southern England	WILDLIFE BIOLOGY
Rogers, T; Eldershaw, G; Walraven, E	Reproductive success of little penguins, Eudyptula minor, on Lion Island, New South Wales	WILDLIFE RESEARCH
SKOV, HS; DURINCK, J; FINN, D; BLOCH, D	COOCCURRENCE OF CETACEANS AND SEABIRDS IN THE NORTHEAST ATLANTIC	JOURNAL OF BIOGEOGRAPHY
SMITH, GT; ROWLEY, ICR	SURVIVAL OF ADULT AND NESTLING WESTERN LONG-BILLED CORELLAS, CACATUA-PASTINATOR, AND MAJOR-MITCHELL COCKATOOS, C-LEADBEATERI, IN THE WHEAT-BELT OF WESTERN-AUSTRALIA	WILDLIFE RESEARCH
SMITH, OL; GOEDE, A; BLACKHALL, SA	LEAD CONTAMINATION OF WATERFOWL IN TASMANIA BY INGESTION OF SHOTGUN PELLETS FROM DUCK SHOOTING	WILDLIFE RESEARCH
SPACKMAN, SC; HUGHES, JW	ASSESSMENT OF MINIMUM STREAM CORRIDOR WIDTH FOR BIOLOGICAL CONSERVATION - SPECIES RICHNESS AND DISTRIBUTION ALONG MID-ORDER STREAMS IN VERMONT, USA	BIOLOGICAL CONSERVATION
STOHLGREN, TJ; QUINN, JF; RUGGIERO, M; WAGGONER, GS	STATUS OF BIOTIC INVENTORIES IN US NATIONAL-PARKS	BIOLOGICAL CONSERVATION
Sutter, GC; Troupe, T; Forbes, M	Abundance of Baird's sparrows, Ammodramus bairdii, in native prairie and introduced vegetation	ECOSCIENCE
TELLERIA, JL; SANTOS, T	EFFECTS OF FOREST FRAGMENTATION ON A GUILD OF WINTERING PASSERINES - THE ROLE OF HABITAT SELECTION	BIOLOGICAL CONSERVATION
Thirgood, SJ; Redpath, SM; Hudson, PJ; Hurley, MM; Aebischer, NJ	Effects of necklace radio transmitters on survival and breeding success of red grouse Lagopus lagopus scoticus	WILDLIFE BIOLOGY
THOMPSON, DBA; MACDONALD, AJ; MARSDEN, JH; GALBRAITH, CA	UPLAND HEATHER MOORLAND IN GREAT-BRITAIN - A REVIEW OF INTERNATIONAL IMPORTANCE, VEGETATION CHANGE AND SOME OBJECTIVES FOR NATURE CONSERVATION	BIOLOGICAL CONSERVATION
Trapp, JL; Dwyer, TJ; Doggett, JJ; Nickum, JG	Management responsibilities and policies for cormorants: United States Fish and Wildlife Service	COLONIAL WATERBIRDS
VANBALEN, S; PRAWIRADILAGA, DM; INDRAWAN, M	THE DISTRIBUTION AND STATUS OF GREEN PEAFOWL PAVO-MUTICUS IN JAVA	BIOLOGICAL CONSERVATION
Watts, BD	Incidence of breeding by yellow-crowned night-herons in juvenal plumage	COLONIAL WATERBIRDS
WEIMERSKIRCH, H; CHASTEL, O; ACKERMANN, L	ADJUSTMENT OF PARENTAL EFFORT TO MANIPULATED FORAGING ABILITY IN A PELAGIC SEABIRD, THE THIN-BILLED PRION PACHYPTILA-BELCHERI	BEHAVIORAL ECOLOGY AND SOCIOBIOLOGY
WELLS, RT; TEDFORD, RH	STHENURUS (MACROPODIDAE, MARSUPIALIA) FROM THE PLEISTOCENE OF LAKE CALLABONNA, SOUTH-AUSTRALIA	BULLETIN OF THE AMERICAN MUSEUM OF NATURAL HISTORY
WOINARSKI, JCZ; FISHER, A	WILDLIFE OF LANCEWOOD (ACACIA-SHIRLEYI) THICKETS AND WOODLANDS IN NORTHERN AUSTRALIA .2. COMPARISONS WITH OTHER ENVIRONMENTS OF THE REGION (ACACIA WOODLANDS, EUCALYPTUS SAVANNA WOODLANDS AND MONSOON RAIN-FORESTS)	WILDLIFE RESEARCH
WRIGHT, SD; NUGENT, G; PARATA, HG	CUSTOMARY MANAGEMENT OF INDIGENOUS SPECIES - A MAORI PERSPECTIVE	NEW ZEALAND JOURNAL OF ECOLOGY
Young, HG	Territoriality and reproductive behaviour of Meller's duck Anas melleri	DODO-JOURNAL OF THE WILDLIFE PRESERVATION TRUSTS
Zach, P; Patocka, J; Kulfan, J; Kristin, A; Suslik, V	Forest zonation and faunal assemblages of the Pol'ana Biosphere Reserve UNESCO	EKOLOGIA-BRATISLAVA
ZALEWSKI, A; JEDRZEJEWSKI, W; JEDRZEJEWSKA, B	PINE MARTEN HOME RANGES, NUMBERS AND PREDATION ON VERTEBRATES IN A DECIDUOUS FOREST (BIALOWIEZA NATIONAL-PARK, POLAND)	ANNALES ZOOLOGICI FENNICI
ZENGEL, SA; MERETSKY, VJ; GLENN, EP; FELGER, RS; ORTIZ, D	CIENEGA-DE-SANTA-CLARA, A REMNANT WETLAND IN THE RIO-COLORADO DELTA (MEXICO) - VEGETATION DISTRIBUTION AND THE EFFECTS OF WATER-FLOW REDUCTION	ECOLOGICAL ENGINEERING
[Anonymous]	MAORI CUSTOMARY USE OF NATIVE BIRDS, PLANTS AND OTHER TRADITIONAL MATERIALS	NEW ZEALAND JOURNAL OF ECOLOGY
Brown, CA; Kerley, GIH; McLachlan, A; Wooldridge, T	The insular biogeography of birds in coastal dune bush patches	SOUTH AFRICAN JOURNAL OF WILDLIFE RESEARCH
Dickson, JG; Williamson, JH; Conner, RN; Ortego, B	Streamside zones and breeding birds in eastern Texas	WILDLIFE SOCIETY BULLETIN
JORDANO, P	FRUGIVORE-MEDIATED SELECTION ON FRUIT AND SEED SIZE - BIRDS AND ST LUCIES CHERRY, PRUNUS MAHALEB	ECOLOGY
Loiselle, BA; Sork, VL; Graham, C	Comparison of genetic variation in bird-dispersed shrubs of a tropical wet forest	BIOTROPICA
Maccarone, AD; Brzorad, JN	Effects of an oil spill on the prey populations and foraging behavior of breeding wading birds	WETLANDS
ENOKSSON, B; ANGELSTAM, P; LARSSON, K	DECIDUOUS FOREST AND RESIDENT BIRDS - THE PROBLEM OF FRAGMENTATION WITHIN A CONIFEROUS FOREST LANDSCAPE	LANDSCAPE ECOLOGY
MAC NALLY, RC	A PROTOCOL FOR CLASSIFYING REGIONAL DYNAMICS, EXEMPLIFIED BY USING WOODLAND BIRDS IN SOUTHEASTERN AUSTRALIA	AUSTRALIAN JOURNAL OF ECOLOGY
MONKKONEN, M	DO MIGRANT BIRDS HAVE MORE POINTED WINGS - A COMPARATIVE-STUDY	EVOLUTIONARY ECOLOGY
HANSEN, AJ; MCCOMB, WC; VEGA, R; RAPHAEL, MG; HUNTER, M	BIRD HABITAT RELATIONSHIPS IN NATURAL AND MANAGED FORESTS IN THE WEST CASCADES OF OREGON	ECOLOGICAL APPLICATIONS
KLEINHAUS, S; PINSHOW, B; FRUMKIN, R	THERMAL EFFECTS OF SHORT RADIO-WAVES ON MIGRATING BIRDS	ECOLOGICAL APPLICATIONS
MACDONALD, DW; JOHNSON, PJ	THE RELATIONSHIP BETWEEN BIRD DISTRIBUTION AND THE BOTANICAL AND STRUCTURAL CHARACTERISTICS OF HEDGES	JOURNAL OF APPLIED ECOLOGY
GEORGE, TL; MCEWEN, LC; PETERSEN, BE	EFFECTS OF GRASSHOPPER CONTROL PROGRAMS ON RANGELAND BREEDING BIRD POPULATIONS	JOURNAL OF RANGE MANAGEMENT
REY, PJ	SPATIOTEMPORAL VARIATION IN FRUIT AND FRUGIVOROUS BIRD ABUNDANCE IN OLIVE ORCHARDS	ECOLOGY
GROVER, AM; BALDASSARRE, GA	BIRD SPECIES RICHNESS WITHIN BEAVER PONDS IN SOUTH-CENTRAL NEW-YORK	WETLANDS
MOLLER, AP; BRISKIE, JV	EXTRA-PAIR PATERNITY, SPERM COMPETITION AND THE EVOLUTION OF TESTIS SIZE IN BIRDS	BEHAVIORAL ECOLOGY AND SOCIOBIOLOGY
PARISH, T; LAKHANI, KH; SPARKS, TH	MODELING THE RELATIONSHIP BETWEEN BIRD POPULATION VARIABLES AND HEDGEROW, AND OTHER FIELD MARGIN ATTRIBUTES .2. ABUNDANCE OF INDIVIDUAL-SPECIES AND OF GROUPS OF SIMILAR SPECIES	JOURNAL OF APPLIED ECOLOGY
COOPER, JE	THE ROLE OF BIRDS IN SUSTAINABLE FOOD-PRODUCTION	BIODIVERSITY AND CONSERVATION
TAPER, ML; BOHNINGGAESE, K; BROWN, JH	INDIVIDUALISTIC RESPONSES OF BIRD SPECIES TO ENVIRONMENTAL-CHANGE	OECOLOGIA
FARINA, A	DISTRIBUTION AND DYNAMICS OF BIRDS IN A RURAL SUB-MEDITERRANEAN LANDSCAPE	LANDSCAPE AND URBAN PLANNING
SANAIOTTI, TM; MAGNUSSON, WE	EFFECTS OF ANNUAL FIRES ON THE PRODUCTION OF FLESHY FRUITS EATEN BY BIRDS IN A BRAZILIAN AMAZONIAN SAVANNA	JOURNAL OF TROPICAL ECOLOGY
BRAWN, JD; KARR, JR; NICHOLS, JD	DEMOGRAPHY OF BIRDS IN A NEOTROPICAL FOREST - EFFECTS OF ALLOMETRY, TAXONOMY, AND ECOLOGY	ECOLOGY
DARVEAU, M; BEAUCHESNE, P; BELANGER, L; HUOT, J; LARUE, P	RIPARIAN FOREST STRIPS AS HABITAT FOR BREEDING BIRDS IN BOREAL FOREST	JOURNAL OF WILDLIFE MANAGEMENT
DEFIGUEIREDO, RA; PERIN, E	GERMINATION ECOLOGY OF FICUS-LUSCHNATHIANA DRUPELETS AFTER BIRD AND BAT INGESTION	ACTA OECOLOGICA-INTERNATIONAL JOURNAL OF ECOLOGY
FUENTES, M	THE EFFECT OF UNRIPE FRUITS ON RIPE FRUIT REMOVAL BY BIRDS IN PISTACIA-TEREBINTHUS - FLAG OR HANDICAP	OECOLOGIA
PETTERSSON, RB; BALL, JP; RENHORN, KE; ESSEEN, PA; SJOBERG, K	INVERTEBRATE COMMUNITIES IN BOREAL FOREST CANOPIES AS INFLUENCED BY FORESTRY AND LICHENS WITH IMPLICATIONS FOR PASSERINE BIRDS	BIOLOGICAL CONSERVATION
ROBERTSON, A; SIMMONS, RE; JARVIS, AM; BROWN, CJ	CAN BIRD ATLAS DATA BE USED TO ESTIMATE POPULATION-SIZE - A CASE-STUDY USING NAMIBIAN ENDEMICS	BIOLOGICAL CONSERVATION
ROBERTSON, HA; HACKWELL, KR	HABITAT PREFERENCES OF BIRDS IN SERAL KAHIKATEA DACRYCARPUS-DACRYDIOIDES (PODOCARPACEAE) FOREST OF SOUTH-WESTLAND, NEW-ZEALAND	BIOLOGICAL CONSERVATION
ROBINSON, SK; TERBORGH, J	INTERSPECIFIC AGGRESSION AND HABITAT SELECTION BY AMAZONIAN BIRDS	JOURNAL OF ANIMAL ECOLOGY
VILLARD, MA; MERRIAM, G; MAURER, BA	DYNAMICS IN SUBDIVIDED POPULATIONS OF NEOTROPICAL MIGRATORY BIRDS IN A FRAGMENTED TEMPERATE FOREST	ECOLOGY
Peterson, LP; Tanner, GW; Kitchens, WM	A comparison of passerine foraging habits in two tidal marshes of different salinity	WETLANDS
CURLEE, AP; BEISSINGER, SR	EXPERIMENTAL-ANALYSIS OF MASS CHANGE IN FEMALE GREEN-RUMPED PARROTLETS (FORUPS-PASSERINUS) - THE ROLE OF MALE COOPERATION	BEHAVIORAL ECOLOGY
OIEN, IJ; MOKSNES, A; ROSKAFT, E	EVOLUTION OF VARIATION IN EGG COLOR AND MARKING PATTERN IN EUROPEAN PASSERINES - ADAPTATIONS IN A COEVOLUTIONARY ARMS-RACE WITH THE CUCKOO, CUCULUS-CANORUS	BEHAVIORAL ECOLOGY
PARRISH, JD	EFFECTS OF NEEDLE ARCHITECTURE ON WARBLER HABITAT SELECTION IN A COASTAL SPRUCE FOREST	ECOLOGY
WHITTINGHAM, LA; LIFJELD, JT	HIGH PATERNAL INVESTMENT IN UNRELATED YOUNG - EXTRA-PAIR PATERNITY AND MALE PARENTAL CARE IN-HOUSE MARTINS	BEHAVIORAL ECOLOGY AND SOCIOBIOLOGY
SCHUECK, LS; MARZLUFF, JM	INFLUENCE OF WEATHER ON CONCLUSIONS ABOUT EFFECTS OF HUMAN ACTIVITIES ON RAPTORS	JOURNAL OF WILDLIFE MANAGEMENT
BEHRENDS, G; SCHNEIDER, G	IMPACT OF AURELIA-AURITA MEDUSAE (CNIDARIA, SCYPHOZOA) ON THE STANDING STOCK AND COMMUNITY COMPOSITION OF MESOZOOPLANKTON IN THE KIEL-BIGHT (WESTERN BALTIC-SEA)	MARINE ECOLOGY PROGRESS SERIES
JAUME, D; BOXSHALL, GA	A NEW SPECIES OF EXUMELLA (COPEPODA, CALANOLDA, RIDGEWAYIIDAE) FROM ANCHIHALINE CAVES IN THE MEDITERRANEAN	SARSIA
Korpimaki, E; Tolonen, P; Bennett, GF	Blood parasites, sexual selection and reproductive success of European kestrels	ECOSCIENCE
MORENO, S; VILLAFUERTE, R	TRADITIONAL MANAGEMENT OF SCRUBLAND FOR THE CONSERVATION OF RABBITS ORYCTOLAGUS-CUNICULUS AND THEIR PREDATORS IN DONANA-NATIONAL-PARK, SPAIN	BIOLOGICAL CONSERVATION
Savereno, AJ; Savereno, LA; Boettcher, R; Haig, SM	Avian behavior and mortality at power lines in coastal South Carolina	WILDLIFE SOCIETY BULLETIN
Riffell, SK; Gutzwiller, KJ; Anderson, SH	Does repeated human intrusion cause cumulative declines in avian richness and abundance?	ECOLOGICAL APPLICATIONS
Gatesy, SM; Dial, KP	Locomotor modules and the evolution of avian flight	EVOLUTION
Forbes, LS; Mock, DW	Food, information and avian brood reduction	ECOSCIENCE
Ellegren, H	First gene on the avian W chromosome (CHD) provides a tag for universal sexing of non-ratite birds	PROCEEDINGS OF THE ROYAL SOCIETY B-BIOLOGICAL SCIENCES
Gatesy, SM; Dial, KP	From frond to fan: Archaeopteryx and the evolution of short-tailed birds	EVOLUTION
Norrdahl, K; Korpimaki, E	Do nomadic avian predators synchronize population fluctuations of small mammals? A field experiment	OECOLOGIA
Keddy, PA; Drummond, CG	Ecological properties for the evaluation, management, and restoration of temperate deciduous forest ecosystems	ECOLOGICAL APPLICATIONS
Wolf, CM; Griffith, B; Reed, C; Temple, SA	Avian and mammalian translocations: Update and reanalysis of 1987 survey data	CONSERVATION BIOLOGY
Floyd, T	Top-down impacts on creosotebush herbivores in a spatially and temporally complex environment	ECOLOGY
Thornton, IWB; Compton, SG; Wilson, CN	The role of animals in the colonization of the Krakatau Islands by fig trees (Ficus species)	JOURNAL OF BIOGEOGRAPHY
Martin, TE; Clobert, J	Nest predation and avian life-history evolution in Europe versus North America: A possible role of humans?	AMERICAN NATURALIST
Winker, K	The crumbling infrastructure of biodiversity: The avian example	CONSERVATION BIOLOGY
Reynolds, PS; Lee, RM	Phylogenetic analysis of avian energetics: Passerines and nonpasserines do not differ	AMERICAN NATURALIST
Schlyter, F; Zhang, QH	Testing avian polygyny hypotheses in insects: Harem size distribution and female egg gallery spacing in three Ips bark beetles	OIKOS
Millar, CD; Lambert, DM; Anderson, S; Halverson, JL	Molecular sexing of the communally breeding pukeko: An important ecological tool	MOLECULAR ECOLOGY
Stallman, HR; Best, LB	Use of an experimental strip intercropping system in northeast Iowa	JOURNAL OF WILDLIFE MANAGEMENT
Peres, CA; vanRoosmalen, MGM	Avian dispersal of ''mimetic seeds'' of Ormosia lignivalvis by terrestrial granivores: Deception or mutualism?	OIKOS
Rozsa, L; Rekasi, J; Reiczigel, J	Relationship of host coloniality to the population ecology of avian lice (Insecta: Phthiraptera)	JOURNAL OF ANIMAL ECOLOGY
Koivunen, V; Korpimaki, E; Hakkarainen, H	Differential avian predation on sex and size classes of small mammals: Doomed surplus or dominant individuals?	ANNALES ZOOLOGICI FENNICI
Brown, ED; Hopkins, MJG	How New Guinea rainforest flower resources vary in time and space: Implications for nectarivorous birds	AUSTRALIAN JOURNAL OF ECOLOGY
Daan, S; Dijkstra, C; Weissing, FJ	An evolutionary explanation for seasonal trends in avian sex ratios	BEHAVIORAL ECOLOGY
Hallam, TG; Trawick, TL; Wolff, WF	Modeling effects of chemicals on a population: Application to a wading bird nesting colony	ECOLOGICAL MODELLING
Prato, FS; Kavaliers, M; Carson, JJL	Behavioural responses to magnetic fields by land snails are dependent on both magnetic field direction and light	PROCEEDINGS OF THE ROYAL SOCIETY B-BIOLOGICAL SCIENCES
Selman, RG; Houston, DC	The effect of prebreeding diet on reproductive output in zebra finches	PROCEEDINGS OF THE ROYAL SOCIETY B-BIOLOGICAL SCIENCES
Howe, FP; Knight, RL; McEwen, LC; George, TL	Direct and indirect effects of insecticide applications on growth and survival of nestling passerines	ECOLOGICAL APPLICATIONS
Lamey, TC; Evans, RM; Hunt, JD	Insurance reproductive value and facultative brood reduction	OIKOS
Weller, MW; Smith, EH; Taylor, RM	Waterbird utilization of a freshwater impoundment on a coastal Texas wildlife refuge	TEXAS JOURNAL OF SCIENCE
Tuttle, EM; PruettJones, S; Webster, MS	Cloacal protuberances and extreme sperm production in Australian fairy-wrens	PROCEEDINGS OF THE ROYAL SOCIETY B-BIOLOGICAL SCIENCES
Avery, ML; Primus, TM; Defrancesco, J; Cummings, JL; Decker, DG; Humphrey, JS; Davis, JE; Deacon, R	Field evaluation of methyl anthranilate for deterring birds eating blueberries	JOURNAL OF WILDLIFE MANAGEMENT
Beissinger, SR; Steadman, EC; Wohlgenant, T; Blate, G; Zack, S	Null models for assessing ecosystem conservation priorities: Threatened birds as titers of threatened ecosystems in South America	CONSERVATION BIOLOGY
Belant, JL; Seamans, TW; Tyson, LA; Ickes, SK	Repellency of methyl anthranilate to pre-exposed and naive Canada geese	JOURNAL OF WILDLIFE MANAGEMENT
Buford, EW; Capen, DE; Williams, BK	Distance sampling to estimate fledgling brood density of forest birds	CANADIAN FIELD-NATURALIST
Gionfriddo, JP; Best, LB	Grit color selection by house sparrows and northern bobwhites	JOURNAL OF WILDLIFE MANAGEMENT
Linnell, MA; Conover, MR; Ohashi, TJ	Analysis of bird strikes at a tropical airport	JOURNAL OF WILDLIFE MANAGEMENT
Martin, PR; Fotheringham, JR; Ratcliffe, L; Robertson, RJ	Response of American redstarts (suborder Passeri) and least flycatchers (suborder Tyranni) to heterospecific playback: The role of song in aggressive interactions and interference competition	BEHAVIORAL ECOLOGY AND SOCIOBIOLOGY
Moller, AP; Erritzoe, J	Parasite virulence and host immune defense: Host immune response is related to nest reuse in birds	EVOLUTION
Paton, PWC; Pogson, TH	Relative abundance, migration strategy, and habitat use of birds breeding in Denali National Park, Alaska	CANADIAN FIELD-NATURALIST
Valone, TJ	Food-associated calls as public information about patch quality	OIKOS
Wolf, BO; Walsberg, GE	Thermal effects of radiation and wind on a small bird and implications for microsite selection	ECOLOGY
Simkiss, K; Luke, G; Behnam, J	Female chromosomes in cockerel ejaculates	PROCEEDINGS OF THE ROYAL SOCIETY B-BIOLOGICAL SCIENCES
Amundsen, T; Slagsvold, T	Lack's brood reduction hypothesis and avian hatching asynchrony: What's next?	OIKOS
Ramsey, M; Vaughton, G	Inbreeding depression and pollinator availability in a partially self-fertile perennial herb Blandfordia grandiflora (Liliaceae)	OIKOS
Wakeley, JS; Roberts, TH	Bird distributions and forest zonation in a bottomland hardwood wetland	WETLANDS
Bennetts, RE; White, GC; Hawksworth, FG; Severs, SE	The influence of dwarf mistletoe on bird communities in Colorado ponderosa pine forests	ECOLOGICAL APPLICATIONS
FreemanGallant, GR	Microgeographic patterns of genetic and morphological variation in Savannah sparrows (Passerculus sandwichensis)	EVOLUTION
Wiens, JA; Crist, TO; Day, RH; Murphy, SM; Hayward, GD	Effects of the Exxon Valdez oil spill on marine bird communities in Prince William Sound, Alaska	ECOLOGICAL APPLICATIONS
Andersson, S	Bright ultraviolet colouration in the Asian whistling-thrushes (Myiophonus spp)	PROCEEDINGS OF THE ROYAL SOCIETY B-BIOLOGICAL SCIENCES
Compton, SG; Craig, AJFK; Waters, IWR	Seed dispersal in an African fig tree: Birds as high quantity, low quality dispersers?	JOURNAL OF BIOGEOGRAPHY
Cooch, EG; Lank, DB; Cooke, F	Intraseasonal variation in the development of sexual size dimorphism in a precocial bird: Evidence from the lesser snow goose	JOURNAL OF ANIMAL ECOLOGY
Dufva, R	Sympatric and allopatric combinations of hen fleas and great tits: A test of the local adaptation hypothesis	JOURNAL OF EVOLUTIONARY BIOLOGY
Pitt, WC; Conover, MR	Predation at Intermountain West fish hatcheries	JOURNAL OF WILDLIFE MANAGEMENT
Price, T; Pavelka, M	Evolution of a colour pattern: History, development, and selection	JOURNAL OF EVOLUTIONARY BIOLOGY
RodriguezGirones, MA	Siblicide: The evolutionary blackmail	AMERICAN NATURALIST
Campbell, PJ; Hoy, SP	ED points and NOELs: How they are used by UK pesticide regulators	ECOTOXICOLOGY
Cotton, PA; Kacelnik, A; Wright, J	Chick begging as a signal: Are nestlings honest?	BEHAVIORAL ECOLOGY
Creighton, JC; Schnell, GD	Proximate control of siblicide in cattle egrets: A test of the food-amount hypothesis	BEHAVIORAL ECOLOGY AND SOCIOBIOLOGY
Hagar, JC; McComb, WC; Emmingham, WH	Bird communities in commercially thinned and unthinned Douglas-fir stands of western Oregon	WILDLIFE SOCIETY BULLETIN
Krapu, GL	Effects of a legal drain clean-out on wetlands and waterbirds: A recent case history	WETLANDS
Welsh, DA; Lougheed, SC	Relationships of bird community structure and species distributions to two environmental gradients in the northern boreal forest	ECOGRAPHY
Wywialowski, AP	Wildlife damage to field corn in 1993	WILDLIFE SOCIETY BULLETIN
Lee, SJ; Witter, MS; Cuthill, IC; Goldsmith, AR	Reduction in escape performance as a cost of reproduction in gravid starlings, Sturnus vulgaris	PROCEEDINGS OF THE ROYAL SOCIETY B-BIOLOGICAL SCIENCES
Beissinger, SR	On the limited breeding opportunities hypothesis for avian clutch size	AMERICAN NATURALIST
DelRio, CM; Silva, A; Medel, R; Hourdequin, M	Seed dispersers as disease vectors: Bird transmission of mistletoe seeds to plant hosts	ECOLOGY
Hurd, CR	Interspecific attraction to the mobbing calls of black capped chickadees (Parus atricapillus)	BEHAVIORAL ECOLOGY AND SOCIOBIOLOGY
Flather, CH	Fitting species-accumulation functions and assessing regional land use impacts on avian diversity	JOURNAL OF BIOGEOGRAPHY
Holmes, RT; Marra, PP; Sherry, TW	Habitat-specific demography of breeding black-throated blue warblers (Dendroica caerulescens): Implications for population dynamics	JOURNAL OF ANIMAL ECOLOGY
Huhta, E; Mappes, T; Jokimaki, J	Predation on artificial ground nests in relation to forest fragmentation, agricultural land and habitat structure	ECOGRAPHY
Lovvorn, JR; Gillingham, MP	Food dispersion and foraging energetics: A mechanistic synthesis for field studies of avian benthivores	ECOLOGY
Arizmendi, MC; Dominguez, CA; Dirzo, R	The role of an avian nectar robber and of Hummingbird pollinators in the reproduction of two plant species	FUNCTIONAL ECOLOGY
BohningGaese, K; Bauer, HG	Changes in species abundance, distribution, and diversity in a central European bird community	CONSERVATION BIOLOGY
Graveland, J; vanderWal, R	Decline in snail abundance due to soil acidification causes eggshell defects in forest passerines	OECOLOGIA
Blackburn, TM; Lawton, JH; Gregory, RD	Relationships between abundances and life histories of British birds	JOURNAL OF ANIMAL ECOLOGY
Clevenger, AP	Frugivory of Martes martes and Genetta genetta in an insular Mediterranean habitat	REVUE D ECOLOGIE-LA TERRE ET LA VIE
Cowan, PJ	Desert birds of the Caspio-Central-Asian desert	GLOBAL ECOLOGY AND BIOGEOGRAPHY
Crochet, PA	Can measures of gene flow help to evaluate bird dispersal?	ACTA OECOLOGICA-INTERNATIONAL JOURNAL OF ECOLOGY
Erwin, RM	The relevance of the Mediterranean region to colonial waterbird conservation	COLONIAL WATERBIRDS
Rush, CM; Timms, P	In vitro survival characteristics of koala chlamydiae	WILDLIFE RESEARCH
Sharpe, F	The biologically significant attributes of forest canopies to small birds	NORTHWEST SCIENCE
Williams, PA; Karl, BJ	Fleshy fruits of indigenous and adventive plants in the diet of birds in forest remnants, Nelson, New Zealand	NEW ZEALAND JOURNAL OF ECOLOGY
Blackburn, TM; Gaston, KJ	Spatial patterns in the species richness of birds in the New World	ECOGRAPHY
Blackburn, TM; Gaston, KJ	Spatial patterns in the body sizes of bird species in the New World	OIKOS
Eeva, T; Lehikoinen, E	Growth and mortality of nestling great tits (Parus major) and pied flycatchers (Ficedula hypoleuca) in a heavy metal pollution gradient	OECOLOGIA
Martin, TE; Badyaev, AV	Sexual dichromatism in birds: Importance of nest predation and nest location for females versus males	EVOLUTION
Corlett, RT	Characteristics of vertebrate-dispersed fruits in Hong Kong	JOURNAL OF TROPICAL ECOLOGY
Sparks, TH; Parish, T; Hinsley, SA	Breeding birds in field boundaries in an agricultural landscape	AGRICULTURE ECOSYSTEMS & ENVIRONMENT
Blackburn, TM; Gaston, KJ	The distribution of bird species in the New World: Patterns in species turnover	OIKOS
Kershner, EL; Bollinger, EK	Reproductive success of grassland birds at east-central Illinois airports	AMERICAN MIDLAND NATURALIST
Machtans, CS; Villard, MA; Hannon, SJ	Use of riparian buffer strips as movement corridors by forest birds	CONSERVATION BIOLOGY
Monkkonen, M; Forsman, JT; Helle, P	Mixed-species foraging aggregations and heterospecific attraction in boreal bird communities	OIKOS
Sutter, GC; Sawatzky, DJ; Cooper, DM; Brigham, RM	Renesting intervals in Sprague's Pipit, Anthus spragueii	CANADIAN FIELD-NATURALIST
Treca, B; Tamba, S; Akpo, LE; Grouzis, M	Importance of birds for nitrogen and phosphorus input in a Sahelian savanna in northern Senegal	REVUE D ECOLOGIE-LA TERRE ET LA VIE
Birkhead, TR; Cunningham, EJA; Cheng, KM	The insemination window provides a distorted view of sperm competition in birds	PROCEEDINGS OF THE ROYAL SOCIETY B-BIOLOGICAL SCIENCES
Bortolotti, GR; Negro, JJ; Tella, JL; Marchant, TA; Bird, DM	Sexual dichromatism in birds independent of diet, parasites and androgens	PROCEEDINGS OF THE ROYAL SOCIETY B-BIOLOGICAL SCIENCES
Griffiths, R; Daan, S; Dijkstra, C	Sex identification in birds using two CHD genes	PROCEEDINGS OF THE ROYAL SOCIETY B-BIOLOGICAL SCIENCES
Bustamante, RO; Walkowiak, A; Henriquez, CA; Serey, I	Bird frugivory and the fate of seeds of Cryptocarya alba (Lauraceae) in the Chilean matorral	REVISTA CHILENA DE HISTORIA NATURAL
Endler, JA; Thery, M	Interacting effects of lek placement, display behavior, ambient light, and color patterns in three neotropical forest-dwelling birds	AMERICAN NATURALIST
Gray, DA	Carotenoids and sexual dichromatism in North American passerine birds	AMERICAN NATURALIST
Haila, Y; Nicholls, AO; Hanski, IK; Raivio, S	Stochasticity in bird habitat selection: Year-to-year changes in territory locations in a boreal forest bird assemblage	OIKOS
Langston, NE; Rohwer, S	Molt-breeding tradeoffs in albatrosses: Life history implications for big birds	OIKOS
Mac Nally, R	A winter's tale: Among-year variation in bird community structure in a southeastern Australian forest	AUSTRALIAN JOURNAL OF ECOLOGY
MartinezDelgado, E; Mellink, E; AguirreRivera, JR; GarciaMoya, E	Removal of pinon seeds by birds and rodents in San Luis Potosi, Mexico	SOUTHWESTERN NATURALIST
MunozPedreros, A; Gantz, A; Saavedra, M	Nest boxes in Pinus radiata woodlands in southern Chile: A tool to mitigate negative environmental impacts?	REVISTA CHILENA DE HISTORIA NATURAL
Repasky, RR	Using vigilance behavior to test whether predation promotes habitat partitioning	ECOLOGY
Brumfield, RT; Capparella, AP	Historical diversification of birds in northwestern South America: A molecular perspective on the role of vicariant events	EVOLUTION
Houston, AI; Thompson, WA; Gaston, AJ	The use of a time and energy budget model of a parent bird to investigate limits to fledging mass in the thick-billed murre	FUNCTIONAL ECOLOGY
Jonsson, KI; Korpimaki, E; Pen, I; Tolonen, P	Daily energy expenditure and short-term reproductive costs in free-ranging Eurasian Kestrels (Falco tinnunculus)	FUNCTIONAL ECOLOGY
Urfi, AJ; GossCustard, JD; Durell, SEALD	The ability of oystercatchers Haematopus ostralegus to compensate for lost feeding time: Field studies on individually marked birds	JOURNAL OF APPLIED ECOLOGY
Ashley, EP; Robinson, JT	Road mortality of amphibians, reptiles and other wildlife on the long point causeway, Lake Erie, Ontario	CANADIAN FIELD-NATURALIST
Canaday, C	Loss of insectivorous birds along a gradient of human impact in Amazonia	BIOLOGICAL CONSERVATION
Comparatore, VM; Martinez, MM; Vassallo, AI; Barg, M; Isacch, JP	Abundance and relationships with the habitat of birds and mammals in Paspalum-quadrifarium grasslands managed by fire (Buenos-Aires Province, Argentina)	INTERCIENCIA
Hutchins, HE; Hutchins, SA; Liu, BW	The role of birds and mammals in Korean pine (Pinus koraiensis) regeneration dynamics	OECOLOGIA
Kalko, EKV; Herre, EA; Handley, CO	Relation of fig fruit characteristics to fruit-eating bats in the New and Old World tropics	JOURNAL OF BIOGEOGRAPHY
Link, WA; Sauer, JR	Extremes in ecology: Avoiding the misleading effects of sampling variation in summary analyses	ECOLOGY
Mehlman, DW	The protection status of birds, mammals, and plants considered rare, threatened, or endangered in New Mexico, USA	NATURAL AREAS JOURNAL
Mooers, AO; Moller, AP	Colonial breeding and speciation in birds	EVOLUTIONARY ECOLOGY
Sandberg, R; Moore, FR	Migratory orientation of red-eyed vireos, Vireo olivaceus, in relation to energetic condition and ecological context	BEHAVIORAL ECOLOGY AND SOCIOBIOLOGY
VanderHaegen, WM; Degraaf, RM	Predation on artificial nests in forested riparian buffer strips	JOURNAL OF WILDLIFE MANAGEMENT
Briskie, JV	Spatiotemporal patterns of sperm storage and last-male sperm precedence in birds	FUNCTIONAL ECOLOGY
Brown, DJ; Hubert, WA; Anderson, SH	Beaver ponds create wetland habitat for birds in mountains of southeastern Wyoming	WETLANDS
Gotmark, F	Simulating a colour mutation: Conspicuous red wings in the European Blackbird reduce the risk of attacks by Sparrowhawks	FUNCTIONAL ECOLOGY
Lotz, CN; Nicholson, SW	Sugar preferences of a nectarivorous passerine bird, the Lesser Double-collared Sunbird (Nectarinia chalybea)	FUNCTIONAL ECOLOGY
Ricklefs, RE; Konarzewski, M; Daan, S	The relationship between basal metabolic rate and daily energy expenditure in birds and mammals	AMERICAN NATURALIST
Scott, I; Mitchell, PI; Evans, PR	How does variation in body composition affect the basal metabolic rate of birds?	FUNCTIONAL ECOLOGY
Akesson, S; Karlsson, L; Walinder, G; Alerstam, T	Bimodal orientation and the occurrence of temporary reverse bird migration during autumn in south Scandinavia	BEHAVIORAL ECOLOGY AND SOCIOBIOLOGY
Diaz, M; Telleria, JL	Granivorous birds in a stable and isolated open habitat within the Amazonian rainforest	JOURNAL OF TROPICAL ECOLOGY
Dickson, LL; Whitham, TG	Genetically based plant resistance traits affect arthropods, fungi, and birds	OECOLOGIA
Gunnarsson, B	Bird predation and vegetation structure affecting spruce-living arthropods in a temperate forest	JOURNAL OF ANIMAL ECOLOGY
Lima, SL; Zollner, PA	Anti-predatory vigilance and the limits to collective detection: Visual and spatial separation between foragers	BEHAVIORAL ECOLOGY AND SOCIOBIOLOGY
Summers, RW; Underhill, LG	The dispersion of Arctic breeding birds according to snow-free patch dimensions during the spring thaw in the north eastern Taimyr Peninsula, Russia	POLAR BIOLOGY
Vengerov, PD	Oomorphological indices in birds within the system of biological monitoring	RUSSIAN JOURNAL OF ECOLOGY
DaSilva, JMC; Uhl, C; Murray, G	Plant succession, landscape management, and the ecology of frugivorous birds in abandoned Amazonian pastures	CONSERVATION BIOLOGY
Thomas, L; Martin, K	The importance of analysis method for breeding bird survey population trend estimates	CONSERVATION BIOLOGY
Verdu, M; GarciaFayos, P	Nucleation processes in a Mediterranean bird-dispersed plant	FUNCTIONAL ECOLOGY
Gori, DF; Rohwer, S; Caselle, J	Accepting unrelated broods helps replacement male yellow-headed blackbirds attract mates	BEHAVIORAL ECOLOGY
Jablonski, P	Dark habitats and bright birds: Warblers may use wing patches to flush prey	OIKOS
Meneses, I	Sources of morphological variation in populations of Gracilaria chilensis Bird, McLachlan & Oliveira of Chile	REVISTA CHILENA DE HISTORIA NATURAL
Vieira, MF; deCarvalhoOkano, RM	Pollination biology of Mabea fistulifera (Euphorbiaceae) in southeastern Brazil	BIOTROPICA
Gaston, KJ; Blackburn, TM	The spatial distribution of threatened species: Macroscales and New World birds	PROCEEDINGS OF THE ROYAL SOCIETY B-BIOLOGICAL SCIENCES
Hagan, JM; VanderHaegen, WM; McKinley, PS	The early development of forest fragmentation effects on birds	CONSERVATION BIOLOGY
Jenkins, RKB; Ormerod, SJ	The influence of a river bird, the dipper (Cinclus cinclus), on the behaviour and drift of its invertebrate prey	FRESHWATER BIOLOGY
Williams, P; Gibbons, D; Margules, C; Rebelo, A; Humphries, C; Pressey, R	A comparison of richness hotspots, rarity hotspots, and complementary areas for conserving diversity of British birds	CONSERVATION BIOLOGY
Zink, RM	Comparative phylogeography in North American birds	EVOLUTION
Lambrechts, MM; Perret, P; Blondel, J	Adaptive differences in the timing of egg laying between different populations of birds result from variation in photoresponsiveness	PROCEEDINGS OF THE ROYAL SOCIETY B-BIOLOGICAL SCIENCES
Boulinier, T; Lemel, JY	Spatial and temporal variations of factors affecting breeding habitat quality in colonial birds: Some consequences for dispersal and habitat selection	ACTA OECOLOGICA-INTERNATIONAL JOURNAL OF ECOLOGY
Brawn, JD; Robinson, SK	Source-sink population dynamics may complicate the interpretation of long-term census data	ECOLOGY
Brown, KP; Moller, H; Innes, J	Sign left by brushtail possums after feeding on bird eggs and chicks	NEW ZEALAND JOURNAL OF ECOLOGY
Haemig, PD	Interference from ants alters foraging ecology of great tits	BEHAVIORAL ECOLOGY AND SOCIOBIOLOGY
Johns, AG	Bird population persistence in Sabahan logging concessions	BIOLOGICAL CONSERVATION
Noske, RA	Abundance, zonation and foraging ecology of birds in mangroves of Darwin Harbour, Northern Territory	WILDLIFE RESEARCH
Patterson, MP; Best, LB	Bird abundance and nesting success in Iowa CRP fields: The importance of vegetation structure and composition	AMERICAN MIDLAND NATURALIST
RodriguezEstrella, R; delaLuz, JLL; Breceda, A; Castellanos, A; Cancino, J; Llinas, J	Status, density and habitat relationships of the endemic terrestrial birds of Socorro Island, Revillagigedo Islands, Mexico	BIOLOGICAL CONSERVATION
Saris, F; Groot, H; Hagemeijer, W; VanDijk, A	Monitoring the Dutch agricultural bird community (a choice between a data-death because of the fear of inadequate data and a practical monitoring programme)	EKOLOGIA-BRATISLAVA
Sjoberg, G	Genetic characteristics of introduced birds and mammals	WILDLIFE BIOLOGY
Thibault, JC; Zotier, R; Guyot, I; Bretagnolle, V	Recent trends in breeding marine birds of the Mediterranean region with special reference to Corsica	COLONIAL WATERBIRDS
Thomas, L	Monitoring long-term population change: Why are there so many analysis methods?	ECOLOGY
Villard, MA; Maurer, BA	Geostatistics as a tool for examining hypothesized declines in migratory songbirds	ECOLOGY
Wood, KA	Bird assemblages in a small public reserve and adjacent residential area at Wollongong, New South Wales	WILDLIFE RESEARCH
Alatalo, RV; Hoglund, J; Lundberg, A; Rintamaki, PT; Silverin, B	Testosterone and male mating success on the black grouse leks	PROCEEDINGS OF THE ROYAL SOCIETY B-BIOLOGICAL SCIENCES
Kullberg, C; Fransson, T; Jakobsson, S	Impaired predator evasion in fat blackcaps (Sylvia atricapilla)	PROCEEDINGS OF THE ROYAL SOCIETY B-BIOLOGICAL SCIENCES
Avila, ML; Hernandez, VH; Velarde, E	The diet of Resplendent Quetzal (Pharomachrus mocinno mocinno: Trogonidae) in a Mexican cloud forest	BIOTROPICA
Bennett, ATD; Lloyd, MH; Cuthill, IC	Ant-derived formic acid can be toxic for birds	CHEMOECOLOGY
Boal, CW; Mannan, RW	Prey sizes of male and female northern Goshawks	SOUTHWESTERN NATURALIST
Brooker, M; Brooker, L	Acceptance by the splendid fairy-wren of parasitism by Horsfield's bronze-cuckoo: Further evidence for evolutionary equilibrium in brood parasitism	BEHAVIORAL ECOLOGY
Cuperus, R; Canters, KJ; Piepers, AAG	Ecological compensation of the impacts of a road. Preliminary method for the A50 road link (Eindhoven-Oss, The Netherlands)	ECOLOGICAL ENGINEERING
deBoer, WF; Longamane, FA	The exploitation of intertidal food resources in Inhaca Bay, Mozambique, by shorebirds and humans	BIOLOGICAL CONSERVATION
DuBowy, PJ	Effects of water levels and weather on wintering herons and egrets	SOUTHWESTERN NATURALIST
Dunn, PO; Cockburn, A	Evolution of male parental care in a bird with almost complete cuckoldry	EVOLUTION
Haig, SM; Bowman, R; Mullins, TD	Population structure of red-cockaded woodpeckers in south Florida: RAPDs revisited	MOLECULAR ECOLOGY
Kairu, JK	Heavy metal residues in birds of Lake Nakuru, Kenya	AFRICAN JOURNAL OF ECOLOGY
Klingenberg, CP	Individual variation of ontogenies: A longitudinal study of growth and timing	EVOLUTION
Komdeur, J	Influence of age on reproductive performance in the Seychelles warbler	BEHAVIORAL ECOLOGY
Luttbeg, B	A Comparative Bayes tactic for mate assessment and choice	BEHAVIORAL ECOLOGY
McDonald, DB; Fitzpatrick, JW; Woolfenden, GE	Actuarial senescence and demographic heterogeneity in the Florida Scrub Jay	ECOLOGY
McKilligan, NG	Field experiments on the effect of ticks on breeding success and chick health of cattle egrets	AUSTRALIAN JOURNAL OF ECOLOGY
Mlingwa, COF	Breeding and moult cycles in three bulbul (Pycnonotidae) species in coastal Tanzania	AFRICAN JOURNAL OF ECOLOGY
Mota, JF; Penas, J; Castro, H; Cabello, J; Guirado, JS	Agricultural development vs biodiversity conservation: The Mediterranean semiarid vegetation in El Ejido (Almeria, southeastern Spain)	BIODIVERSITY AND CONSERVATION
Raulston, BE; James, DA; Johnson, JE	Effects of cavity-entrance restrictors on red-cockaded woodpeckers	WILDLIFE SOCIETY BULLETIN
Richman, AD	Ecological diversification and community structure in the old world leaf warblers (genus Phylloscopus): A phylogenetic perspective	EVOLUTION
Rodway, MS; Montevecchi, WA	Sampling methods for assessing the diets of Atlantic puffin chicks	MARINE ECOLOGY PROGRESS SERIES
Stone, C	The role of psyllids (Hemiptera: Psyllidae) and bell miners (Manorina melanophrys) in canopy dieback of Sydney blue gum (Eucalyptus saligna Sm)	AUSTRALIAN JOURNAL OF ECOLOGY
Thomas, VG; Owen, M	Preventing lead toxicosis of European waterfowl by regulatory and nonregulatory means	ENVIRONMENTAL CONSERVATION
vanAarde, RJ; Ferreira, SM; Kritzinger, JJ; vanDyk, PJ; Vogt, M; Wassenaar, TD	An evaluation of habitat rehabilitation on coastal dune forests in northern KwaZulu-Natal, South Africa	RESTORATION ECOLOGY
Wedell, N	Mate quality affects reproductive effort in a paternally investing species	AMERICAN NATURALIST
Ots, I; Horak, P	Great tits Parus major trade health for reproduction	PROCEEDINGS OF THE ROYAL SOCIETY B-BIOLOGICAL SCIENCES
Krapivin, VF	The estimation of the Peruvian current ecosystem by a mathematical model of biosphere	ECOLOGICAL MODELLING
Crome, FHJ; Thomas, MR; Moore, LA	A novel Bayesian approach to assessing impacts of rain forest logging	ECOLOGICAL APPLICATIONS
Krogstad, S; Saether, BE; Solberg, EJ	Environmental and genetic determinants of reproduction in the house sparrow: A transplant experiment	JOURNAL OF EVOLUTIONARY BIOLOGY
Moller, AP; Kimball, RT; Erritzoe, J	Sexual ornamentation, condition, and immune defence in the house sparrow Passer domesticus	BEHAVIORAL ECOLOGY AND SOCIOBIOLOGY
Monaghan, P	Relevance of the behaviour of seabirds to the conservation of marine environments	OIKOS
Moody, AL; Ruxton, GD	The intensity of interference varies with feed density: Support for behaviour-based models of interference	OECOLOGIA
Saether, BE; Ringsby, TH; Roskaft, E	Life history variation, population processes and priorities in species conservation: Towards a reunion of research paradigms	OIKOS
Sandell, MI; Smith, HG; Bruun, M	Paternal care in the European starling, Sturnus vulgaris: Nestling provisioning	BEHAVIORAL ECOLOGY AND SOCIOBIOLOGY
Stillman, RA; GossCustard, JD; Clarke, RT; Durell, SEALD	Shape of the interference function in a foraging vertebrate	JOURNAL OF ANIMAL ECOLOGY
Veiga, JP	Permanent exposure versus facultative concealment of sexual traits: An experimental study in the house sparrow	BEHAVIORAL ECOLOGY AND SOCIOBIOLOGY
Verhulst, S; vanEck, HM	Gene flow and immigration rate in an island population of great tits	JOURNAL OF EVOLUTIONARY BIOLOGY
Srygley, RB; Oliveira, EG; Dudley, R	Wind drift compensation, flyways, and conservation of diurnal, migrant Neotropical Lepidoptera	PROCEEDINGS OF THE ROYAL SOCIETY B-BIOLOGICAL SCIENCES
Bull, NJ; Schwarz, MP	The habitat saturation hypothesis and sociality in an allodapine bee: Cooperative nesting is not ''making the best of a bad situation''	BEHAVIORAL ECOLOGY AND SOCIOBIOLOGY
Chappell, MA; Zuk, M; Johnsen, TS	Repeatability of aerobic performance in Red Junglefowl: Effects of ontogeny and nematode infection	FUNCTIONAL ECOLOGY
Chivers, DP; Brown, GE; Smith, RJF	The evolution of chemical alarm signals: Attracting predators benefits alarm signal senders	AMERICAN NATURALIST
Cuervo, JJ; deLope, F; Moller, AP; Moreno, J	Energetic cost of tail streamers in the barn swallow (Hirundo rustica)	OECOLOGIA
Fournier, MA; Hines, JE	Anomalies in the eggs of diving ducks of the genus Aythya	CANADIAN FIELD-NATURALIST
Fournier, MA; Hines, JE	Changed status of the Hooded Merganser, Lophodytes cucullatus, in the Yellowknife area, Northwest Territories	CANADIAN FIELD-NATURALIST
Green, AJ	Analyses of globally threatened anatidae in relation to threats, distribution, migration patterns, and habitat use	CONSERVATION BIOLOGY
Hatchwell, BJ; Chamberlain, DE; Perrins, CM	The demography of blackbirds Turdus merula in rural habitats: Is farmland a sub-optimal habitat?	JOURNAL OF APPLIED ECOLOGY
Kazantzidis, S; Hafner, H; Gourner, V	Comparative breeding ecology of the Little Egret (Egretta G garzetta) in the Axios Delta (Greece) and the Camargue (France)	REVUE D ECOLOGIE-LA TERRE ET LA VIE
Kotiaho, J; Alatalo, RV; Mappes, J; Parri, S	Sexual selection in a wolf spider: Male drumming activity, body size, and viability	EVOLUTION
Krementz, DG; Hines, JE; Caithamer, DF	Survival and recovery rates of American eiders in eastern North America	JOURNAL OF WILDLIFE MANAGEMENT
Mehlum, F; Hunt, GL; Klusek, Z; Decker, MB; Nordlund, N	The importance of prey aggregations to the distribution of Brunnich's guillemots in Storfjorden, Svalbard	POLAR BIOLOGY
Merila, J; Bjorklund, M; Baker, AJ	The successful founder: Genetics of introduced Carduelis chloris (greenfinch) populations in New Zealand	HEREDITY
Nero, RW	Red Squirrel, Tamiasciurus hudsonicus - Short-tailed Shrew, Blarina brevicauda, brief interaction	CANADIAN FIELD-NATURALIST
Percival, SM; Sutherland, WJ; Evans, PR	A spatial depletion model of the responses of grazing wildfowl to the availability of intertidal vegetation	JOURNAL OF APPLIED ECOLOGY
Remington, TE; Hoffman, RW	Food habits and preferences of blue grouse during winter	JOURNAL OF WILDLIFE MANAGEMENT
Rohwer, S; Langston, N; Gori, D	Body size and harem size in male red-winged blackbirds: Manipulating selection with sex-specific feeders	EVOLUTION
Rotella, JJ; Ratti, JT; Reese, KP; Taper, ML; Dennis, B	Long-term population analysis of gray partridge in eastern Washington	JOURNAL OF WILDLIFE MANAGEMENT
Torick, LL; Tomaback, DF; Espinoza, R	Occurrence of multi-genet tree clusters in ''wind-dispersed'' pines	AMERICAN MIDLAND NATURALIST
vanFraneker, JA	Pelagic distribution and numbers of the Antarctic petrel Thalassoica antarctica in the Weddell Sea during spring	POLAR BIOLOGY
WagerPage, SA; Mason, JR	Exposure to volatile d-pulegone alters feeding behavior in European starlings	JOURNAL OF WILDLIFE MANAGEMENT
Waite, TA; Parker, PG	Dimensionless life histories and effective population size	CONSERVATION BIOLOGY
Wink, M; Heidrich, P; Fentzloff, C	A mtDNA phylogeny of sea eagles (genus Haliaeetus) based on nucleotide sequences of the cytochrome 6-gene	BIOCHEMICAL SYSTEMATICS AND ECOLOGY
Yates, MG; GossCustard, JD; Rispin, WE	Towards predicting the effect of loss of intertidal feeding areas on overwintering shorebirds (Charadrii) and shelduck (Tadorna tadorna): Refinements and tests of a model developed for the Wash, east England	JOURNAL OF APPLIED ECOLOGY
Luschi, P; DelSeppia, C; Crosio, E; Papi, F	Pigeon homing: Evidence against reliance on magnetic information picked up en route to release sites	PROCEEDINGS OF THE ROYAL SOCIETY B-BIOLOGICAL SCIENCES
Potti, J; Merino, S	Decreased levels of blood trypanosome infection correlate with female expression of a male secondary sexual trait: Implications for sexual selection	PROCEEDINGS OF THE ROYAL SOCIETY B-BIOLOGICAL SCIENCES
Amori, G; Masseti, M	DOES THE OCCURRENCE OF PREDATORS ON CENTRAL MEDITERRANEAN ISLANDS AFFECT THE BODY SIZE OF MICROMAMMALS ?	VIE ET MILIEU-LIFE AND ENVIRONMENT
Amundsen, T; Lorentsen, SH; Tveraa, T	Effects of egg size and parental quality on early nestling growth: An experiment with the Antarctic petrel	JOURNAL OF ANIMAL ECOLOGY
Bateson, M; Kacelnik, A	Rate currencies and the foraging starling: The fallacy of the averages revisited	BEHAVIORAL ECOLOGY
Conde, JE	A profile of Laguna de Tacarigua, Venezuela: A tropical estuarine coastal lagoon	INTERCIENCIA
EspinosaHuerta, E; GarciaPrieto, L; DeLeon, GPP	Helminth community structure of Chirostoma attenuatum (osteichthyes: atherinidae) in two Mexican lakes	SOUTHWESTERN NATURALIST
Fleming, TH; Tuttle, MD; Horner, MA	Pollination biology and the relative importance of nocturnal and diurnal pollinators in three species of sonoran desert columnar cacti	SOUTHWESTERN NATURALIST
Gianoli, E; Niemeyer, HM	Environmental effects on the induction of wheat chemical defences by aphid infestation	OECOLOGIA
Hill, GJE; Dyer, PK; Carter, JL; Barnes, T	Nesting activity, breeding success and colony size for the wedge-tailed shearwater Puffinus pacificus on Heron island	AUSTRALIAN JOURNAL OF ECOLOGY
Hill, HJ; Trathan, PN; Croxall, JP; Watkins, JL	A comparison of Antarctic krill Euphausia superba caught by nets and taken by macaroni penguins Eudyptes chrysolophus: Evidence for selection?	MARINE ECOLOGY PROGRESS SERIES
Komdeur, J	Influence of helping and breeding experience on reproductive performance in the Seychelles warbler: A translocation experiment	BEHAVIORAL ECOLOGY
Loomis, JB; White, DS	Economic benefits of rare and endangered species: Summary and meta-analysis	ECOLOGICAL ECONOMICS
LopezCalleja, MV; Estades, CF	Natural history of the Tamarugo conebill (Conirostrum tamarugense) during the breeding period: Diet and habitat preferences	REVISTA CHILENA DE HISTORIA NATURAL
Masseti, M; Mazza, P	IS THERE ANY PALEONTOLOGICAL TREATMENT FOR THE INSULAR SYNDROME?	VIE ET MILIEU-LIFE AND ENVIRONMENT
Morton, ES; Derrickson, KC	Song ranging by the dusky antbird, Cercomacra tyrannina: Ranging without song learning	BEHAVIORAL ECOLOGY AND SOCIOBIOLOGY
Novoa, FF; Rosenmann, M	Seasonal changes in energetic capabilities of Zonotrichia capensis (Emberizidae) in central Chile	REVISTA CHILENA DE HISTORIA NATURAL
Pascal, M; Siorat, F; Cosson, JF; des Roziers, HB	Norway rat eradication from Brittany islands (Sept-Iles Archipelago - Cancale Archipelago)	VIE ET MILIEU-LIFE AND ENVIRONMENT
Petrie, SA; Rogers, KH; Baloyi, FR	Effects of harness-attached satellite transmitters on captive whitefaced ducks Dendrocygna viduata	SOUTH AFRICAN JOURNAL OF WILDLIFE RESEARCH
Pettersson, RB	Effect of forestry on the abundance and diversity of arboreal spiders in the boreal spruce forest	ECOGRAPHY
Tamboia, T; Cipollini, ML; Levey, DJ	An evaluation of vertebrate seed dispersal syndromes in four species of black nightshade (Solanum sect Solanum)	OECOLOGIA
Thorstrom, RK	Methods for capturing tropical forest birds of prey	WILDLIFE SOCIETY BULLETIN
Whitehead, SC; Wright, J; Cotton, PA	Measuring the impact of parental foraging by starlings (Sturnus vulgaris) on soil invertebrate prey availability: An exclosure experiment	OIKOS
Willson, MF; Sabag, C; Figueroa, J; Armesto, JJ	Frugivory and seed dispersal of Podocarpus nubigena in Chiloe, Chile	REVISTA CHILENA DE HISTORIA NATURAL
Witmer, MC	Do some bird-dispersed fruits contain natural laxatives? A comment	ECOLOGY
Sheldon, BC; Ellegren, H	Offspring sex and paternity in the collared flycatcher	PROCEEDINGS OF THE ROYAL SOCIETY B-BIOLOGICAL SCIENCES
Berg, A	Predation on artificial, solitary and aggregated wader nests on farmland	OECOLOGIA
Combreau, O; Launay, F	Activity rhythms of houbara bustards (Chlamydotis undulata macqueenii) in relation to some abiotic factors	JOURNAL OF ARID ENVIRONMENTS
Gill, JA; Sutherland, WJ; Watkinson, AR	A method to quantify the effects of human disturbance on animal populations	JOURNAL OF APPLIED ECOLOGY
Gill, JA	Habitat choice in pink-footed geese: Quantifying the constraints determining winter site use	JOURNAL OF APPLIED ECOLOGY
Hake, M	Fattening strategies in dominance-structured greenfinch (Carduelis chloris) flocks in winter	BEHAVIORAL ECOLOGY AND SOCIOBIOLOGY
Ishida, A	Effects of the common cormorant, Phalacrocorax carbo, on evergreen forests in two nest sites at Lake Biwa, Japan	ECOLOGICAL RESEARCH
Jackson, S; Diamond, J	Metabolic and digestive responses to artificial selection in chickens	EVOLUTION
Kersten, M; Visser, W	The rate of food processing in the Oystercatcher: Food intake and energy expenditure constrained by a digestive bottleneck	FUNCTIONAL ECOLOGY
Neeman, G; Izhaki, I	Colonization in an abandoned East-Mediterranean vineyard	JOURNAL OF VEGETATION SCIENCE
Nusser, JA; Goto, RM; Ledig, DB; Fleischer, RC; Miller, MM	RAPD analysis reveals low genetic variability in the endangered light-footed clapper rail	MOLECULAR ECOLOGY
Paul, A; Kuester, J	Infant handling by female Barbary macaques (Macaca sylvanus) at Affenberg Salem: Testing functional and evolutionary hypotheses	BEHAVIORAL ECOLOGY AND SOCIOBIOLOGY
Ramos, JA	Introduction of exotic tree species as a threat to the Azores bullfinch population	JOURNAL OF APPLIED ECOLOGY
Bednekoff, PA	Translating mass dependent flight performance into predation risk: An extension of Metcalfe & Ure	PROCEEDINGS OF THE ROYAL SOCIETY B-BIOLOGICAL SCIENCES
Wright, TF	Regional dialects in the contact call of a parrot	PROCEEDINGS OF THE ROYAL SOCIETY B-BIOLOGICAL SCIENCES
Alonso, JC; Alonso, JA	The great bustard Otis tarda in Spain: Present status, recent trends and an evaluation of earlier censuses	BIOLOGICAL CONSERVATION
Bjorge, RR; Prescott, DRC	Population estimate and habitat associations of the Loggerhead Shrike, Lanius ludovicianus, in southeastern Alberta	CANADIAN FIELD-NATURALIST
Blackstock, TH; Stevens, DP; Howe, EA	Biological components of Sites of Special Scientific Interest in Wales	BIODIVERSITY AND CONSERVATION
Brierley, AS; Watkins, JL	Acoustic targets at South Georgia and the South Orkney islands during a season of krill scarcity	MARINE ECOLOGY PROGRESS SERIES
Broyer, J	''Outward mowing'', as a way of reducing losses of young corncrakes Crex crex and quails Coturnix coturnix	REVUE D ECOLOGIE-LA TERRE ET LA VIE
Campbell, DR; Waser, NM; Price, MV	Mechanisms of hummingbird-mediated selection for flower width in Ipomopsis aggregata	ECOLOGY
Cayford, JT; Waters, RJ	Population estimates for waders Charadrii wintering in Great Britain, 1987/88-1991/92	BIOLOGICAL CONSERVATION
Combs, DL; Fredrickson, LH	Foods used by male mallards wintering in southeastern Missouri	JOURNAL OF WILDLIFE MANAGEMENT
Dale, S; Gustavsen, R; Slagsvold, T	Risk taking during parental care: A test of three hypotheses applied to the pied flycatcher	BEHAVIORAL ECOLOGY AND SOCIOBIOLOGY
DeForest, LN; Gaston, AJ	The effect of age on timing of breeding and reproductive success in the thick-billed Murre	ECOLOGY
Dias, PC; Blondel, J	Local specialization and maladaptation in the Mediterranean blue tit (Parus caeruleus)	OECOLOGIA
Faccio, SD	Predation of an Eastern Chipmunk, Tamias striatus, by a Gray Squirrel, Scirus carolinensis	CANADIAN FIELD-NATURALIST
Heeb, P; Werner, I; Richner, H; Kolliker, M	Horizontal transmission and reproductive rates of hen fleas in great tit nests	JOURNAL OF ANIMAL ECOLOGY
Johnson, FA; Moore, CT	Harvesting multiple stocks of ducks	JOURNAL OF WILDLIFE MANAGEMENT
Knittle, CE; Linz, GM; Cummings, JL; Davis, JE; Johns, BE; Besser, JF	Spring migration patterns of male red-winged blackbirds (Agelaius phoeniceus) from two migratory roosts in South Dakota and Minnesota	AMERICAN MIDLAND NATURALIST
Merkle, MS; Barclay, RMR	Body mass variation in breeding mountain bluebirds Sialia currucoides: Evidence of stress or adaptation for flight?	JOURNAL OF ANIMAL ECOLOGY
Nager, RG; Johnson, AR; Boy, V; RendonMartos, M; Calderon, J; Cezilly, F	Temporal and spatial variation in dispersal in the greater flamingo (Phoenicopterus ruber roseus)	OECOLOGIA
Pugesek, BH; Tomer, A	The Bumpus house sparrow data: A reanalysis using structural equation models	EVOLUTIONARY ECOLOGY
Rumble, MA; Anderson, SH	Feeding ecology of Merriam's turkeys (Meleagris gallopavo merriami) in the Black Hills, South Dakota	AMERICAN MIDLAND NATURALIST
St Clair, CC	Multiple mechanisms of reversed hatching asynchrony in rockhopper penguins	JOURNAL OF ANIMAL ECOLOGY
Thiollay, JM	Distributional patterns of raptors along altitudinal gradients in the northern Andes and effects of forest fragmentation	JOURNAL OF TROPICAL ECOLOGY
Yanes, M; Onate, JJ	Does nest predation affect nest-site selection in larks?	REVUE D ECOLOGIE-LA TERRE ET LA VIE
Zurovchak, JG; Shealer, DA	Mortality sources of Eurosta solidaginis (Diptera: Tephritidae) inhabiting single versus double-galled stems of goldenrod	AMERICAN MIDLAND NATURALIST
Nilsson, JA; Svensson, E	The cost of reproduction: A new link between current reproductive effort and future reproductive success	PROCEEDINGS OF THE ROYAL SOCIETY B-BIOLOGICAL SCIENCES
Sandell, MI; Smith, HG	Already mated females constrain male mating success in the European starling	PROCEEDINGS OF THE ROYAL SOCIETY B-BIOLOGICAL SCIENCES
Smith, HG; Wennerberg, L; VonSchantz, T	Sperm competition in the European starling (Sturnus vulgaris): An experimental study of mate switching	PROCEEDINGS OF THE ROYAL SOCIETY B-BIOLOGICAL SCIENCES
Ainley, DG; Spear, LB; Allen, SG	Variation in the diet of Cassin's auklet reveals spatial, seasonal, and decadal occurrence patterns of euphausiids off California, USA	MARINE ECOLOGY PROGRESS SERIES
Cezilly, F; Viallefont, A; Boy, V; Johnson, AR	Annual variation in survival and breeding probability in Greater Flamingos	ECOLOGY
Christe, P; Richner, H; Oppliger, A	Begging, food provisioning, and nestling competition in great tit broods infested with ectoparasites	BEHAVIORAL ECOLOGY
Cichon, M	The evolution of brood parasitism: The role of facultative parasitism	BEHAVIORAL ECOLOGY
Davenport, J; Pugh, PJA; McKechnie, J	Mixed fractals and anisotropy in subantarctic marine macroalgae from south Georgia: Implications for epifaunal biomass and abundance	MARINE ECOLOGY PROGRESS SERIES
Dickinson, JL; Koenig, WD; Pitelka, FA	Fitness consequences of helping behavior in the western bluebird	BEHAVIORAL ECOLOGY
Ekman, J; Brodin, A; Bylin, A; Sklepkovych, B	Selfish long-term benefits of hoarding in the Siberian jay	BEHAVIORAL ECOLOGY
Garthe, S; Camphuysen, CJ; Furness, RW	Amounts of discards by commercial fisheries and their significance as food for seabirds in the North Sea	MARINE ECOLOGY PROGRESS SERIES
Harper, CA; Bolen, EG	Duckweed (Lemnaceae) as habitat for macroinvertebrates in eastern North Carolina	WETLANDS
Hedenstrom, A; Alerstam, T	Skylark optimal flight speeds for flying nowhere and somewhere	BEHAVIORAL ECOLOGY
Ligon, JD; Stacey, PB	Land use, lag times and the detection of demographic change: The case of the acorn woodpecker	CONSERVATION BIOLOGY
Merino, S; Potti, J	Weather dependent effects of nest ectoparasites on their bird hosts	ECOGRAPHY
Petit, S; Pors, L	Survey of columnar cacti and carrying capacity for nectar feeding bats on Curacao	CONSERVATION BIOLOGY
Riffell, SK; Gutzwiller, KJ	Plant-species richness in corridor intersections: Is intersection shape influential?	LANDSCAPE ECOLOGY
Rodhouse, PG; Prince, PA; Trathan, PN; Hatfield, EMC; Watkins, JL; Bone, DG; Murphy, EJ; White, MG	Cephalopods and mesoscale oceanography at the Antarctic Polar Front: Satellite tracked predators locate pelagic trophic interactions	MARINE ECOLOGY PROGRESS SERIES
Saetre, GP; Slagsvold, T	The significance of female mimicry in male contests	AMERICAN NATURALIST
Smith, CE; Stevens, JT; Temeles, EJ; Ewald, PW; Hebert, RJ; Bonkovsky, RL	Effect of floral orifice width and shape on hummingbird-flower interactions	OECOLOGIA
Stempniewicz, L; Skakuj, M; Iliszko, L	The little auk Alle alle polaris of Franz Josef Land: A comparison with Svalbard Alle a alle populations	POLAR RESEARCH
Taper, ML; Marquet, PA	How do species really divide resources?	AMERICAN NATURALIST
Wagner, RH; Schug, MD; Morton, ES	Condition dependent control of paternity by female purple martins: Implications for coloniality	BEHAVIORAL ECOLOGY AND SOCIOBIOLOGY
Yanes, M; Suarez, F	Incidental nest predation and lark conservation in an Iberian semiarid shrubsteppe	CONSERVATION BIOLOGY
Benton, MJ	Testing the roles of competition and expansion in tetrapod evolution	PROCEEDINGS OF THE ROYAL SOCIETY B-BIOLOGICAL SCIENCES
Gagliardo, A; Mazzotto, M; Bingman, VP	Hippocampal lesion effects on learning strategies in homing pigeons	PROCEEDINGS OF THE ROYAL SOCIETY B-BIOLOGICAL SCIENCES
Komdeur, J	Facultative sex ratio bias in the offspring of Seychelles warblers	PROCEEDINGS OF THE ROYAL SOCIETY B-BIOLOGICAL SCIENCES
Culik, BM; Putz, K; Wilson, RP; Bost, CA; LeMaho, Y; Verselin, JL	Core temperature variability in diving king penguins (Aptenodytes patagonicus): A preliminary analysis	POLAR BIOLOGY
Edwards, W; Westoby, M	Reserve mass and dispersal investment in relation to geographic range of plant species: Phylogenetically independent contrasts	JOURNAL OF BIOGEOGRAPHY
FrancoPizana, JG; Fulbright, TE; Gardiner, DT; Tipton, AR	Shrub emergence and seedling growth in microenvironments created by Prosopis glandulosa	JOURNAL OF VEGETATION SCIENCE
Haskell, DG	Do bright colors at nests incur a cost due to predation?	EVOLUTIONARY ECOLOGY
Hull, CL; Wilson, J	The effect of investigators on the breeding success of royal, Eudyptes schlegeli, and rockhopper penguins, E-chrysocome, at Macquarie Island	POLAR BIOLOGY
Jobin, B; DesGranges, JL; Boutin, C	Population trends in selected species of farmland birds in relation to recent developments in agriculture in the St Lawrence valley	AGRICULTURE ECOSYSTEMS & ENVIRONMENT
Kerley, GIH; McLachlan, A; Castley, JG	Diversity and dynamics of bushpockets in the Alexandria Coastal Dunefield, South Africa	LANDSCAPE AND URBAN PLANNING
Larson, DL	Seed dispersal by specialist versus generalist foragers: The plant's perspective	OIKOS
Lorentsen, SH	Regulation of food provisioning in the Antarctic petrel Thalassoica antarctica	JOURNAL OF ANIMAL ECOLOGY
Nepstad, DC; Uhl, C; Pereira, CA; daSilva, JMC	A comparative study of tree establishment in abandoned pasture and mature forest of eastern Amazonia	OIKOS
Rohner, C	The numerical response of great horned owls to the snowshoe hare cycle: Consequences of non-territorial 'floaters' on demography	JOURNAL OF ANIMAL ECOLOGY
Stepanova, IK; Komov, VT	Mercury in abiotic and biotic components of lakes of northwestern Russia	RUSSIAN JOURNAL OF ECOLOGY
Trathan, PN; Croxall, JP; Murpby, EJ	Dynamics of Antarctic penguin populations in relation to interannual variability in sea ice distribution	POLAR BIOLOGY
vanAarde, RJ; Ferreira, SM; Kritzinger, JJ	Successional changes in rehabilitating coastal dune communities in northern KwaZulu/Natal, South Africa	LANDSCAPE AND URBAN PLANNING
Verboven, N; Verhulst, S	Seasonal variation in the incidence of double broods: The date hypothesis fits better than the quality hypothesis	JOURNAL OF ANIMAL ECOLOGY
Weidinger, K	Effects of weather on the cyclic patterns of colony attendance in the Cape petrel Daption capense	POLAR BIOLOGY
Webb, NJ; Tidemann, CR	Mobility of Australian flying-foxes, Pteropus spp (Megachiroptera): Evidence from genetic variation	PROCEEDINGS OF THE ROYAL SOCIETY B-BIOLOGICAL SCIENCES
Ankney, CD	An embarrassment of riches: Too many geese	JOURNAL OF WILDLIFE MANAGEMENT
Bosakowski, T; Smiths, DG	Group hunting forays of wintering Northern Harriers, Circus cyaneus: An adaption of juveniles?	CANADIAN FIELD-NATURALIST
Calme, S; Haddad, S	Peatlands: A new habitat for the Upland Sandpiper, Bartramia longicauda, in eastern Canada	CANADIAN FIELD-NATURALIST
Collier, KJ; Wakelin, MD	Instream habitat use by blue duck (Hymenolaimus malacorhynchos) in a New Zealand river	FRESHWATER BIOLOGY
Danforth, BN; FreemanGallant, CR	DNA fingerprinting data and the problem of non-independence among pairwise comparisons	MOLECULAR ECOLOGY
Drewien, RC; Brown, WM; Benning, DS	Distribution and abundance of sandhill cranes in Mexico	JOURNAL OF WILDLIFE MANAGEMENT
Friesen, VL; Montevecchi, WA; Gaston, AJ; Barrett, RT; Davidson, WS	Molecular evidence for kin groups in the absence of large-scale genetic differentiation in a migratory bird	EVOLUTION
Giuliano, WM; Allen, CR; Lutz, RS; Demarais, S	Effects of red imported fire ants on northern bobwhite chicks	JOURNAL OF WILDLIFE MANAGEMENT
Green, RE	Factors affecting the population density of the corncrake Crex crex in Britain and Ireland	JOURNAL OF APPLIED ECOLOGY
Green, RE; Pienkowski, MW; Love, JA	Long-term viability of the re-introduced population of the white-tailed eagle Haliaeetus albicilla in Scotland	JOURNAL OF APPLIED ECOLOGY
Hackstein, JHP; vanAlen, TA	Fecal methanogens and vertebrate evolution	EVOLUTION
Lavers, CP; HainesYoung, RH; Avery, MI	The habitat associations of dunlin (Calidris alpina) in the Flow Country of northern Scotland and an improved model for predicting habitat quality	JOURNAL OF APPLIED ECOLOGY
Leberg, PL; Spengler, TJ; Barrow, WC	Lipid and water depletion in migrating passerines following passage over the Gulf of Mexico	OECOLOGIA
Louveaux, A; Mouhim, A; Roux, G; Gillon, Y; Barral, H	Effect of pastoral activities upon locust populations in the Siroua Massif (Morocco)	REVUE D ECOLOGIE-LA TERRE ET LA VIE
McNamara, JM; Forslund, P	Divorce rates in birds: Predictions from an optimization model	AMERICAN NATURALIST
Moller, AP	Sexual selection, viability selection, and developmental stability in the domestic fly Musca domestica	EVOLUTION
Sauer, JR; Pendleton, GW; Peterjohn, BG	Evaluating causes of population change in North American insectivorous songbirds	CONSERVATION BIOLOGY
Tella, JL; Torre, I; Sanchez, C	Habitat availability and roost-site selection by the Stone Curlew Burhinus oedicnemus in an arid cultivated landscape (Los Monegros, NE Spain)	REVUE D ECOLOGIE-LA TERRE ET LA VIE
Wiemeyer, SN; Hoffman, DJ	Reproduction in eastern screech-owls fed selenium	JOURNAL OF WILDLIFE MANAGEMENT
Hinsley, SA; Pakeman, R; Bellamy, PE; Newton, I	Influences of habitat fragmentation on bird species distributions and regional population sizes	PROCEEDINGS OF THE ROYAL SOCIETY B-BIOLOGICAL SCIENCES
Otter, K; Ratcliffe, L	Female initiated divorce in a monogamous songbird: Abandoning mates for males of higher quality	PROCEEDINGS OF THE ROYAL SOCIETY B-BIOLOGICAL SCIENCES
Spatz, HC; OLeary, EJ; Vincent, JFV	Young's moduli and shear moduli in cortical bone	PROCEEDINGS OF THE ROYAL SOCIETY B-BIOLOGICAL SCIENCES
Svensson, E; Nilsson, JA	Mate quality affects offspring sex ratio in blue tits	PROCEEDINGS OF THE ROYAL SOCIETY B-BIOLOGICAL SCIENCES
vonSchantz, T; Wittzell, H; Goransson, G; Grahn, M; Persson, K	MHC genotype and male ornamentation: Genetic evidence for the Hamilton-Zuk model	PROCEEDINGS OF THE ROYAL SOCIETY B-BIOLOGICAL SCIENCES
Davis, LS; Boersma, PD; Court, GS	Satellite telemetry of the winter migration of Adelie penguins (Pygoscelis adeliae)	POLAR BIOLOGY
Evans, MR; Norris, K	The importance of carotenoids in signaling during aggressive interactions between male firemouth cichlids (Cichlasoma meeki)	BEHAVIORAL ECOLOGY
Grant, BR	Pollen digestion by Darwin's finches and its importance for early breeding	ECOLOGY
Hodkinson, ID; Coulson, SJ; Webb, NR; Block, W; Strathdee, AT; Bale, JS; Worland, MR	Temperature and the biomass of flying midges (Diptera: Chironomidae) in the high Arctic	OIKOS
Jackson, GD; McKinnon, JF	Beak length analysis of arrow squid Nototodarus sloanii (Cephalopoda: Ommastrephidae) in southern New Zealand water	POLAR BIOLOGY
Kelley, JR	Line-transect sampling for estimating breeding wood duck density in forested wetlands	WILDLIFE SOCIETY BULLETIN
Malan, G; Crowe, TM	The diet and conservation of monogamous and polyandrous pale chanting goshawks in the Little Karoo, South Africa	SOUTH AFRICAN JOURNAL OF WILDLIFE RESEARCH
McCarthy, MA	Extinction dynamics of the helmeted honeyeater: Effects of demography, stochasticity, inbreeding and spatial structure	ECOLOGICAL MODELLING
Monadjem, A	Habitat associations of birds along the Sabie River, South Africa	AFRICAN JOURNAL OF ECOLOGY
Murcia, C; Feinsinger, P	Interspecific pollen loss by hummingbirds visiting flower mixtures: Effects of floral architecture	ECOLOGY
Nelson, MD; Buech, RR	A test of 3 models of Kirtland's warbler habitat suitability	WILDLIFE SOCIETY BULLETIN
Oien, IJ; Honza, M; Moksnes, A; Roskaft, E	The risk of parasitism in relation to the distance from reed warbler nests to cuckoo perches	JOURNAL OF ANIMAL ECOLOGY
Poulin, R	Richness, nestedness, and randomness in parasite infracommunity structure	OECOLOGIA
Repasky, RR; Schluter, D	Habitat distributions of wintering sparrows: Foraging success in a transplant experiment	ECOLOGY
Rozzi, R; Armesto, JJ; Correa, A; TorresMura, JC; Sallaberry, M	Avifauna of primary temperate forests of uninhabited islands of Chiloe Archipelago, Chile	REVISTA CHILENA DE HISTORIA NATURAL
SaintJalme, M; Combreau, O; Seddon, PJ; Paillat, P; Gaucher, P; vanHeezik, Y	Restoration of Chlamydotis undulata macqueenii (Houbara bustard) populations in Saudi Arabia: A progress report	RESTORATION ECOLOGY
Slagsvold, T; Dale, S	Disappearance of female Pied Flycatchers in relation to breeding stage and experimentally induced molt	ECOLOGY
Smith, AP; Ganzhorn, JU	Convergence in community structure and dietary adaptation in Australian possums and gliders and Malagasy lemurs	AUSTRALIAN JOURNAL OF ECOLOGY
Smith, HG; Wennerberg, L; vonSchantz, T	Adoption or infanticide: Options of replacement males in the European starling	BEHAVIORAL ECOLOGY AND SOCIOBIOLOGY
Temeles, EJ	A new dimension to hummingbird - Flower relationships	OECOLOGIA
Veenendaal, EM; Ernst, WHO; Modise, GS	Reproductive effort and phenology of seed production of savanna grasses with different growth form and life history	VEGETATIO
Wagner, JD; Wise, DH	Cannibalism regulates densities of young wolf spiders: Evidence from field and laboratory experiments	ECOLOGY
Young, BE	An experimental analysis of small clutch size in tropical House Wrens	ECOLOGY
Guilford, T; Chappell, J	When pigeons home alone: Does flocking have a navigational function?	PROCEEDINGS OF THE ROYAL SOCIETY B-BIOLOGICAL SCIENCES
Langmore, NE; Davies, NB; Hatchwell, BJ; Hartley, IR	Female song attracts males in the alpine accentor Prunella collaris	PROCEEDINGS OF THE ROYAL SOCIETY B-BIOLOGICAL SCIENCES
Veiga, JP; Puerta, M	Nutritional constraints determine the expression of a sexual trait in the house sparrow, Passer domesticus	PROCEEDINGS OF THE ROYAL SOCIETY B-BIOLOGICAL SCIENCES
Austin, JJ; Parkin, DT	Low frequency of extra-pair paternity in two colonies of the socially monogamous short-tailed shearwater Puffinus tenuirostris	MOLECULAR ECOLOGY
Edwards, TC; Deshler, ET; Foster, D; Moisen, GG	Adequacy of wildlife habitat relation models for estimating spatial distributions of terrestrial vertebrates	CONSERVATION BIOLOGY
Havens, KE; Bull, LA; Warren, GL; Crisman, TL; Philips, EJ; Smith, JP	Food web structure in a subtropical lake ecosystem	OIKOS
Isaacs, FB; Anthony, RG; Heyden, MV; Miller, CD; Weatherford, W	Habits of bald eagles wintering along the upper John Day River, Oregon	NORTHWEST SCIENCE
Konarzewski, M; Kowalczyk, J; Swierubska, T; Lewonczuk, B	Effect of short-term feed restriction, realimentation and overfeeding on growth of Song Thrush (Turdus philomelos) nestlings	FUNCTIONAL ECOLOGY
Moss, B; Stansfield, J; Irvine, K; Perrow, M; Phillips, G	Progressive restoration of a shallow lake: A 12-year experiment in isolation, sediment removal and biomanipulation	JOURNAL OF APPLIED ECOLOGY
Rumble, MA; Anderson, SH	Microhabitats of Merriam's Turkeys in the Black Hills, South Dakota	ECOLOGICAL APPLICATIONS
Templeton, JJ; Giraldeau, LA	Vicarious sampling: The use of personal and public information by starlings foraging in a simple patchy environment	BEHAVIORAL ECOLOGY AND SOCIOBIOLOGY
Wenink, PW; Baker, AJ; Rosner, HU; Tilanus, MGJ	Global mitochondrial DNA phylogeography of holarctic breeding dunlins (Calidris alpina)	EVOLUTION
Williams, TD; Cooch, EG	Egg size, temperature and laying sequence: Why do Snow Geese lay big eggs when it's cold?	FUNCTIONAL ECOLOGY
Yosef, R; Carrel, JE; Eisner, T	Contrasting reactions of loggerhead shrikes to two types of chemically defended insect prey	JOURNAL OF CHEMICAL ECOLOGY
Bull, CD; Metcalfe, NB; Mangel, M	Seasonal matching of foraging to anticipated energy requirements in anorexic juvenile salmon	PROCEEDINGS OF THE ROYAL SOCIETY B-BIOLOGICAL SCIENCES
Hatchwell, BJ; Russell, AF	Provisioning rules in cooperatively breeding long-tailed tits Aegithalos caudatus: An experimental study	PROCEEDINGS OF THE ROYAL SOCIETY B-BIOLOGICAL SCIENCES
Osorio, D	Symmetry detection by categorization of spatial phase, a model	PROCEEDINGS OF THE ROYAL SOCIETY B-BIOLOGICAL SCIENCES
Potti, J; Merino, S	Parasites and the ontogeny of sexual size dimorphism in a passerine bird	PROCEEDINGS OF THE ROYAL SOCIETY B-BIOLOGICAL SCIENCES
Anker-Nilssen, T; Erikstad, KE; Lorentsen, SH	Aims and effort in seabird monitoring: an assessment based on Norwegian data	WILDLIFE BIOLOGY
Barr, K; Moller, H; Christmas, E; Lyver, P; Beggs, J	Impacts of introduced common wasps (Vespula vulgaris) on experimentally placed mealworms in a New Zealand beech forest	OECOLOGIA
Bartolome, J; FernandezCruz, M; Campos, F	Band recoveries of Spanish Little Egrets, Egretta garzetta	COLONIAL WATERBIRDS
Batty, J; Pain, D; Caurant, F	Metal concentrations in eels Anguilla anguilla from the Camargue region of France	BIOLOGICAL CONSERVATION
Belichon, S; Clobert, J; Massot, M	Are there differences in fitness components between philopatric and dispersing individuals?	ACTA OECOLOGICA-INTERNATIONAL JOURNAL OF ECOLOGY
Bell, PJ	Survey of the nasal mite fauna (Rhinonyssidae and Kytoditidae) of the Gouldian finch, Erythrura gouldiae, and some co-occurring birds in the Northern Territory	WILDLIFE RESEARCH
Benshemesh, JS; Emison, WB	Surveying breeding densities of malleefowl using an airborne thermal scanner	WILDLIFE RESEARCH
Borralho, R; Rego, F; Pinto, PV	Is driven transect sampling suitable for estimating red-legged partridge Alectoris rufa densities?	WILDLIFE BIOLOGY
Boyd, H	Arctic temperatures and the long-tailed ducks shot in eastern North America	WILDLIFE BIOLOGY
Brooks, SJ; Calver, MC; Dickman, CR; Meathrel, CE; Bradley, JS	Does intraspecific variation in the energy value of a prey species to its predators matter in studies of ecological energetics? A case study using insectivorous vertebrates	ECOSCIENCE
Bunin, JS; Jamieson, IG	A cross-fostering experiment between the endangered takahe (Porphyrio mantelli) and its closest relative, the pukeko (P-porphyrio)	NEW ZEALAND JOURNAL OF ECOLOGY
Burton, NHK; Evans, PR; Robinson, MA	Effects on shorebird numbers of disturbance, the loss of a roost site and its replacement by an artificial island at Hartlepool, Cleveland	BIOLOGICAL CONSERVATION
Cherel, Y; Weimerskirch, H; Duhamel, G	Interactions between longline vessels and seabirds in Kerguelen waters and a method to reduce seabird mortality	BIOLOGICAL CONSERVATION
Delestrade, A; McCleery, RH; Perrins, CM	Natal dispersal in a heterogeneous environment: The case of the Great tit in Wytham	ACTA OECOLOGICA-INTERNATIONAL JOURNAL OF ECOLOGY
Dickman, CR	Impact of exotic generalist predators on the native fauna of Australia	WILDLIFE BIOLOGY
Dzus, EH; Bortolotti, GR; Gerrard, JM	Does sex-biased hatching order in bald eagles vary with food resources?	ECOSCIENCE
Eckmann, R; Imbrock, F	Distribution and diel vertical migration of Eurasian perch (Perca fluviatilis L) during winter	ANNALES ZOOLOGICI FENNICI
Fasola, M; Canova, L	Conservation of gull and tern colony sites in northeastern Italy, an internationally important bird area	COLONIAL WATERBIRDS
Fasola, M; Ruiz, X	The value of rice fields as substitutes for natural wetlands for waterbirds in the Mediterranean region	COLONIAL WATERBIRDS
Garthe, S; Huppop, O	Nocturnal scavenging by gulls in the southern North Sea	COLONIAL WATERBIRDS
Gaston, AJ	A nest box for Ancient Murrelets	COLONIAL WATERBIRDS
Glahn, JF; May, A; Bruce, K; Reinhold, D	Censusing double-crested cormorants (Phalacrocorax auritus) at their winter roosts in the delta region of Mississippi	COLONIAL WATERBIRDS
Gosler, AG	Environmental and social determinants of winter fat storage in the great tit Parus major	JOURNAL OF ANIMAL ECOLOGY
Haydock, J; Parker, PG; Rabenold, KN	Extra pair paternity uncommon in the cooperatively breeding bicolored wren	BEHAVIORAL ECOLOGY AND SOCIOBIOLOGY
Henderson, IG; Langston, RHW; Clark, NA	The response of common terns Sterna hirundo to power lines: An assessment of risk in relation to breeding commitment, age and wind speed	BIOLOGICAL CONSERVATION
HietzSeifert, U; Hietz, P; Guevara, S	Epiphyte vegetation and diversity on remnant trees after forest clearance in southern Veracruz, Mexico	BIOLOGICAL CONSERVATION
Hoffmann, L; Hafner, H; Salathe, T	The contribution of colonial waterbird research to wetland conservation in the Mediterranean region	COLONIAL WATERBIRDS
Hurlbert, AH; Hosoi, SA; Temeles, EJ; Ewald, PW	Mobility of Impatiens capensis flowers: Effect on pollen deposition and hummingbird foraging	OECOLOGIA
Jedrzejewski, W; Jedrzejewska, B; Szymura, A; Zub, K	Tawny owl (Strix aluco) predation in a pristine deciduous forest (Bialowieza National Park, Poland)	JOURNAL OF ANIMAL ECOLOGY
Jullien, M; Thiollay, JM	Effects of rain forest disturbance and fragmentation: Comparative changes of the raptor community along natural and human-made gradients in French Guiana	JOURNAL OF BIOGEOGRAPHY
Kalivodova, E; FeriancovaMasarova, Z; Darolova, A; Kurthy, A	Ornithological evaluation of the lower stream part of the alluvium of the river Morava (Slovak-Austrian frontier)	EKOLOGIA-BRATISLAVA
Kauhala, K	Introduced carnivores in Europe with special reference to central and northern Europe	WILDLIFE BIOLOGY
King, CM; Flux, M; Innes, JG; Fitzgerald, BM	Population biology of small mammals in Pureora forest park .1. Carnivores (Mustela erminea, M-furo, M-nivalis, and Felis catus)	NEW ZEALAND JOURNAL OF ECOLOGY
Korschgen, CE; Kenow, KP; GendronFitzpatrick, A; Green, WL; Dein, FJ	Implanting intra-abdominal radiotransmitters with external whip antennas in ducks	JOURNAL OF WILDLIFE MANAGEMENT
Kruk, M; Noordervliet, MAW; terKeurs, WJ	Hatching dates of waders and mowing dates in intensively exploited grassland areas in different years	BIOLOGICAL CONSERVATION
Lavers, CP; HainesYoung, RH	Using models of bird abundance to predict the impact of current land-use and conservation policies in the flow country of Caithness and Sutherland, northern Scotland	BIOLOGICAL CONSERVATION
Lekuona, JM; Campos, F	Seasonal dynamics of Grey Herons on a large river in Spain	COLONIAL WATERBIRDS
Lovegrove, TG	Island releases of saddlebacks Philesturnus carunculatus in New Zealand	BIOLOGICAL CONSERVATION
Mackay, AW; Tallis, JH	Summit-type blanket mire erosion in the forest of Bowland, Lancashire, UK: Predisposing factors and implications for conservation	BIOLOGICAL CONSERVATION
Madsen, J	Exposure of spring-staging pink-footed geese Anser brachyrhynchus to pesticide-treated seed	WILDLIFE BIOLOGY
Martin, GR; Twigg, LE; Robinson, DJ	Comparison of the diet of feral cats from rural and pastoral Western Australia	WILDLIFE RESEARCH
Mathiasen, RL	Dwarf mistletoes in forest canopies	NORTHWEST SCIENCE
Maurer, BA; Villard, MA	Continental scale ecology and neotropical migratory birds: How to detect declines amid the noise	ECOLOGY
Maxson, SJ; Mortensen, SA; Goodermote, DL; Lapp, CS	Success and failure of Ring-billed Gull deterrents at Common Tern and Piping Plover colonies in Minnesota	COLONIAL WATERBIRDS
May, SA; Norton, TW	Influence of fragmentation and disturbance on the potential impact of feral predators on native fauna in Australian forest ecosystems	WILDLIFE RESEARCH
Mountjoy, DJ; Lemon, RE	Female choice for complex song in the European starling: A field experiment	BEHAVIORAL ECOLOGY AND SOCIOBIOLOGY
Nazirides, T; Papageorgiou, N	The breeding biology of Pygmy Cormorants (Phalacrocorax pygmeus), a vulnerable bird species, at Lake Kerkini, northern Greece	COLONIAL WATERBIRDS
Newton, SF; Symens, P	The status of the Pink-backed Pelican (Pelecanus rufescens) and the Great White Pelican (P-onocrotalus) in the Red Sea: The importance of Saudi Arabia	COLONIAL WATERBIRDS
Nisbet, ICT	Post-fledging survival in common terns in relation to brood order, hatching date and parental age	COLONIAL WATERBIRDS
Nummi, P	Wildlife introductions to mammal-deficient areas: the Nordic countries	WILDLIFE BIOLOGY
Olsson, M; Shine, R	Does reproductive success increase with age or with size in species with indeterminate growth? A case study using sand lizards (Lacerta agilis)	OECOLOGIA
Parsons, KC	Recovering from oil Spills: The role of proactive science in mitigating adverse effects	COLONIAL WATERBIRDS
PasitschniakArts, M; Messier, F	Predation on artificial duck nests in a fragmented prairie landscape	ECOSCIENCE
Peja, N; Sarigul, G; Siki, M; Crivelli, AJ	The Dalmatian Pelican, Pelecanus crispus, nesting in Mediterranean lagoons in Albania and Turkey	COLONIAL WATERBIRDS
Peters, RH; Cabana, G; Choulik, O; Cohen, T; Griesbach, S; McCanny, SJ	General models for trophic fluxes in animals based on their body size	ECOSCIENCE
Pienkowski, MW; Bignal, EM; Galbraith, CA; McCracken, DI; Stillman, RA; Boobyer, MG; Curtis, DJ	A simplified classification of land-type zones to assist the integration of biodiversity objectives in land-use policies	BIOLOGICAL CONSERVATION
Postnikov, SN	Food assimilation in passeriformes: The effect of environmental factors	RUSSIAN JOURNAL OF ECOLOGY
Pradel, R	Animal dispersal within subdivided populations: An approach based on monitoring individuals	ACTA OECOLOGICA-INTERNATIONAL JOURNAL OF ECOLOGY
Schogolev, IV	Fluctuations and trends in breeding populations of colonial waterbirds in the Dnestr Delta, Ukraine, Black Sea	COLONIAL WATERBIRDS
Schogolev, IV	Migration and wintering grounds of glossy ibises (Plegadis falcinellus) ringed at the colonies of the Dnestr Delta, Ukraine, Black Sea	COLONIAL WATERBIRDS
Schreiber, EA	Experimental manipulation of feeding in Red-Tailed Tropicbird chicks	COLONIAL WATERBIRDS
Seto, NWH; Warham, J; Lisowski, NL; Tanino, L	Jouanin's Petrel Bulweria fallax observed on Sand Island, Midway Atoll	COLONIAL WATERBIRDS
Simberloff, D	Hybridization between native and introduced wildlife species: importance for conservation	WILDLIFE BIOLOGY
Sjoberg, G; Hokkanen, HMT	Conclusions and recommendations of the OECD workshop on the ecology of introduced, exotic wildlife: Fundamental and economic aspects	WILDLIFE BIOLOGY
Smith, RIL	Introduced plants in Antarctica: Potential impacts and conservation issues	BIOLOGICAL CONSERVATION
Solheim, B; Endal, A; Vigstad, H	Nitrogen fixation in Arctic vegetation and soils from Svalbard, Norway	POLAR BIOLOGY
Suter, W; Morel, P	Pellet analysis in the assessment of Great Cormorant Phalacrocorax carbo diet: Reducing biases from otolith wear when reconstructing fish length	COLONIAL WATERBIRDS
Thomas, DW; Brigham, RM; Lapierre, H	Metabolic rates and body mass changes in common poorwills (Phalaenoptilus nuttallii: Caprimulgidae)	ECOSCIENCE
Visman, V; Pesant, S; Dion, J; Shipley, B; Peters, RH	Joint effects of maternal and offspring sizes on clutch mass and fecundity in plants and animals	ECOSCIENCE
Warkentin, IG; Hernandez, D	The conservation implications of site fidelity: A Case study involving nearctic-neotropical migrant songbirds wintering in a Costa Rican mangrove	BIOLOGICAL CONSERVATION
Edenius, L; Elmberg, J	Landscape level effects of modern forestry on bird communities in North Swedish boreal forests	LANDSCAPE ECOLOGY
VanReesSiewert, KL; Dinsmore, JJ	Influence of wetland age on bird use of restored wetlands in Iowa	WETLANDS
Bellamy, PE; Hinsley, SA; Newton, I	Local extinctions and recolonisations of passerine bird populations in small woods	OECOLOGIA
Holyoak, M; Baillie, SR	Factors influencing detection of density dependence in British birds .1. Population trends	OECOLOGIA
Holyoak, M; Baillie, SR	Factors influencing detection of density dependence in British birds .2. Longevity and population variability	OECOLOGIA
Mason, D	Responses of venezuelan understory birds to selective logging, enrichment strips, and vine cutting	BIOTROPICA
Hanowski, JM; Niemi, GG; Blake, JG	Response of breeding and migrating birds to extremely low frequency electromagnetic fields	ECOLOGICAL APPLICATIONS
Veit, RR; Pyle, P; McGowan, JA	Ocean warming and long-term change in pelagic bird abundance within the California current system	MARINE ECOLOGY PROGRESS SERIES
Lafferty, KD; Morris, AK	Altered behavior of parasitized killifish increases susceptibility to predation by bird final hosts	ECOLOGY
Long, AJ; Crosby, MJ; Stattersfield, AJ; Wege, DC	Towards a global map of biodiversity: Patterns in the distribution of restricted-range birds	GLOBAL ECOLOGY AND BIOGEOGRAPHY
McFarland, KP; Rimmer, CC	Horsehair Fungus, Marasmius androsaceus, used as nest lining by birds of the subalpine spruce-fir community in the Northeastern United States	CANADIAN FIELD-NATURALIST
Gabrey, SW; Dolbeer, RA	Rainfall effects on bird-aircraft collisions at two United States airports	WILDLIFE SOCIETY BULLETIN
Primmer, CR; Moller, AP; Ellegren, H	A wide-range survey of cross-species microsatellite amplification in birds	MOLECULAR ECOLOGY
Poulsen, BO	Structure, dynamics, home range and activity pattern of mixed-species bird flocks in a montane alder-dominated secondary forest in Ecuador	JOURNAL OF TROPICAL ECOLOGY
Verstrael, TJ	Research on breeding birds in Dutch dune areas	LANDSCAPE AND URBAN PLANNING
Watson, JJ; Kerley, GIH; McLachlan, A	Human activity and potential impacts on dune breeding birds in the Alexandria Coastal Dunefield	LANDSCAPE AND URBAN PLANNING
Bellamy, PE; Hinsley, SA; Newton, I	Factors influencing bird species numbers in small woods in south-east England	JOURNAL OF APPLIED ECOLOGY
Nakanishi, H	Fruit color and fruit size of bird-disseminated plants in Japan	VEGETATIO
Buckland, ST; Elston, DA; Beaney, SJ	Predicting distributional change, with application to bird distributions in northeast Scotland	GLOBAL ECOLOGY AND BIOGEOGRAPHY LETTERS
Newton, I; Dale, L	Relationship between migration and latitude among west European birds	JOURNAL OF ANIMAL ECOLOGY
Brawn, JD; Collins, TM; Medina, M; Bermingham, E	Associations between physical isolation and geographical variation within three species of Neotropical birds	MOLECULAR ECOLOGY
Hansell, MH	The function of lichen flakes and white spider cocoons on the outer surface of birds' nests	JOURNAL OF NATURAL HISTORY
Jenni, L; JenniEiermann, S	Metabolic responses to diurnal feeding patterns during the postbreeding, moulting and migratory periods in passerine birds	FUNCTIONAL ECOLOGY
JenniEiermann, S; Jenni, L	Metabolic differences between the postbreeding, moulting and migratory periods in feeding and fasting passerine birds	FUNCTIONAL ECOLOGY
Flather, CH; Sauer, JR	Using landscape ecology to test hypotheses about large-scale abundance patterns in migratory birds	ECOLOGY
Gebhardt, H	Ecological and economic consequences of introductions of exotic wildlife (birds and mammals) in Germany	WILDLIFE BIOLOGY
Gonzalez, JA	Kleptoparasitism in mixed-species foraging flocks of wading birds during the late dry season in the llanos of Venezuela	COLONIAL WATERBIRDS
Hinsley, SA; Bellamy, PE; Newton, I; Sparks, TH	Influences of population size and woodland area on bird species distributions in small woods	OECOLOGIA
James, FC; McCullogh, CE; Wiedenfeld, DA	New approaches to the analysis of population trends in land birds	ECOLOGY
Ladley, JJ; Kelly, D	Dispersal, germination and survival of New Zealand mistletoes (Loranthaceae): Dependence on birds.	NEW ZEALAND JOURNAL OF ECOLOGY
Pons, P; Prodon, R	Short term temporal patterns in a Mediterranean shrubland bird community after wildfire	ACTA OECOLOGICA-INTERNATIONAL JOURNAL OF ECOLOGY
Reijnen, R; Foppen, R; Meeuwsen, H	The effects of traffic on the density of breeding birds in Dutch agricultural grasslands	BIOLOGICAL CONSERVATION
Soler, JJ; Moller, AP	A comparative analysis of the evolution of variation in appearance of eggs of European passerines in relation to brood parasitism	BEHAVIORAL ECOLOGY
Sandberg, R; Moore, FR	Fat stores and arrival on the breeding grounds: Reproductive consequences for passerine migrants	OIKOS
Merila, J	Genetic variation in offspring condition: An experiment	FUNCTIONAL ECOLOGY
Burley, NT; Parker, PG; Lundy, K	Sexual selection and extrapair fertilization in a socially monogamous passerine, the zebra finch (Taeniopygia guttata)	BEHAVIORAL ECOLOGY
Evans, MR; Burn, JL	An experimental analysis of mate choice in the wren: A monomorphic, polygynous passerine	BEHAVIORAL ECOLOGY
Hatfield, JS; Gould, WR; Hoover, BA; Fuller, MR; Lindquist, EL	Detecting trends in raptor counts: Power and Type I error rates of various statistical tests	WILDLIFE SOCIETY BULLETIN
Donazar, JA; Travaini, A; Rodriguez, A; Ceballos, O; Hiraldo, F	Nesting association of raptors and buff-necked ibis in the Argentinean Patagonia	COLONIAL WATERBIRDS
Hakkarainen, H; Korpimaki, E	Competitive and predatory interactions among raptors: An observational and experimental study	ECOLOGY
Korpimaki, E; Koivunen, V; Hakkarainen, H	Microhabitat use and behavior of voles under weasel and raptor predation risk: Predator facilitation?	BEHAVIORAL ECOLOGY
Hakkarainen, H; Huhta, E; Lahti, K; Lundvall, P; Mappes, T; Tolonen, P; Wiehn, J	A test of male mating and hunting success in the kestrel: The advantages of smallness?	BEHAVIORAL ECOLOGY AND SOCIOBIOLOGY
King, BH	Sex ratio responses to other parasitoid wasps: Multiple adaptive explanations	BEHAVIORAL ECOLOGY AND SOCIOBIOLOGY
Davies, JG; Cowlishaw, G	Baboon carnivory and raptor interspecific competition in the Namib Desert	JOURNAL OF ARID ENVIRONMENTS
Maxwell, J	River of raptors	NATURAL HISTORY
Pendola, J	A raptor road map	NATURAL HISTORY
Johnson, WP; Rohwer, FC	Disturbance of wintering green-winged teal and mallards by raptors	SOUTHWESTERN NATURALIST
Kristan, DM; Golightly, RT; Tomkiewicz, SM	A solar-powered transmitting video camera for monitoring raptor nests	WILDLIFE SOCIETY BULLETIN
Monson, CS	Geographical review of the historical and current status of Ospreys (Pandion haliaetus) in Utah	GREAT BASIN NATURALIST
vanSchaik, CP; Griffiths, M	Activity periods of Indonesian rain forest mammals	BIOTROPICA
Ferriere, R; Sarrazin, F; Legendre, S; Baron, JP	Matrix population models applied to viability analysis and conservation: Theory and practice using the ULM software	ACTA OECOLOGICA-INTERNATIONAL JOURNAL OF ECOLOGY
Korpimaki, E; Rita, H	Effects of brood size manipulations on offspring and parental survival in the European kestrel under fluctuating food conditions	ECOSCIENCE
Murkin, HR; Murkin, EJ; Ball, JP	Avian habitat selection and prairie wetland dynamics: A 10-year experiment	ECOLOGICAL APPLICATIONS
Boren, JC; Engle, DM; Masters, RE	Vegetation cover type and avian species changes on landscapes within a wildland-urban interface	ECOLOGICAL MODELLING
Barta, Z; Szekely, T	The optimal shape of avian eggs	FUNCTIONAL ECOLOGY
Millar, CD; Reed, CEM; Halverson, JL; Lambert, DM	Captive management and molecular sexing of endangered avian species: An application to the black stilt Himantopus novaezelandiae and hybrids	BIOLOGICAL CONSERVATION
Poulsen, BO; Krabbe, N	Avian rarity in ten cloud-forest communities in the Andes of Ecuador: implications for conservation	BIODIVERSITY AND CONSERVATION
Rey, PJ; Gutierrez, JE; Alcantara, J; Valera, F	Fruit size in wild olives: implications for avian seed dispersal	FUNCTIONAL ECOLOGY
Svensson, E	Natural selection on avian breeding time: Causality, fecundity-dependent, and fecundity-independent selection	EVOLUTION
Gutzwiller, KJ; Marcum, HA	Bird reactions to observer clothing color: Implications for distance-sampling techniques	JOURNAL OF WILDLIFE MANAGEMENT
Hagan, JM; McKinley, PS; Meehan, AL; Grove, SL	Diversity and abundance of landbirds in a northeastern industrial forest	JOURNAL OF WILDLIFE MANAGEMENT
Creighton, JH; Sayler, RD; Tabor, JE; Monda, MJ	Effects of wetland excavation on avian communities in eastern Washington	WETLANDS
Weber, TP; Houston, AI	Flight costs, flight range and the stopover ecology of migrating birds	JOURNAL OF ANIMAL ECOLOGY
Delisle, JM; Savidge, JA	Avian use and vegetation characteristics of conservation reserve program fields	JOURNAL OF WILDLIFE MANAGEMENT
Newton, SF; Newton, AV	The effect of rainfall and habitat on abundance and diversity of birds in a fenced protected area in the central Saudi Arabian desert	JOURNAL OF ARID ENVIRONMENTS
Nohr, H; Jorgensen, AF	Mapping of biological diversity in Sahel by means of satellite image analyses and ornithological surveys	BIODIVERSITY AND CONSERVATION
Nolte, KR; Fulbright, TE	Plant, small mammal, and avian diversity following control of honey mesquite	JOURNAL OF RANGE MANAGEMENT
Gjerde, I; Saetersdal, M	Effects on avian diversity of introducing spruce Picea spp plantations in the native pine Pinus sylvestris forests of western Norway	BIOLOGICAL CONSERVATION
BohningGaese, K	Determinants of avian species richness at different spatial scales	JOURNAL OF BIOGEOGRAPHY
Estrada, A; CoatesEstrada, R; Meritt, DA	Anthropogenic landscape changes and avian diversity at Los Tuxtlas, Mexico	BIODIVERSITY AND CONSERVATION
Grey, MJ; Clarke, MF; Loyn, RH	Initial changes in the avian communities of remnant eucalypt woodlands following a reduction in the abundance of noisy miners, Manorina melanocephala	WILDLIFE RESEARCH
WagerPage, SA; Epple, G; Mason, JR	Variation in avoidance of Siberian pine needle oil by rodent and avian species	JOURNAL OF WILDLIFE MANAGEMENT
Best, LB; Campa, H; Kemp, KE; Robel, RJ; Ryan, MR; Savidge, JA; Weeks, HP; Winterstein, SR	Bird abundance and nesting in CRP fields and cropland in the Midwest: a regional approach	WILDLIFE SOCIETY BULLETIN
Hanowski, JM; Niemi, GJ; Lima, AR; Regal, RR	Response of breeding birds to mosquito control treatments of wetlands	WETLANDS
Johnston, JP; Peach, WJ; Gregory, RD; White, SA	Survival rates of tropical and temperate passerines: A Trinidadian perspective	AMERICAN NATURALIST
Mac Nally, R	Monitoring forest bird communities for impact assessment: The influence of sampling intensity and spatial scale	BIOLOGICAL CONSERVATION
Merila, J; Sheldon, BC; Ellegren, H	Antagonistic natural selection revealed by molecular sex identification of nestling collared flycatchers	MOLECULAR ECOLOGY
Panetta, FD; McKee, J	Recruitment of the invasive ornamental, Schinus terebinthifolius, is dependent upon frugivores	AUSTRALIAN JOURNAL OF ECOLOGY
Raouf, SA; Parker, PG; Ketterson, ED; Nolan, V; Ziegenfus, C	Testosterone affects reproductive success by influencing extra-pair fertilizations in male dark-eyed juncos (Aves: Junco hyemalis)	PROCEEDINGS OF THE ROYAL SOCIETY B-BIOLOGICAL SCIENCES
Chao, L	Evolution of polyandry in a communal breeding system	BEHAVIORAL ECOLOGY
Dean, WRJ	The distribution and biology of nomadic birds in the Karoo, South Africa	JOURNAL OF BIOGEOGRAPHY
Gotelli, NJ; Buckley, NJ; Wiens, JA	Co-occurrence of Australian land birds: Diamond's assembly rules revisited	OIKOS
Saino, N; Calza, S; Moller, AP	Immunocompetence of nestling barn swallows in relation to brood size and parental effort	JOURNAL OF ANIMAL ECOLOGY
Swaddle, JP	Within-individual changes in developmental stability affect flight performance	BEHAVIORAL ECOLOGY
Clark, L	Dermal contact repellents for starlings: Foot exposure to natural plant products	JOURNAL OF WILDLIFE MANAGEMENT
Dawson, RD; Bortolotti, GR	Are avian hematocrits indicative of condition? American kestrels as a model	JOURNAL OF WILDLIFE MANAGEMENT
Donovan, TM; Jones, PW; Annand, EM; Thompson, FR	Variation in local-scale edge effects: Mechanisms and landscape context	ECOLOGY
Edenius, L; Sjoberg, K	Distribution of birds in natural landscape mosaics of old-growth forests in northern Sweden: relations to habitat area and landscape context	ECOGRAPHY
Gibbs, JP; Melvin, SM	Power to detect trends in waterbird abundance with call-response surveys	JOURNAL OF WILDLIFE MANAGEMENT
Poulsen, BO; Krabbe, N	The diversity of cloud forest birds on the eastern and western slopes of the Ecuadorian Andes: a latitudinal and comparative analysis with implications for conservation	ECOGRAPHY
Steele, WK; Pilgrim, RLC; Palma, RL	Occurrence of the flea Glaciopsyllus antarcticus and avian lice in central Dronning Maud Land	POLAR BIOLOGY
Strausberger, BM; Ashley, MV	Community-wide patterns of parasitism of a host ''generalist'' brood-parasitic cowbird	OECOLOGIA
Traveset, A; Willson, MF	Effect of birds and bears on seed germination of fleshy-fruited plants in temperate rainforests of southeast Alaska	OIKOS
Roy, MS	Recent diversification in African greenbuls (Pycnonotidae: Andropadus) supports a montane speciation model	PROCEEDINGS OF THE ROYAL SOCIETY B-BIOLOGICAL SCIENCES
Dale, BC; Martin, PA; Taylor, PS	Effects of hay management on grassland songbirds in Saskatchewan	WILDLIFE SOCIETY BULLETIN
Langston, N; Rohwer, S; Gori, D	Experimental analyses of intra- and intersexual competition in red-winged blackbirds	BEHAVIORAL ECOLOGY
Negro, JJ; Hiraldo, F; Donazar, JA	Causes of natal dispersal in the lesser kestrel: inbreeding avoidance or resource competition?	JOURNAL OF ANIMAL ECOLOGY
Polis, GA; Hurd, SD; Jackson, CT; Pinero, FS	El Nino effects on the dynamics and control of an island ecosystem in the Gulf of California	ECOLOGY
Ramsay, SL; Houston, DC	Nutritional constraints on egg production in the blue tit: a supplementary feeding study	JOURNAL OF ANIMAL ECOLOGY
Sorci, G; Moller, AP	Comparative evidence for a positive correlation between haematozoan prevalence and mortality in waterfowl	JOURNAL OF EVOLUTIONARY BIOLOGY
Brooks, DM	The influence of habitat structure upon diversity and evenness of abundance	TEXAS JOURNAL OF SCIENCE
Hanowski, JM; Niemi, GJ; Christian, DC	Influence of within-plantation heterogeneity and surrounding landscape composition on avian communities in hybrid poplar plantations	CONSERVATION BIOLOGY
Rahmani, AR; Soni, RG	Avifaunal changes in the Indian Thar desert	JOURNAL OF ARID ENVIRONMENTS
Sparling, DW; Federoff, NE	Secondary poisoning of kestrels by white phosphorus	ECOTOXICOLOGY
Badyaev, AV	Avian life history variation along altitudinal gradients: an example with cardueline finches	OECOLOGIA
Belant, JL; Tyson, LA; Seamans, TW; Ickes, SK	Evaluation of lime as an avian feeding repellent	JOURNAL OF WILDLIFE MANAGEMENT
Church, SC; Jowers, M; Allen, JA	Does prey dispersion affect frequency-dependent predation by wild birds?	OECOLOGIA
Grand, TC; Dill, LM	The energetic equivalence of cover to juvenile coho salmon (Oncorhynchus kisutch): ideal free distribution theory applied	BEHAVIORAL ECOLOGY
Hubbs, AH; Boonstra, R	Population limitation in Arctic ground squirrels: Effects of food and predation	JOURNAL OF ANIMAL ECOLOGY
Terborgh, J; Lopez, L; Tello, JS	Bird communities in transition: The Lago Guri Islands	ECOLOGY
Alcantara, JM; Rey, PJ; Valera, F; SanchezLafuente, AM; Gutierrez, JE	Habitat alteration and plant intra-specific competition for seed dispersers. An example with Olea europaea var. sylvestris	OIKOS
Bayne, EM; Hobson, KA; Fargey, P	Predation on artificial nests in relation to forest type: Contrasting the use of quail and plasticine eggs	ECOGRAPHY
Hinman, KE; Throop, HL; Adams, KL; Dake, AJ; McLauchlan, KK; McKone, MJ	Predation by free-ranging birds on partial coral snake mimics: The importance of ring width and color	EVOLUTION
Hulme, PE	Post-dispersal seed predation and the establishment of vertebrate dispersed plants in Mediterranean scrublands	OECOLOGIA
Mac Nally, R; Watson, DM	Distinguishing area and habitat heterogeneity effects on species richness: Birds in Victorian buloke remnants	AUSTRALIAN JOURNAL OF ECOLOGY
Norton, DA; Reid, N	Lessons in ecosystem management from management of threatened and pest loranthaceous mistletoes in New Zealand and Australia	CONSERVATION BIOLOGY
Stephenson, R	Effects of oil and other surface-active organic pollutants on aquatic birds	ENVIRONMENTAL CONSERVATION
Winker, K; Escalante, P; Rappole, JH; Ramos, MA; Oehlenschlager, RJ; Warner, DW	Periodic migration and lowland forest refugia in a ''sedentary'' neotropical bird, Wetmore's Bush-Tanager	CONSERVATION BIOLOGY
Darveau, M; Belanger, L; Huot, J; Melancon, E; DeBellefeuille, S	Forestry practices and the risk of bird nest predation in a boreal coniferous forest	ECOLOGICAL APPLICATIONS
Duncan, RP	The role of competition and introduction effort in the success of passeriform birds introduced to New Zealand	AMERICAN NATURALIST
McCartt, AL; Lynch, WE; Johnson, DL	How light, a predator, and experience influence bluegill use of shade and schooling	ENVIRONMENTAL BIOLOGY OF FISHES
Mehlman, DW	Change in avian abundance across the geographic range in response to environmental change	ECOLOGICAL APPLICATIONS
Beaver, DL; Roth, JJ	Winter survey of raptors with notes on avian scavengers in northwestern Colorado	GREAT BASIN NATURALIST
Camp, RJ; Knight, RL	Cliff bird and plant communities in Joshua Tree National Park, California, USA	NATURAL AREAS JOURNAL
Clemmons, JR	The structural significance of a vocalization that stimulates gaping in black-capped chickadees	BEHAVIORAL ECOLOGY AND SOCIOBIOLOGY
Cote, IM; Sutherland, WJ	The effectiveness of removing predators to protect bird populations	CONSERVATION BIOLOGY
Greenberg, R; Bichier, P; Angon, AC; Reitsma, R	Bird populations in shade and sun coffee plantations in central Guatemala	CONSERVATION BIOLOGY
Hartman, LH; Gaston, AJ; Eastman, DS	Raccoon predation on ancient murrelets on East Limestone Island, British Columbia	JOURNAL OF WILDLIFE MANAGEMENT
Klute, DS; Robel, RJ; Kemp, KE	Will conversion of Conservation Reserve Program (CRP) lands to pasture be detrimental for grassland birds in Kansas?	AMERICAN MIDLAND NATURALIST
Marra, PP; Holmes, RT	Avian removal experiments: Do they test for habitat saturation or female availability?	ECOLOGY
Sakai, HF; Noon, BR	Between-habitat movement of dusky-footed woodrats and vulnerability to predation	JOURNAL OF WILDLIFE MANAGEMENT
Cooch, E; Lank, D; Robertson, R; Cooke, F	Effects of parental age and environmental change on offspring sex ratio in a precocial bird	JOURNAL OF ANIMAL ECOLOGY
Danielsen, F	Stable environments and fragile communities: Does history determine the resilience of avian rain-forest communities to habitat degradation?	BIODIVERSITY AND CONSERVATION
Dean, WRJ; Siegfried, WR	The protection of endemic and nomadic avian diversity in the Karoo, South Africa	SOUTH AFRICAN JOURNAL OF WILDLIFE RESEARCH
Graveland, J; Drent, RH	Calcium availability limits breeding success of passerines on poor soils	JOURNAL OF ANIMAL ECOLOGY
Hicks, JM; Euliss, NH; Harris, SW	Aquatic invertebrate ecology during a simulated botulism epizootic in a Sacramento Valley wetland	WETLANDS
Houston, AI; Welton, NJ; McNamara, JM	Acquisition and maintenance costs in the long-term regulation of avian fat reserves	OIKOS
Kratter, AW	Bamboo specialization by Amazonian birds	BIOTROPICA
OLeske, DL; Robel, RJ; Kemp, KE	Sweepnet-collected invertebrate biomass from high- and low-input agricultural fields in Kansas	WILDLIFE SOCIETY BULLETIN
Robel, RJ; Kemp, KE	Winter mortality of northern bobwhites: Effects of food plots and weather	SOUTHWESTERN NATURALIST
Yahner, RH; Mahan, CG	Effects of logging roads on depredation of artificial ground nests in a forested landscape	WILDLIFE SOCIETY BULLETIN
Poiani, A; Pagel, M	Evolution of avian cooperative breeding: Comparative tests of the nest predation hypothesis	EVOLUTION
Annand, EM; Thompson, FR	Forest bird response to regeneration practices in central hardwood forests	JOURNAL OF WILDLIFE MANAGEMENT
Ardern, SL; Lambert, DM	Is the black robin in genetic peril?	MOLECULAR ECOLOGY
Bildstein, KL	Wading-bird science: A guide for the twenty-first century	COLONIAL WATERBIRDS
Blus, LJ; Rattner, BA; Melancon, MJ; Henny, CJ	Reproduction of Black-crowned Night-Herons related to predation and contaminants in Oregon and Washington, USA	COLONIAL WATERBIRDS
Christensen, TK; Bregnballe, T; Andersen, TH; Dietz, HH	Outbreak of Pasteurellosis among wintering and breeding common eiders Somateria mollissima in Denmark	WILDLIFE BIOLOGY
Christian, DP; Collins, PT; Hanowski, JM; Niemi, GJ	Bird and small mammal use of short-rotation hybrid poplar plantations	JOURNAL OF WILDLIFE MANAGEMENT
Gaston, KJ; Chown, SL; Styles, CV	Changing size and changing enemies: The case of the mopane worm	ACTA OECOLOGICA-INTERNATIONAL JOURNAL OF ECOLOGY
Gotmark, F	Bright plumage in the magpie: Does it increase or reduce the risk of predation?	BEHAVIORAL ECOLOGY AND SOCIOBIOLOGY
Henny, CJ	DDE still high in white-faced Ibis eggs from Carson Lake, Nevada	COLONIAL WATERBIRDS
Phillips, RA; Furness, RW	Predicting the sex of Parasitic Jaegers by Discriminant Analysis	COLONIAL WATERBIRDS
Scheel, D; Hough, KR	Salmon fry predation by seabirds near an Alaskan hatchery	MARINE ECOLOGY PROGRESS SERIES
Svensson, E; Nilsson, JA	The trade-off between molt and parental care: A sexual conflict in the blue tit?	BEHAVIORAL ECOLOGY
Gaston, KJ; Blackburn, TM; Gregory, RD	Abundance-range size relationships of breeding and wintering birds in Britain: a comparative analysis	ECOGRAPHY
Kilgo, JC; Sargent, RA; Miller, KV; Chapman, BR	Landscape influences on breeding bird communities in hardwood fragments in South Carolina	WILDLIFE SOCIETY BULLETIN
Marsden, SJ; Jones, MJ	The nesting requirements of the parrots and hornbill of Sumba, Indonesia	BIOLOGICAL CONSERVATION
Tang, SM; Gustafson, EJ	Perception of scale in forest management planning: Challenges and implications	LANDSCAPE AND URBAN PLANNING
Whitford, WG	Desertification and animal biodiversity in the desert grasslands of North America	JOURNAL OF ARID ENVIRONMENTS
Brown, JS; Kotler, BP; Mitchell, WA	Competition between birds and mammals: A comparison of giving-up densities between crested larks and gerbils	EVOLUTIONARY ECOLOGY
Chambers, CL; McComb, WC	Effects of silvicultural treatments on wintering bird communities in the Oregon coast range	NORTHWEST SCIENCE
Leech, SM; Leonard, ML	Begging and the risk of predation in nestling birds	BEHAVIORAL ECOLOGY
Mac Nally, R; Bennett, AF	Species-specific predictions of the impact of habitat fragmentation: Local extinction of birds in the box-ironbark forests of central Victoria, Australia	BIOLOGICAL CONSERVATION
Newton, I; Dale, LC	Effects of seasonal migration on the latitudinal distribution of west Palaearctic bird species	JOURNAL OF BIOGEOGRAPHY
Clergeau, P; Burel, F	The role of spatio-temporal patch connectivity at the landscape level: an example in a bird distribution	LANDSCAPE AND URBAN PLANNING
Mack, EL; Firbank, LG; Bellamy, PE; Hinsley, SA; Veitch, N	The comparison of remotely sensed and ground-based habitat area data using species-area models	JOURNAL OF APPLIED ECOLOGY
Niemi, GJ; Hanowski, JM; Lima, AR; Nicholls, T; Weiland, N	A critical analysis on the use of indicator species in management	JOURNAL OF WILDLIFE MANAGEMENT
Suarez, F; Martinez, C; Herranz, J; Yanes, M	Conservation status and farmland requirements of pin-tailed sandgrouse Pterocles alchata and black-bellied sandgrouse Pterocles orientalis in Spain	BIOLOGICAL CONSERVATION
Wesolowski, T; Tomialojc, L	Breeding bird dynamics in a primaeval temperate forest: long-term trends in Bialowieza National Park (Poland)	ECOGRAPHY
Crowder, LB; Squires, DD; Rice, JA	Nonadditive effects of terrestrial and aquatic predators on juvenile estuarine fish	ECOLOGY
Downs, CT; Wirminghaus, JO	The terrestrial vertebrates of the Bazaruto Archipelago, Mozambique: a biogeographical perspective	JOURNAL OF BIOGEOGRAPHY
Monkkonen, M; Viro, P	Taxonomic diversity of the terrestrial bird and mammal fauna in temperate and boreal biomes of the northern hemisphere	JOURNAL OF BIOGEOGRAPHY
Schmiegelow, FKA; Machtans, CS; Hannon, SJ	Are boreal birds resilient to forest fragmentation? An experimental study of short-term community responses	ECOLOGY
Tershy, BR; Breese, D; Croll, DA	Human perturbations and conservation strategies for San Pedro Martir Island, Islas del Golfo de California Reserve, Mexico	ENVIRONMENTAL CONSERVATION
Twedt, DJ; Portwood, J	Bottomland hardwood reforestation for Neotropical migratory birds: Are we missing the forest for the trees	WILDLIFE SOCIETY BULLETIN
Owens, IPF; Bennett, PM	Variation in mating system among birds: ecological basis revealed by hierarchical comparative analysis of mate desertion	PROCEEDINGS OF THE ROYAL SOCIETY B-BIOLOGICAL SCIENCES
Baines, D; Summers, RW	Assessment of bird collisions with deer fences in Scottish forests	JOURNAL OF APPLIED ECOLOGY
Elliott, JE; Wilson, LK; Langelier, KM; Mineau, P; Sinclair, PH	Secondary poisoning of birds of prey by the organophosphorus insecticide, phorate	ECOTOXICOLOGY
Gompper, ME; Stacey, PB; Berger, J	Conservation implications of the natural loss of lineages in wild mammals and birds	CONSERVATION BIOLOGY
Poysa, H; Milonoff, M; Virtanen, J	Nest predation in hole-nesting birds in relation to habitat edge: An experiment	ECOGRAPHY
Armstrong, AJ; vanHensbergen, HJ	Evaluation of afforestable montane grasslands for wildlife conservation in the north-eastern cape, South Africa	BIOLOGICAL CONSERVATION
Anders, AD; Dearborn, DC; Faaborg, J; Thompson, FR	Juvenile survival in a population of neotropical migrant birds	CONSERVATION BIOLOGY
Armstrong, AJ; van Hensbergen, HJ	A test of the applicability of a wildlife conservation evaluation to an afforestable region of Mpumalanga	SOUTH AFRICAN JOURNAL OF WILDLIFE RESEARCH
Eeva, T; Lehikoinen, E; Pohjalainen, T	Pollution-related variation in food supply and breeding success in two hole-nesting passerines	ECOLOGY
Fuller, RJ; Trevelyan, RJ; Hudson, RW	Landscape composition models for breeding bird populations in lowland English farmland over a 20 year period	ECOGRAPHY
Naguib, M	Ranging of songs with the song type on use of different cues in Carolina wrens: Effects of familiarity	BEHAVIORAL ECOLOGY AND SOCIOBIOLOGY
Predavec, M	Seed removal by rodents, ants and birds in the Simpson Desert, central Australia	JOURNAL OF ARID ENVIRONMENTS
Silverin, B; Arvidsson, B; Wingfield, J	The adrenocortical responses to stress in breeding Willow Warblers Phylloscopus trochilus in Sweden: Effects of latitude and gender	FUNCTIONAL ECOLOGY
Bosakowski, T	Breeding bird abundance and habitat relationships on a private industrial forest in the western Washington Cascades	NORTHWEST SCIENCE
Collins, SL; Glenn, SM	Effects of organismal and distance scaling on analysis of species distribution and abundance	ECOLOGICAL APPLICATIONS
Day, RH; Murphy, SM; Wiens, JA; Hayward, GD; Harner, EJ; Smith, LN	Effects of the Exxon Valdez oil spill on habitat use by birds in Prince William Sound, Alaska	ECOLOGICAL APPLICATIONS
Kinley, TA; Newhouse, NJ	Relationship of riparian reserve zone width to bird density and diversity in southeastern British Columbia	NORTHWEST SCIENCE
Paine, L; Undersander, DJ; Sample, DW; Bartelt, GA; Schatteman, TA	Comparison of simulated ground nest types for grazing/trampling research	JOURNAL OF RANGE MANAGEMENT
Spaar, R; Bruderer, B	Optimal flight behavior of soaring migrants: A case study of migrating steppe buzzards, Buteo buteo vulpinus	BEHAVIORAL ECOLOGY
Moller, AP	Immune defence, extra-pair paternity, and sexual selection in birds	PROCEEDINGS OF THE ROYAL SOCIETY B-BIOLOGICAL SCIENCES
Smith, JP	An energy-circuit population model for Great Egrets (Ardea alba) at Lake Okeechobee, Florida, USA	ECOLOGICAL MODELLING
Bell, JL; Whitmore, RC	Bird populations and habitat in Bacillus thuringiensis and dimilin-treated and untreated areas of hardwood forest	AMERICAN MIDLAND NATURALIST
Brooks, TM; Pimm, SL; Collar, NJ	Deforestation predicts the number of threatened birds in insular southeast Asia	CONSERVATION BIOLOGY
Brosset, A	Bird communities of Eucalyptus stands around Pointe Noire, Congo	REVUE D ECOLOGIE-LA TERRE ET LA VIE
DowsettLemaire, F	Seasonality of breeding and moult in forest and savanna birds in northern Congo	REVUE D ECOLOGIE-LA TERRE ET LA VIE
Dunn, EH; Hussell, DJT; Adams, RJ	Monitoring songbird population change with autumn mist netting	JOURNAL OF WILDLIFE MANAGEMENT
Haas, CA	What characteristics of shelterbelts are important to breeding: Success and return rate of birds?	AMERICAN MIDLAND NATURALIST
Newton, I	Links between the abundance and distribution of birds	ECOGRAPHY
Podos, J	A performance constraint on the evolution of trilled vocalizations in a songbird family (Passeriformes:Emberizidae)	EVOLUTION
Wilson, CJ; Reid, RS; Stanton, NL; Perry, BD	Effects of land use and tsetse fly control on bird species richness in southwestern Ethiopia	CONSERVATION BIOLOGY
Bennett, PM; Owens, IPF	Variation in extinction risk among birds: Chance or evolutionary predisposition?	PROCEEDINGS OF THE ROYAL SOCIETY B-BIOLOGICAL SCIENCES
Bjorklund, M	Variation in growth in the blue tit (Parus caeruleus)	JOURNAL OF EVOLUTIONARY BIOLOGY
Blackburn, TM; Gaston, KJ	The relationship between geographic area and the latitudinal gradient in species richness in New World birds	EVOLUTIONARY ECOLOGY
Bleiweiss, R	Covariation of sexual dichromatism and plumage colours in lekking and non-lekking birds: A comparative analysis	EVOLUTIONARY ECOLOGY
Horn, DJ; BenningerTraux, M	The summer bird community in a late-successional beech-maple forest in Ohio	OHIO JOURNAL OF SCIENCE
Rodgers, JA; Smith, HT	Buffer zone distances to protect foraging and leafing waterbirds from human disturbance in Florida	WILDLIFE SOCIETY BULLETIN
Goerck, JM	Patterns of rarity in the birds of the Atlantic forest of Brazil	CONSERVATION BIOLOGY
Ricklefs, RE	Comparative demography of new world populations of thrushes (Turdus spp)	ECOLOGICAL MONOGRAPHS
Stokland, JN	Representativeness and efficiency of bird and insect conservation in Norwegian boreal forest reserves	CONSERVATION BIOLOGY
Thiollay, JM	Distribution and abundance patterns of bird community and raptor populations in the Andaman archipelago	ECOGRAPHY
Vinogradov, AE	Nucleotypic effect in homeotherms: Body-mass independent resting metabolic rate of passerine birds is related to genome size	EVOLUTION
Wootton, JT	Estimates and tests of per capita interaction strength: Diet, abundance, and impact of intertidally foraging birds	ECOLOGICAL MONOGRAPHS
Castro, I; Robertson, AW	Honeyeaters and the New Zealand forest flora: The utilisation and profitability of small flowers	NEW ZEALAND JOURNAL OF ECOLOGY
Cezilly, F	Demographic studies of wading birds: An overview	COLONIAL WATERBIRDS
Chamberlain, CP; Blum, JD; Holmes, RT; Feng, XH; Sherry, TW; Graves, GR	The use of isotope tracers for identifying populations of migratory birds	OECOLOGIA
Fortin, D; Arnold, GW	The influence of road verges on the use of nearby small shrubland remnants by birds in the central wheatbelt of Western Australia	WILDLIFE RESEARCH
French, K; Zubovic, A	Effect of the weed Chrysanthemoides monilifera (bitou bush) on bird communities	WILDLIFE RESEARCH
Goss, C; Bone, DG; Peck, JM; Everson, I; Hunt, GL; Murray, AWA	Small-scale interactions between prions Pachyptila spp. and their zooplankton prey at an inshore site near bird island, south Georgia	MARINE ECOLOGY PROGRESS SERIES
Green, RE	The influence of numbers released on the outcome of attempts to introduce exotic bird species to New Zealand	JOURNAL OF ANIMAL ECOLOGY
Hafner, H	Ecology of wading birds	COLONIAL WATERBIRDS
Hilgerloh, G	Predation by birds on blue mussel Mytilus edulis beds of the tidal flats of Spiekeroog (southern North Sea)	MARINE ECOLOGY PROGRESS SERIES
Kalivodova, E; FeriancovaMasarova, Z	Bird communities of the water reservoirs in western Slovakia	EKOLOGIA-BRATISLAVA
Kushlan, JA	The conservation of wading birds	COLONIAL WATERBIRDS
Ogilvie, SC; Pierce, RJ; Wright, GRG; Booth, LH; Eason, CT	Brodifacoum residue analysis in water, soil, invertebrates, and birds after rat eradication on Lady Alice Island	NEW ZEALAND JOURNAL OF ECOLOGY
Recher, HF; Davis, WE	Foraging ecology of a mulga bird community	WILDLIFE RESEARCH
Robinet, O; Sirgouant, S; Bretagnolle, V	Marine birds of d'Entrecasteaux Reefs (New Caledonia, southwestern Pacific): Diversity, abundance, trends and threats	COLONIAL WATERBIRDS
VanHorne, B; Schooley, RL; Knick, ST; Olson, GS; Burnham, KP	Use of burrow entrances to indicate densities of Townsend's ground squirrels	JOURNAL OF WILDLIFE MANAGEMENT
Magrath, MJL; Elgar, MA	Paternal care declines with increased opportunity for extra-pair matings in fairy martins	PROCEEDINGS OF THE ROYAL SOCIETY B-BIOLOGICAL SCIENCES
Zanin, G; Otto, S; Riello, L; Borin, M	Ecological interpretation of weed flora dynamics under different tillage systems	AGRICULTURE ECOSYSTEMS & ENVIRONMENT
Allen, LR; Hume, ID	The importance of green seed in the nitrogen nutrition of the zebra finch Taeniopygia guttata	AUSTRALIAN JOURNAL OF ECOLOGY
Bayne, EM; Hobson, KA	Comparing the effects of landscape fragmentation by forestry and agriculture on predation of artificial nests	CONSERVATION BIOLOGY
Evans, TD	Preliminary estimates of the population density of the Sokoke scops owl Otus ireneae Ripley in the East Usambara lowlands, Tanzania	AFRICAN JOURNAL OF ECOLOGY
Farina, A	Landscape structure and breeding bird distribution in a sub-Mediterranean agro-ecosystem	LANDSCAPE ECOLOGY
Ferrer, M; Harte, M	Habitat selection by immature Spanish imperial eagles during the dispersal period	JOURNAL OF APPLIED ECOLOGY
Ginzburg, LR; Inchausti, P	Asymmetry of population cycles: abundance-growth representation of hidden causes of ecological dynamics	OIKOS
Gotmark, F; Post, P; Olsson, J; Himmelmann, D	Natural selection and sexual dimorphism: sex-biased sparrowhawk predation favours crypsis in female chaffinches	OIKOS
Guix, JC; Ruiz, X	Weevil larvae dispersal by guans in southeastern Brazil	BIOTROPICA
Hiers, JK; Evans, JP	Effects of anthracnose on dogwood mortality and forest composition of the Cumberland plateau (USA)	CONSERVATION BIOLOGY
HurtrezBousses, S; Perret, P; Renaud, F; Blondel, J	High blowfly parasitic loads affect breeding success in a Mediterranean population of blue tits	OECOLOGIA
Ito, Y	Diversity of forest tree species in Yanbaru, the northern part of Okinawa Island	PLANT ECOLOGY
Kelly, JF; VanHorne, B	Effects of food supplementation on the timing of nest initiation in Belted Kingfishers	ECOLOGY
Link, WA; Sauer, JR	New approaches to the analysis of population trends in land birds: Comment	ECOLOGY
Lode, T	Trophic status and feeding habits of the European Polecat Mustela putorius L. 1758	MAMMAL REVIEW
McCulloch, CE; James, FC; Wiedenfeld, DA	New approaches to the analysis of population trends in land birds: Reply	ECOLOGY
MelendezAckerman, E; Campbell, DR; Waser, NM	Hummingbird behavior and mechanisms of selection on flower color in Ipomopsis	ECOLOGY
Percival, SM; Halpin, Y; Houston, DC	Managing the distribution of barnacle geese on Islay, Scotland, through deliberate human disturbance	BIOLOGICAL CONSERVATION
Pounds, JA; Fogden, MPL; Savage, JM; Gorman, GC	Tests of null models for amphibian declines on a tropical mountain	CONSERVATION BIOLOGY
Walter, SE; Rusch, DH	Accuracy of egg flotation in determining age of Canada goose nests	WILDLIFE SOCIETY BULLETIN
Whittaker, RJ; Jones, SH; Partomihardjo, T	The rebuilding of an isolated rain forest assemblage: how disharmonic is the flora of Krakatau?	BIODIVERSITY AND CONSERVATION
Wilson, JD; Evans, J; Browne, SJ; King, JR	Territory distribution and breeding success of skylarks Alauda arvensis on organic and intensive farmland in southern England	JOURNAL OF APPLIED ECOLOGY
Amundsen, T; Forsgren, E; Hansen, LTT	On the function of female ornaments: male bluethroats prefer colourful females	PROCEEDINGS OF THE ROYAL SOCIETY B-BIOLOGICAL SCIENCES
Andersson, S; Amundsen, T	Ultraviolet colour vision and ornamentation in bluethroats	PROCEEDINGS OF THE ROYAL SOCIETY B-BIOLOGICAL SCIENCES
Sorci, G; Soler, JJ; Moller, AP	Reduced immunocompetence of nestlings in replacement clutches of the European magpie (Pica pica)	PROCEEDINGS OF THE ROYAL SOCIETY B-BIOLOGICAL SCIENCES
Loehle, C	The pathogen transmission avoidance theory of sexual selection	ECOLOGICAL MODELLING
Barnes, KN; Ryan, PG; BoixHinzen, C	The impact of the hake Merluccius spp. longline fishery off South Africa on Procellariiform seabirds	BIOLOGICAL CONSERVATION
Hardie, J; Peace, L; Pickett, JA; Smiley, DWM; Storer, JR; Wadhams, LJ	Sex pheromone stereochemistry and purity affect field catches of male aphids	JOURNAL OF CHEMICAL ECOLOGY
Holmes, PM; Cowling, RM	Diversity, composition and guild structure relationships between soil-stored seed banks and mature vegetation in alien plant-invaded South African fynbos shrublands	PLANT ECOLOGY
Lensink, R	Range expansion of raptors in Britain and the Netherlands since the 1960s: testing an individual-based diffusion model	JOURNAL OF ANIMAL ECOLOGY
Muller, KL; Stamps, JA; Krishnan, VV; Willits, NH	The effects of conspecific attraction and habitat quality on habitat selection in territorial birds (Troglodytes aedon)	AMERICAN NATURALIST
Nelson, T; Holechek, JL; Valdez, R; Cardenas, M	Wildlife numbers on late and mid seral Chihuahuan Desert rangelands	JOURNAL OF RANGE MANAGEMENT
Neudorf, DL; Stutchbury, BJM; Piper, WH	Covert extraterritorial behavior of female hooded warblers	BEHAVIORAL ECOLOGY
Perreault, S; Lemon, RE; Kuhnlein, U	Patterns and correlates of extrapair paternity in American redstarts (Setophaga ruticilla)	BEHAVIORAL ECOLOGY
Quiroz, A; Pettersson, J; Pickett, JA; Wadhams, LJ; Niemeyer, HM	Semiochemicals mediating spacing behavior of bird cherry-oat aphid, Rhopalosiphum padi feeding on cereals	JOURNAL OF CHEMICAL ECOLOGY
Torres, R; Drummond, H	Female-biased mortality in nestlings of a bird with size dimorphism	JOURNAL OF ANIMAL ECOLOGY
Vinuela, J	Adaptation vs. constraint: intraclutch egg-mass variation in birds	JOURNAL OF ANIMAL ECOLOGY
Weimerskirch, H; Mougey, T; Hindermeyer, X	Foraging and provisioning strategies of black-browed albatrosses in relation to the requirements of the chick: natural variation and experimental study	BEHAVIORAL ECOLOGY
Badyaev, AV	Covariation between life history and sexually selected traits: an example with cardueline finches	OIKOS
Bennett, EL; Nyaoi, AJ; Sompud, J	Hornbills Buceros spp. and culture in northern Borneo: Can they continue to co-exist?	BIOLOGICAL CONSERVATION
Bentley, JM; Catterall, CP	The use of bushland, corridors, and linear remnants by birds in southeastern Queensland, Australia	CONSERVATION BIOLOGY
Bielefeldt, J; Rosenfield, RN	Reexamination of cowbird parasitism and edge effects in Wisconsin forests	JOURNAL OF WILDLIFE MANAGEMENT
Black, JM; Marshall, AP; Gilburn, A; Santos, N; Hoshide, H; Medeiros, J; Mello, J; Hodges, CN; Katahira, L	Survival, movements, and breeding of released Hawaiian geese: An assessment of the reintroduction program	JOURNAL OF WILDLIFE MANAGEMENT
Blackburn, TM; Gaston, KJ; Gregory, RD	Abundance-range size relationships in British birds: is unexplained variation a product of life history?	ECOGRAPHY
Boland, CRJ; Heinsohn, R; Cockburn, A	Deception by helpers in cooperatively breeding white-winged choughs and its experimental manipulation	BEHAVIORAL ECOLOGY AND SOCIOBIOLOGY
Buckley, NJ	Experimental tests of the information-center hypothesis with black vultures (Coragyps atratus) and turkey vultures (Cathartes aura)	BEHAVIORAL ECOLOGY AND SOCIOBIOLOGY
Danielson, WR; DeGraaf, RM; Fuller, TK	Rural and suburban forest edges: effect on egg predators and nest predation rates	LANDSCAPE AND URBAN PLANNING
Desrochers, A; Hannon, SJ	Gap crossing decisions by forest songbirds during the post-fledging period	CONSERVATION BIOLOGY
Durell, SEALD; GossCustard, JD; Clarke, RT	Differential response of migratory subpopulations to winter habitat loss	JOURNAL OF APPLIED ECOLOGY
Falkner, MB; Stohlgren, TJ	Evaluating the contribution of small National Park areas to regional biodiversity	NATURAL AREAS JOURNAL
Galetti, M; Martuscelli, P; Olmos, F; Aleixo, A	Ecology and conservation of the jacutinga Pipile jacutinga in the Atlantic forest of Brazil	BIOLOGICAL CONSERVATION
Hill, MRJ; Frederick, RB	Winter movements and habitat use by greater snow geese	JOURNAL OF WILDLIFE MANAGEMENT
Howard, P; Davenport, T; Kigenyi, F	Planning conservation areas in Uganda's natural forests	ORYX
Hudon, J	Non-melanic schizochroism in Alberta Evening Grosbeaks, Coccothraustes vespertinus	CANADIAN FIELD-NATURALIST
Hughes, JW; Hudson, FK	Songbird nest placement in Vermont Christmas tree plantations	CANADIAN FIELD-NATURALIST
Jenkin, JF	Vegetation of the McDonald Islands, sub-Antarctic	POLAR BIOLOGY
Maguire, TL; Sedgley, M	Genetic diversity in Banksia and Dryandra (Proteaceae) with emphasis on Banksia cuneata, a rare and endangered species	HEREDITY
McDonald, RA; Hutchings, MR; Keeling, JGM	The status of ship rats Rattus rattus on the Shiant Islands, Outer Hebrides, Scotland	BIOLOGICAL CONSERVATION
Mora, MA; Lee, MC; Jenny, JP; Schultz, TW; Sericano, JL; Clum, NJ	Potential effects of environmental contaminants on recovery of the aplomado falcon in south Texas	JOURNAL OF WILDLIFE MANAGEMENT
Omland, KE	Examining two standard assumptions of ancestral reconstructions: Repeated loss of dichromatism in dabbling ducks (Anatini)	EVOLUTION
Penloup, A; Martin, JL; Gory, G; Brunstein, D; Bretagnolle, V	Distribution and breeding success of pallid swifts, Apus pallidus, on Mediterranean islands: nest predation by the roof rat, Rattus rattus, and nest site quality	OIKOS
Percival, SM; Percival, T	Feeding ecology of barnacle geese on their spring staging grounds in northern Iceland	ECOGRAPHY
Petrie, SA; Rogers, KH	Satellite tracking of white-faced whistling ducks in a semiarid region of South Africa	JOURNAL OF WILDLIFE MANAGEMENT
Piper, WH; Paruk, JD; Evers, DC; Meyer, MW; Tischler, KB; Klich, M; Hartigan, JJ	Local movements of color-marked common loons	JOURNAL OF WILDLIFE MANAGEMENT
Putaala, A; Oksa, J; Rintamaki, H; Hissa, R	Effects of hand-rearing and radiotransmitters on flight of gray partridge	JOURNAL OF WILDLIFE MANAGEMENT
Regel, J; Putz, K	Effect of human disturbance on body temperature and energy expenditure in penguins	POLAR BIOLOGY
Saino, N; Cuervo, JJ; Ninni, P; deLope, F; Moller, AP	Haematocrit correlates with tail ornament size in three populations of the Barn Swallow (Hirundo rustica)	FUNCTIONAL ECOLOGY
Wang, KL; Brigham, RM	Roost-site characteristics of Common Poorwills, Phalaenoptilus nuttallii, in Saskatchewan	CANADIAN FIELD-NATURALIST
Weimerskirch, H; Cherel, Y; CuenotChaillet, F; Ridoux, V	Alternative foraging strategies and resource allocation by male and female Wandering Albatrosses	ECOLOGY
Cummings, VJ; Schneider, DC; Wilkinson, MR	Multiscale experimental analysis of aggregative responses of mobile predators to infaunal prey	JOURNAL OF EXPERIMENTAL MARINE BIOLOGY AND ECOLOGY
Heinsohn, R; Legge, S; Barry, S	Extreme bias in sex allocation in Eclectus parrots	PROCEEDINGS OF THE ROYAL SOCIETY B-BIOLOGICAL SCIENCES
Birks, SM	Paternity in the Australian brush-turkey, Alectura lathami, a megapode bird with uniparental male care	BEHAVIORAL ECOLOGY
Brunet, R; Girard, C; Cyr, A	Comparative study of the signs of intoxication and changes in activity level of red-winged blackbirds (Agelaius phoeniceus) exposed to dimethoate	AGRICULTURE ECOSYSTEMS & ENVIRONMENT
Cyr, H	Does inter-annual variability in population density increase with time?	OIKOS
Day, DA; Collins, BG; Rees, RG	Reproductive biology of the rare and endangered Banksia brownii Baxter ex R. Br. (Proteaceae)	AUSTRALIAN JOURNAL OF ECOLOGY
Dejean, A; Olmsted, I	Ecological studies on Aechmea bracteata (Swartz) (Bromeliaceae)	JOURNAL OF NATURAL HISTORY
Dyer, FC	Birds do it, bees do it, even turtles in the sea do it	NATURAL HISTORY
Gaston, KJ; Blackburn, TM	Evolutionary age and risk of extinction in the global avifauna	EVOLUTIONARY ECOLOGY
Ives, AR; Klopfer, ED	Spatial variation in abundance created by stochastic temporal variation	ECOLOGY
Kempenaers, B; Verheyren, GR; Dhondt, AA	Extrapair paternity in the blue tit (Parus caeruleus): female choice, male characteristics, and offspring quality	BEHAVIORAL ECOLOGY
Magrath, RD; Whittingham, LA	Subordinate males are more likely to help if unrelated to the breeding female in cooperatively breeding white-browed scrubwrens	BEHAVIORAL ECOLOGY AND SOCIOBIOLOGY
Magrath, RD; Yezerinac, SM	Facultative helping does not influence reproductive success or survival in cooperatively breeding white-browed scrubwrens	JOURNAL OF ANIMAL ECOLOGY
Moody, AL; Thompson, WA; DeBruijn, B; Houston, AI; GossCustard, JD	The analysis of the spacing of animals, with an example based on oystercatchers during the tidal cycle	JOURNAL OF ANIMAL ECOLOGY
Moreno, J; Potti, J; Merino, S	Parental energy expenditure and offspring size in the pied flycatcher Ficedula hypoleuca	OIKOS
Nel, JAJ; Loutit, R; Bothma, JD	Prey use by black-backed jackals along a desert coast	SOUTH AFRICAN JOURNAL OF WILDLIFE RESEARCH
Njoroge, P; Lens, L; Sutton, J; Bennun, LA	The validity of open seasons for sandgrouse shooting: analysis of an 11-year data set from Kenya	AFRICAN JOURNAL OF ECOLOGY
Petrie, SA; Rogers, KH	Activity budget of breeding white-faced whistling ducks Dendrocygna viduata on stock-ponds in semi-arid South Africa, and a comparison with north-temperate waterfowl	SOUTH AFRICAN JOURNAL OF WILDLIFE RESEARCH
Reyer, HU; Bollmann, K; Schlapfer, AR; Schymainda, A; Klecack, G	Ecological determinants of extrapair fertilizations and egg dumping in Alpine water pipits (Anthus spinoletta)	BEHAVIORAL ECOLOGY
Simmons, RE	Why don't all siblicidal eagles lay insurance eggs? The egg quality hypothesis	BEHAVIORAL ECOLOGY
Thomas, ALR; Rowe, L	Experimental tests on tail elongation and sexual selection in swallows (Hirundo rustica) do not affect the tail streamer and cannot test its function	BEHAVIORAL ECOLOGY
Titus, RC; Chandler, CR; Ketterson, ED; Nolan, V	Song rates of dark-eyed juncos do not increase when females are fertile	BEHAVIORAL ECOLOGY AND SOCIOBIOLOGY
Tobias, J	Food availability as a determinant of pairing behaviour in the European robin	JOURNAL OF ANIMAL ECOLOGY
Tveraa, T; Lorentsen, SH; Saether, BE	Regulation of foraging trips and costs of incubation shifts in the Antarctic petrel (Thalassoica antarctica)	BEHAVIORAL ECOLOGY
Paradis, E	Assessing temporal variations in diversification rates from phylogenies: estimation and hypothesis testing	PROCEEDINGS OF THE ROYAL SOCIETY B-BIOLOGICAL SCIENCES
Ozesmi, U; Mitsch, WJ	A spatial habitat model for the marsh-breeding red-winged blackbird (Agelaius phoeniceus L) in coastal Lake Erie wetlands	ECOLOGICAL MODELLING
Findlay, CS; Houlahan, J	Anthropogenic correlates of species richness in southeastern Ontario wetlands	CONSERVATION BIOLOGY
Fransson, T; Weber, TP	Migratory fuelling in blackcaps (Sylvia atricapilla) under perceived risk of predation	BEHAVIORAL ECOLOGY AND SOCIOBIOLOGY
Gaston, KJ; Blackburn, TM; Gregory, RD	Interspecific abundance-range size relationships: Range position and phylogeny	ECOGRAPHY
Khan, MZ; Walters, JR	Is helping a beneficial learning experience for red-cockaded woodpecker (Picoides borealis) helpers?	BEHAVIORAL ECOLOGY AND SOCIOBIOLOGY
Larsson, K; Rattiste, K; Lilleleht, V	Heritability of head size in the common gull Larus canus in relation to environmental conditions during offspring growth	HEREDITY
Mehlum, F	Seabird species associations and affinities to areas covered with sea ice in the northern Greenland and Barents seas	POLAR BIOLOGY
Noma, N; Yumoto, T	Fruiting phenology of animal-dispersed plants in response to winter migration of frugivores in a warm temperate forest on Yakushima Island, Japan	ECOLOGICAL RESEARCH
Ortego, F; Evans, PH; Bowers, WS	Enteric and plant derived deterrents in regurgitate of American bird grasshopper, Schistocerca americana	JOURNAL OF CHEMICAL ECOLOGY
Ros, AFH; Groothuis, TGG; Apanius, V	The relation among gonadal steroids, immunocompetence, body mass, and behavior in young black-headed gulls (Larus ridibundus)	AMERICAN NATURALIST
Suarez, AV; Pfennig, KS; Robinson, SK	Nesting success of a disturbance-dependent songbird on different kinds of edges	CONSERVATION BIOLOGY
VanHorne, B; Olson, GS; Schooley, RL; Corn, JG; Burnham, KP	Effects of drought and prolonged winter on Townsend's ground squirrel demography in shrubsteppe habitats	ECOLOGICAL MONOGRAPHS
Cuthill, IC; Hunt, S; Cleary, C; Clark, C	Colour bands, dominance, and body mass regulation in male zebra finches (Taeniopygia guttata)	PROCEEDINGS OF THE ROYAL SOCIETY B-BIOLOGICAL SCIENCES
Gotmark, F; Ahlstrom, M	Parental preference for red mouth of chicks in a songbird	PROCEEDINGS OF THE ROYAL SOCIETY B-BIOLOGICAL SCIENCES
ArangoVelez, N; Kattan, GH	Effects of forest fragmentation on experimental nest predation in Andean cloud forest	BIOLOGICAL CONSERVATION
Ballance, LT; Pitman, RL; Reilly, SB	Seabird community structure along a productivity gradient: Importance of competition and energetic constraint	ECOLOGY
Bowman, TD; Schempf, PF; Hodges, JI	Bald eagle population in Prince William Sound after the Exxon Valdez oil spill	JOURNAL OF WILDLIFE MANAGEMENT
Bunnell, ST; White, CM; Paul, D; Bunnell, SD	Stick nests on a building and transmission towers used for nesting by large falcons in Utah	GREAT BASIN NATURALIST
Cresswell, W	Interference competition at low competitor densities in blackbirds Turdus merula	JOURNAL OF ANIMAL ECOLOGY
Demarest, DW; Kaminski, RM; Brennan, LA; Boyle, CR	Body-mass, survival, and pairing consequences of winter-diet restriction in wood ducks	JOURNAL OF WILDLIFE MANAGEMENT
Dixon, MD; Johnson, WC; Adkisson, CS	Effects of weevil larvae an acorn use by blue jays	OECOLOGIA
Double, MC; Dawson, D; Burke, T; Cockburn, A	Finding the fathers in the least faithful bird: A microsatellite-based genotyping system for the superb fairy-wren Malurus cyaneus	MOLECULAR ECOLOGY
Gabrey, SW	Bird and small mammal abundance at four types of waste-management facilities in northeast Ohio	LANDSCAPE AND URBAN PLANNING
Gardarsson, A; Einarsson, A	Numbers and production of Eurasian wigeon in relation to conditions in a breeding area, Lake Myvatn, Iceland	JOURNAL OF ANIMAL ECOLOGY
Goutner, V	Use of the Drana lagoon (Evros delta, Greece) by threatened colonially nesting waterbirds and its possible restoration	BIOLOGICAL CONSERVATION
Holloway, AK; Schnell, GD	Relationship between numbers of the endangered American burying beetle Nicrophorus americanus Olivier (Coleoptera: Silphidae) and available food resources	BIOLOGICAL CONSERVATION
Iriarte, JA; Feinsinger, P; Jaksic, FM	Trends in wildlife use and trade in Chile	BIOLOGICAL CONSERVATION
Kraemer, M; Schmitt, U	Nectar production patterns and pollination of the Canarian endemic Echium wildpretii Pearson ex Hook fil	FLORA
Kubisiak, JF; Paisley, RN; Wright, RG	Estimating the accuracy of counting Eastern Wild Turkeys, Meleagris gallopavo silvestris, using helicopters in Wisconsin	CANADIAN FIELD-NATURALIST
Lande, R; Saether, BE; Engen, S	Threshold harvesting for sustainability of fluctuating resources	ECOLOGY
LeCorre, M; Jouventin, P	Ecological significance and conservation priorities of Europa Island (western Indian Ocean), with special reference to seabirds	REVUE D ECOLOGIE-LA TERRE ET LA VIE
McIsaac, HP	Brood-defense behavior of a Ruffed Grouse, Bonasa umbellus	CANADIAN FIELD-NATURALIST
Nedbal, MA; Honeycutt, RI; Evans, SG; Whiting, RM; Dietz, DR	Northern bobwhite restocking in east Texas: A genetic assessment	JOURNAL OF WILDLIFE MANAGEMENT
Osborne, PE; Launay, F; Gliddon, D	Wintering habitat use by houbara bustards Chlamydotis undulata in Abu Dhabi and implications for management	BIOLOGICAL CONSERVATION
Pain, DJ; Bavoux, C; Burneleau, G	Seasonal blood lead concentrations in marsh harriers Circus aeruginosus from Charente-Maritime, France: Relationship with the hunting season	BIOLOGICAL CONSERVATION
Paquette, GA; Devries, JH; Emery, RB; Howerter, DW; Joynt, BL; Sankowski, TP	Effects of transmitters on reproduction and survival of wild mallards	JOURNAL OF WILDLIFE MANAGEMENT
Pizo, MA	Seed dispersal and predation in two populations of Cabralea canjerana (Meliaceae) in the Atlantic Forest of southeastern Brazil	JOURNAL OF TROPICAL ECOLOGY
Pradel, R; Rioux, N; Tamisier, A; Lebreton, JD	Individual turnover among wintering teal in Camargue: A mark-recapture study	JOURNAL OF WILDLIFE MANAGEMENT
Pulido, FJ; Diaz, M	Linking individual foraging behavior and population spatial distribution in patchy environments: a field example with Mediterranean blue tits	OECOLOGIA
Saino, N; Galeotti, P; Sacchi, R; Moller, AP	Song and immunological condition in male barn swallows (Hirundo rustica)	BEHAVIORAL ECOLOGY
Sheldon, BC; Rasanen, K; Dias, PC	Certainty of paternity and paternal effort in the collared flycatcher	BEHAVIORAL ECOLOGY
Tarasov, VV	Reproductive success of willow ptarmigan, Lagopus lagopus, in the northern Yamal	RUSSIAN JOURNAL OF ECOLOGY
Ward, DH; Rexstad, EA; Sedinger, JS; Lindberg, MS; Dawe, NK	Seasonal and annual survival of adult Pacific brant	JOURNAL OF WILDLIFE MANAGEMENT
Mundy, NI; Winchell, CS; Burr, T; Woodruff, DS	Microsatellite variation and microevolution in the critically endangered San Clemente Island loggerhead shrike (Lanius ludovicianus mearnsi)	PROCEEDINGS OF THE ROYAL SOCIETY B-BIOLOGICAL SCIENCES
Allander, K	Reproductive investment and parasite susceptibility in the great tit	FUNCTIONAL ECOLOGY
Alonso, JC; Bautista, LM; Alonso, JA	Dominance and the dynamics of phenotype-limited distribution in common cranes	BEHAVIORAL ECOLOGY AND SOCIOBIOLOGY
Buckley, NJ	Spatial-concentration effects and the importance of local enhancement in the evolution of colonial breeding in seabirds	AMERICAN NATURALIST
ContrerasBalderas, AJ; GarciaSalas, JA; GonzalezRojas, JI	Seasonal and ecological distribution of birds from Cuatrocienegas, Coahuila, Mexico.	SOUTHWESTERN NATURALIST
Cooper, CM; Smiley, PC; Wigginton, JD; Knight, SS; Kallies, KW	Vertebrate use of habitats created by installation of field-scale erosion control structures	JOURNAL OF FRESHWATER ECOLOGY
Fernandez, P; Carezzano, F; DeSperoni, NB	Quantitative encephalic analysis and cerebral indices of Aratinga acuticaudata and Myiopsitta monachus (Aves: Psittacidae) from Argentina	REVISTA CHILENA DE HISTORIA NATURAL
Ghazoul, J	The pollination and breeding system of Dipterocarpus obtusifolius (Dipterocarpaceae) in dry deciduous forests of Thailand	JOURNAL OF NATURAL HISTORY
Lanctot, RB; Scribner, KT; Kempenaers, B; Weatherhead, PJ	Lekking without a paradox in the buff-breasted sandpiper	AMERICAN NATURALIST
Maxwell, JM; Jamieson, IG	Survival and recruitment of captive reared and wild-reared Takahe in Fiordland, New Zealand.	CONSERVATION BIOLOGY
Midgley, JJ; Cowling, RM; Hendricks, H; Desmet, PG; Esler, K; Rundel, P	Population ecology of tree succulents (Aloe and Pachypodium) in the arid western Cape: Decline of keystone species	BIODIVERSITY AND CONSERVATION
Miller, JN; Brooks, RP; Croonquist, MJ	Effects of landscape patterns on biotic communities	LANDSCAPE ECOLOGY
Norton, DA; Delange, PJ; GarnockJones, PJ; Given, DR	The role of seabirds and seals in the survival of coastal plants: Lessons from New Zealand Lepidium (Brassicaceae)	BIODIVERSITY AND CONSERVATION
Pellmyr, O; Augenstein, EJ	Pollination biology of Hesperaloe parviflora	SOUTHWESTERN NATURALIST
Peris, SJ	Notes on the breeding biology and population density of the Tucuman mountain-finch (Poospiza baeri; Aves: Emberizidae) in Argentina, with description of nest and eggs	REVISTA CHILENA DE HISTORIA NATURAL
Stewart, KM; Matthiesen, DP; Leblanc, L; West, J	Prey diversity and selectivity of the African fish eagle: Data from a roost in northern Kenya	AFRICAN JOURNAL OF ECOLOGY
Taber, AB; Novaro, AJ; Neris, N; Colman, FH	The food habits of sympatric jaguar and puma in the Paraguayan Chaco	BIOTROPICA
Yong, W; Finch, DM	Population trends of migratory landbirds along the middle Rio Grande	SOUTHWESTERN NATURALIST
Brotherton, PNM; Pemberton, JM; Komers, PE; Malarky, G	Genetic and behavioural evidence of monogamy in a mammal, Kirk's dik-dik (Madoqua kirkii)	PROCEEDINGS OF THE ROYAL SOCIETY B-BIOLOGICAL SCIENCES
Lushai, G; Loxdale, HD; Brookes, CP; VonMende, N; Harrington, R; Hardie, J	Genotypic variation among different phenotypes within aphid clones	PROCEEDINGS OF THE ROYAL SOCIETY B-BIOLOGICAL SCIENCES
VanBuskirk, J	Independent evolution of song structure and note structure in American wood warblers	PROCEEDINGS OF THE ROYAL SOCIETY B-BIOLOGICAL SCIENCES
Williams, SE; Pearson, RG	Historical rainforest contractions, localized extinctions and patterns of vertebrate endemism in the rainforests of Australia's wet tropics	PROCEEDINGS OF THE ROYAL SOCIETY B-BIOLOGICAL SCIENCES
Clarke, MF; Schedvin, N	An experimental study of the translocation of noisy miners Manorina melanocephala and difficulties associated with dispersal	BIOLOGICAL CONSERVATION
Galeotti, P; Pilastro, A; Tavecchia, G; Bonetti, A; Congiu, L	Genetic similarity in long-eared owl communal winter roosts: A DNA fingerprinting study	MOLECULAR ECOLOGY
Ganesh, T; Davidar, P	Flowering phenology and flower predation of Cullenia exarillata (Bombacaceae) by arboreal vertebrates in Western Ghats, India	JOURNAL OF TROPICAL ECOLOGY
Haig, SM; GrattoTrevor, CL; Mullins, TD; Colwell, MA	Population identification of western hemisphere shorebirds throughout the annual cycle	MOLECULAR ECOLOGY
Kirkwood, R; Robertson, G	The foraging ecology of female Emperor Penguins in winter	ECOLOGICAL MONOGRAPHS
Lanctot, RB; Weatherhead, PJ	Ephemeral lekking behavior in the buff-breasted sandpiper, Tryngites subruficollis	BEHAVIORAL ECOLOGY
Maigret, JL; Murphy, MT	Costs and benefits of parental care in eastern kingbirds	BEHAVIORAL ECOLOGY
Peacock, MM	Determining natal dispersal patterns in a population of North American pikas (Ochotona princeps) using direct mark-resight and indirect genetic methods	BEHAVIORAL ECOLOGY
Peres, CA	Primate community structure at twenty western Amazonian flooded and unflooded forests	JOURNAL OF TROPICAL ECOLOGY
Pravosudov, VV; Grubb, TC	Management of fat reserves and food caches in tufted titmice (Parus bicolor) in relation to unpredictable food supply	BEHAVIORAL ECOLOGY
Reeve, HK; ShellmanReeve, JS	The general protected invasion theory: Sex biases in parental and alloparental care	EVOLUTIONARY ECOLOGY
Safford, RJ	Distribution studies on the forest-living native passerines of Mauritius	BIOLOGICAL CONSERVATION
Saracino, A; Pacella, R; Leone, V; Borghetti, M	Seed dispersal and changing seed characteristics in a Pinus halepensis Mill forest after fire	PLANT ECOLOGY
Sklepkovych, B	The influence of kinship on foraging competition in Siberian jays	BEHAVIORAL ECOLOGY AND SOCIOBIOLOGY
Thomson, DL; Baillie, SR; Peach, WJ	The demography and age-specific annual survival of song thrushes during periods of population stability and decline	JOURNAL OF ANIMAL ECOLOGY
Wickman, PO; Jansson, P	An estimate of female mate searching costs in the lekking butterfly Coenonympha pamphilus	BEHAVIORAL ECOLOGY AND SOCIOBIOLOGY
Yezerinac, SM; Weatherhead, PJ	Extra-pair mating, male plumage coloration and sexual selection in yellow warblers (Dendroica petechia)	PROCEEDINGS OF THE ROYAL SOCIETY B-BIOLOGICAL SCIENCES
Herkert, JR	Bobolink Dolichonyx oryzivorus population decline in agricultural landscapes in the midwestern USA	BIOLOGICAL CONSERVATION
Kwak, TJ; Zedler, JB	Food web analysis of southern California coastal wetlands using multiple stable isotopes	OECOLOGIA
Merila, J	Expression of genetic variation in body size of the collared flycatcher under different environmental conditions	EVOLUTION
Metcalfe, DJ; Grubb, PJ	The responses to shade of seedlings of very small-seeded tree and shrub species from tropical rain forest in Singapore	FUNCTIONAL ECOLOGY
Njiforti, HL	The breeding performance of wild helmeted guineafowl (Numida meleagris galeata Pallas) in the Waza National Park, North Cameroon	REVUE D ECOLOGIE-LA TERRE ET LA VIE
Nystrand, O; Granstrom, A	Post-dispersal predation on Pinus sylvestris seeds by Fringilla spp: Ground substrate affects selection for seed color	OECOLOGIA
Osborne, DA; Frawley, BJ; Weeks, HP	Effects of radio tags on captive northern bobwhite (Colinus virginianus) body composition and survival	AMERICAN MIDLAND NATURALIST
Petrie, MJ; Drobney, RD; Graber, DA	Evaluation of true metabolizable energy for waterfowl	JOURNAL OF WILDLIFE MANAGEMENT
Tella, JL; Forero, MG; Donazar, JA; Negro, JJ; Hiraldo, F	Non-adaptive adoptions of nestlings in the colonial lesser kestrel: Proximate causes and fitness consequences	BEHAVIORAL ECOLOGY AND SOCIOBIOLOGY
Thompson, JE; Drobney, RD	Diet and nutrition of male canvasbacks during postreproductive molts	JOURNAL OF WILDLIFE MANAGEMENT
Tripet, F; Richner, H	Host responses to ectoparasites: Food compensation by parent blue tits	OIKOS
Verhulst, S; Perrins, CM; Riddington, R	Natal dispersal of Great Tits in a patchy environment	ECOLOGY
Weatherhead, PJ; Boag, PT	Genetic estimates of annual and lifetime reproductive success in male red-winged blackbirds	ECOLOGY
White, D; Minotti, PG; Barczak, MJ; Sifneos, JC; Freemark, KE; Santelmann, MV; Steinitz, CF; Kiester, AR; Preston, EM	Assessing risks to biodiversity from future landscape change	CONSERVATION BIOLOGY
Whittingham, LA; Dunn, PO; Magrath, RD	Relatedness, polyandry and extra-group paternity in the cooperatively-breeding white-browed scrubwren (Sericornis frontalis)	BEHAVIORAL ECOLOGY AND SOCIOBIOLOGY
Wilson, RP; Bost, CA; Putz, K; Charrassin, JB; Culik, BM; Adelung, D	Southern rockhopper penguin Eudyptes chrysocome chrysocome foraging at Possession Island	POLAR BIOLOGY
Woehler, EJ	Seabird abundance, biomass and prey consumption within Prydz Bay, Antarctica, 1980/1981-1992/1993	POLAR BIOLOGY
Jamieson, IG	Testing reproductive skew models in a communally breeding bird, the pukeko, Porphyrio porphyrio	PROCEEDINGS OF THE ROYAL SOCIETY B-BIOLOGICAL SCIENCES
Kusmierski, R; Borgia, G; Uy, A; Crozier, RH	Labile evolution of display traits in bowerbirds indicates reduced effects of phylogenetic constraint	PROCEEDINGS OF THE ROYAL SOCIETY B-BIOLOGICAL SCIENCES
Bengtsson, J; Baillie, SR; Lawton, J	Community variability increases with time	OIKOS
Blomqvist, D; Johansson, OC; Gotmark, F	Parental quality and egg size affect chick survival in a precocial bird, the lapwing Vanellus vanellus	OECOLOGIA
Borchsenius, F	Patterns of plant species endemism in Ecuador	BIODIVERSITY AND CONSERVATION
Brodin, A; Clark, CW	Long-term hoarding in the Paridae: A dynamic model	BEHAVIORAL ECOLOGY
Brown, CJ	Population dynamics of the bearded vulture Gypaetus barbatus in southern Africa	AFRICAN JOURNAL OF ECOLOGY
Custer, CM; Custer, TW; Zwank, PJ	Migration chronology and distribution of redheads on the lower Laguna Madre, Texas	SOUTHWESTERN NATURALIST
Fitzpatrick, S; Price, P	Magpies' tails: Damage as an indicator of quality	BEHAVIORAL ECOLOGY AND SOCIOBIOLOGY
Harris, JM; Tibbles, BJ	Factors affecting bacterial productivity in soils on isolated inland nunataks in continental Antarctica	MICROBIAL ECOLOGY
Julliard, R; McCleery, RH; Clobert, J; Perrins, CM	Phenotypic adjustment of clutch size due to nest predation in the Great Tit	ECOLOGY
Libois, R	Seasonal diet and feeding tactics of the European otter (Lutra lutra) in Central France	VIE ET MILIEU-LIFE AND ENVIRONMENT
Mappes, J; Alatalo, RV	Effects of novelty and gregariousness in survival of aposematic prey	BEHAVIORAL ECOLOGY
Meyer, WR; Bengtson, JL; Jansen, JK; Russell, RW	Relationships between brood size and parental provisioning performance in chinstrap penguins during the chick guard phase	POLAR BIOLOGY
Odderskaer, P; Prang, A; Poulsen, JG; Andersen, PN; Elmegaard, N	Skylark (Alauda arvensis) utilisation of micro-habitats in spring barley fields	AGRICULTURE ECOSYSTEMS & ENVIRONMENT
Otter, K; Chruszcz, B; Ratcliffe, L	Honest advertisement and song output during the dawn chorus of black-capped chickadees	BEHAVIORAL ECOLOGY
Potapov, ER	What determines the population density and reproductive success of rough-legged buzzards, Buteo lagopus, in the Siberian tundra?	OIKOS
Pyle, P; Nur, N; Sydeman, WJ; Emslie, SD	Cost of reproduction and the evolution of deferred breeding in the western gull	BEHAVIORAL ECOLOGY
Telleria, JL; Santos, T	Seasonal and interannual occupation of a forest archipelago by insectivorous passerines	OIKOS
Evans, MR; Thomas, ALR	Testing the functional significance of tail streamers	PROCEEDINGS OF THE ROYAL SOCIETY B-BIOLOGICAL SCIENCES
DuBowy, PJ	Long-term foraging optimization in northern shovelers	ECOLOGICAL MODELLING
deMoreno, JEA; Gerpe, MS; Moreno, VJ; Vodopivez, C	Heavy metals in Antarctic organisms	POLAR BIOLOGY
Erikstad, KE; Asheim, M; Fauchald, P; Dahlhaug, L; Tveraa, T	Adjustment of parental effort in the puffin; The roles of adult body condition and chick size	BEHAVIORAL ECOLOGY AND SOCIOBIOLOGY
GrashofBokdam, C	Forest species in an agricultural landscape in the Netherlands: Effects of habitat fragmentation	JOURNAL OF VEGETATION SCIENCE
James, FC; Hess, CA; Kufrin, D	Species-centered environmental analysis: Indirect effects of fire history on red-cockaded woodpeckers	ECOLOGICAL APPLICATIONS
Middleton, DAJ; Nisbet, RM	Population persistence time: Estimates, models, and mechanisms	ECOLOGICAL APPLICATIONS
Mingozzi, T; Esteve, R	Analysis of a historical extirpation of the bearded vulture Gypaetus barbatus (L) in the western Alps (France-Italy): Former distribution and causes of extirpation	BIOLOGICAL CONSERVATION
Parsons, LS; Zedler, JB	Factors affecting reestablishment of an endangered annual plant at a California salt marsh	ECOLOGICAL APPLICATIONS
Pell, AS; Tidemann, CR	The impact of two exotic hollow-nesting birds on two native parrots in savannah and woodland in eastern Australia	BIOLOGICAL CONSERVATION
Preiss, E; Martin, JL; Debussche, M	Rural depopulation and recent landscape changes in a Mediterranean region: Consequences to the breeding avifauna	LANDSCAPE ECOLOGY
Reinhardt, K; Blechschmidt, K; Peter, HU; Montalti, D	A hitherto unknown hybridization between Chilean and South Polar skua	POLAR BIOLOGY
Strassmann, JE; Solis, CR; Hughes, CR; Goodnight, KF; Queller, DC	Colony life history and demography of a swarm-founding social wasp	BEHAVIORAL ECOLOGY AND SOCIOBIOLOGY
Veit, RR; Mcgowan, JA; Ainley, DG; Wahls, TR; Pyle, P	Apex marine predator declines ninety percent in association with changing oceanic climate	GLOBAL CHANGE BIOLOGY
Weimerskirch, H; Brothers, N; Jouventin, P	Population dynamics of wandering albatross Diomedea exulans and Amsterdam albatross D-amsterdamensis in the Indian Ocean and their relationships with long-line fisheries: Conservation implications	BIOLOGICAL CONSERVATION
Witter, MS; Swaddle, JP	Mass regulation in juvenile Starlings: Response to change in food availability depends on initial body mass	FUNCTIONAL ECOLOGY
Ainley, DG; Podolsky, R; DeForest, L; Spencer, G	New insights into the status of the Hawaiian Petrel on Kauai	COLONIAL WATERBIRDS
Attie, C; Stahl, JC; Bretagnolle, V	New data on the endangered mascarene petrel Pseudobulweria aterrima: A third twentieth century specimen and distribution	COLONIAL WATERBIRDS
Begg, GS; Reid, JB; Tasker, ML; Webb, A	Assessing the vulnerability of seabirds to oil pollution: Sensitivity to spatial scale	COLONIAL WATERBIRDS
Bennetts, RE; Kitchens, WM	Population dynamics and conservation of Snail Kites in Florida: The importance of spatial and temporal scale	COLONIAL WATERBIRDS
Bergeron, M; Marcogliese, DJ; Magnan, P	The parasite fauna of brook trout, Salvelinus fontinalis (Mitchill), in relation to lake morphometrics and the introduction of creek chub, Semotilus atromaculatus (Mitchill)	ECOSCIENCE
Blackwell, BF; Krohn, WB	Spring foraging distribution and habitat selection by Double-crested Cormorants on the Penobscot River, Maine USA	COLONIAL WATERBIRDS
Blackwell, BF; Krohn, WB; Dube, NR; Godin, AJ	Spring prey use by Double-crested Cormorants on the Penobscot River, Maine, USA	COLONIAL WATERBIRDS
Brodmann, PA; Reyer, HU; Bollmann, K; Schlapfer, AR; Rauter, C	The importance of food quantity and quality for reproductive performance in alpine water pipits (Anthus spinoletta)	OECOLOGIA
Burger, AE	Arrival and departure behavior of Common Murres at colonies: Evidence for an information halo?	COLONIAL WATERBIRDS
Burton, AM; Olsen, P	Niche partitioning by two sympatric goshawks in the Australian wet tropics: Breeding-season diet	WILDLIFE RESEARCH
Byrd, GV; Bailey, EP; Stahl, W	Restoration of island populations of Black Oystercatchers and Pigeon Guillemots by removing introduced foxes	COLONIAL WATERBIRDS
Calladine, J	The efficiency of detecting color-banded Herring Gulls (Larus argentatus) and lesser Black-backed Gulls (Larus fuscus) at the breeding colony: Practical implications for the determination of adult survival rates	COLONIAL WATERBIRDS
Carey, C; Martin, K	Physiological ecology of incubation of ptarmigan eggs at high and low altitudes	WILDLIFE BIOLOGY
Chapdelaine, G	Pattern of recoveries of banded Razorbills (Alca torda) in the western Atlantic and survival rates of adults and immatures	COLONIAL WATERBIRDS
Convey, P; Quintana, RD	The terrestrial arthropod fauna of Cierva Point SSSI, Danco Coast, northern Antarctic Peninsula	EUROPEAN JOURNAL OF SOIL BIOLOGY
Cooper, JM; Campbell, RW	Surveys of selected and traditional Black Tern (Chlidonias niger) colonies in British Columbia in 1996	COLONIAL WATERBIRDS
Dimalexis, A; Pyrovetsi, M; Sgardelis, S	Foraging ecology of the Grey Heron (Ardea cinerea), Great Egret (Ardea alba) and Little Egret (Egretta garzetta) in response to habitat, at 2 Greek wetlands	COLONIAL WATERBIRDS
Drovetski, SV	Spring social organisation, habitat use, diet, and body mass dynamics of hazel grouse Bonasa bonasia in northeastern Asia	WILDLIFE BIOLOGY
Dzus, EH; Clark, RG	Brood size manipulation in mallard ducks: Effects on duckling survival and brooding efficiency	ECOSCIENCE
Edwards, GP; Piddington, KC; Paltridge, RM	Field evaluation of olfactory lures for feral cats (Felis catus L) in central Australia	WILDLIFE RESEARCH
Emison, WB; White, CM; Hurley, VG; Brimm, DJ	Factors influencing the breeding distribution of the peregrine falcon in Victoria, Australia	WILDLIFE RESEARCH
Erzini, K; Monteiro, CC; Ribeiro, J; Santos, MN; Gaspar, M; Monteiro, P; Borges, TC	An experimental study of gill net and trammel net 'ghost fishing' off the Algarve (southern Portugal)	MARINE ECOLOGY PROGRESS SERIES
Filacorda, S; Sepulcri, A; Piasentier, E; de Franceschi, PF	Estimation of the chemical composition of black grouse Tetrao tetrix diets in the eastern Italian Alps	WILDLIFE BIOLOGY
Freeman, AB	Comparative ecology of two Oligosoma skinks in coastal Canterbury: A contrast with Central Otago	NEW ZEALAND JOURNAL OF ECOLOGY
Godin, JGJ; Clark, KAV	Risk-taking in stickleback fishes faced with different predatory threats	ECOSCIENCE
Grant, WS; Little, RM; Malan, G; Crowe, TM	Temporal and geographical genetic variability in Namaqua and Burchell's Sandgrouse	JOURNAL OF ARID ENVIRONMENTS
Guinet, C; Koudil, M; Bost, CA; Durbec, JP; Georges, JY; Mouchot, MC; Jouventin, P	Foraging behaviour of satellite-tracked king penguins in relation to sea-surface temperatures obtained by satellite telemetry at Crozet Archipelago, a study during three austral summers	MARINE ECOLOGY PROGRESS SERIES
Hafner, H; Fasola, M	Long-term monitoring and conservation of herons in France and Italy	COLONIAL WATERBIRDS
Hakkarainen, H; Koivunen, V; Korpimaki, E	Reproductive success and parental effort of Tengmalm's owls: Effects of spatial and temporal variation in habitat quality	ECOSCIENCE
Hewitt, DG; Kirkpatrick, RL	Ruffed grouse consumption and detoxification of evergreen leaves	JOURNAL OF WILDLIFE MANAGEMENT
Jahncke, J; Goya, E	First report on masked boobies nesting at Isla Lobos de Tierra, northern Peru	COLONIAL WATERBIRDS
Johnson, AR	Long-term studies and conservation of Greater Flamingos in the Camargue and Mediterranean	COLONIAL WATERBIRDS
Jones, CG; Swinnerton, KJ	A summary of conservation status and research for the mauritius kestrel Falco punctatus, pink pigeon Columba mayeri and echo parakeet Psittacula eques	DODO
Kirkwood, R; Robertson, G	Seasonal change in the foraging ecology of emperor penguins on the Mawson Coast, Antarctica	MARINE ECOLOGY PROGRESS SERIES
Kirsch, EM	Numbers and distribution of Double-crested Cormorants on the upper Mississippi river	COLONIAL WATERBIRDS
Knick, ST; Dyer, DL	Distribution of black-tailed jackrabbit habitat determined by GIS in southwestern Idaho	JOURNAL OF WILDLIFE MANAGEMENT
Kotanen, PM; Jefferies, RL	Long-term destruction of sub-arctic wetland vegetation by lesser snow geese	ECOSCIENCE
Launay, F; Roshier, D; Loughland, R; Aspinall, SJ	Habitat use by houbara bustard (Chlamydotis undulata macqueenii) in arid shrubland in the United Arab Emirates	JOURNAL OF ARID ENVIRONMENTS
Lavers, CP; HainesYoung, RH	Displacement of dunlin Calidris alpina schinzii by forestry in the flow country and an estimate of the value of moorland adjacent to plantations	BIOLOGICAL CONSERVATION
Lebedeva, NV	Accumulation of heavy metals by birds in the southwest of Russia	RUSSIAN JOURNAL OF ECOLOGY
Lens, L; VanDongen, S; VandenBroeck, M; Van Broeckhoven, C; Dhondt, AA	Why female crested tits copulate repeatedly with the same partner: Evidence for the mate assessment hypothesis	BEHAVIORAL ECOLOGY
Linz, GM; Blixt, DC	Black Terns benefit from cattail management in the northern Great Plains	COLONIAL WATERBIRDS
McGrorty, S	Winter growth of mussels Mytilus edulis as a possible counter to food depletion by oystercatchers Haematopus ostralegus	MARINE ECOLOGY PROGRESS SERIES
Merila, J	Fat reserves and moult-migration overlap in goldcrests, Regulus regulus - A trade-off?	ANNALES ZOOLOGICI FENNICI
Minami, H; Ogi, H	Determination of migratory dynamics of the sooty shearwater in the Pacific using stable carbon and nitrogen isotope analysis	MARINE ECOLOGY PROGRESS SERIES
Minguez, E	Evidence of occasional re-laying in the British Storm-petrel (Hydrobates pelagicus)	COLONIAL WATERBIRDS
Moorhouse, RJ	The diet of the North Island kaka (Nestor meridionalis septentrionalis) on Kapiti Island	NEW ZEALAND JOURNAL OF ECOLOGY
Mundy, NI; Winchell, CS; Woodruff, DS	Genetic differences between the endangered San Clemente Island loggerhead shrike Lanius ludovicianus mearnsi and two neighbouring subspecies demonstrated by mtDNA control region and cytochrome b sequence variation	MOLECULAR ECOLOGY
Newman, SH; Piatt, JF; White, J	Hematological and plasma biochemical reference ranges of Alaskan seabirds: Their ecological significance and clinical importance	COLONIAL WATERBIRDS
Ogden, J; Braggins, J; Stretton, K; Anderson, S	Plant species richness under Pinus radiata stands on the central North Island Volcanic Plateau, New Zealand	NEW ZEALAND JOURNAL OF ECOLOGY
Paltridge, R; Gibson, D; Edwards, G	Diet of the feral cat (Felis catus) in central Australia	WILDLIFE RESEARCH
Parnell, JF; Golder, WW; Shields, MA; Quay, TL; Henson, TM	Changes in nesting populations of colonial waterbirds in coastal North Carolina 1900-1995	COLONIAL WATERBIRDS
Pepper, JW	A survey of the south Australian glossy black-cockatoo (Calyptorhynchus lathami halmaturinus) and its habitat	WILDLIFE RESEARCH
Recher, HF	Impact of wildfire on the avifauna of Kings Park, Perth, Western Australia	WILDLIFE RESEARCH
Reese, KP; Connelly, JW	Trans locations of sage grouse Centrocercus urophasianus in North America	WILDLIFE BIOLOGY
Reid, K; Croxall, JP; Edwards, TM; Hill, HJ; Prince, PA	Diet and feeding ecology of the diving petrels Pelecanoides georgicus and P-urinatrix at South Georgia	POLAR BIOLOGY
Sadoul, N	The importance of spatial scales in long-term monitoring of colonial charadriiformes in southern France	COLONIAL WATERBIRDS
Spidso, TK; Hjeljord, O; Dokk, JG	Seasonal mortality of black grouse Tetra tetrix during a year with little snow	WILDLIFE BIOLOGY
Stewart, FM; Phillips, RA; Catry, P; Furness, RW	Influence of species, age and diet on mercury concentrations in Shetland seabirds	MARINE ECOLOGY PROGRESS SERIES
Storch, I	Male territoriality, female range use, and spatial organisation of capercaillie Tetrao urogallus leks	WILDLIFE BIOLOGY
Sun, C; Ives, AR; Kraeuter, HJ; Moermond, TC	Effectiveness of three turacos as seed dispersers in a tropical montane forest	OECOLOGIA
Sun, YH; Fang, Y	Notes on the natural history and behaviour of the Chinese grouse Bonasa sewerzowi	WILDLIFE BIOLOGY
Valera, F; Hoi, H; Schleicher, B	Egg burial in penduline tits, Remit pendulinus: Its role in mate desertion and female polyandry	BEHAVIORAL ECOLOGY
Valtonen, ET; Gibson, DI	Aspects of the biology of diplostomid metacercarial (Digenea) populations occurring in fishes in different localities of northern Finland	ANNALES ZOOLOGICI FENNICI
Walton, P; Turner, CMR; Austin, G; Burns, MD; Monaghan, P	Sub-lethal effects of an oil pollution incident on breeding kittiwakes Rissa tridactyla	MARINE ECOLOGY PROGRESS SERIES
Wanless, S; Barton, TR; Harris, MP	Blood hematocrit measurements of 4 species of North Atlantic seabirds in relation to levels of infestation by the tick Ixodes uriae	COLONIAL WATERBIRDS
Weimerskirch, H; Wilson, RP; Lys, P	Activity pattern of foraging in the wandering albatross: A marine predator with two modes of prey searching	MARINE ECOLOGY PROGRESS SERIES
Wilber, PG; Patrick, MJ	Mark-recapture vs simulated removal trapping for assessing temporal patterns in ecological communities: An example using coccidian parasites of two species of rodents	AMERICAN MIDLAND NATURALIST
Yanes, M; Suarez, F	Nest predation and reproductive traits in small passerines: a comparative approach	ACTA OECOLOGICA-INTERNATIONAL JOURNAL OF ECOLOGY
Zenker, W; Meier, D	Myocardial diseases in Palawan peacock pheasants Polyplectron emphanum	DODO-JOURNAL OF THE WILDLIFE PRESERVATION TRUSTS
Greenberg, R; Bichier, P; Sterling, J	Bird populations in rustic and planted shade coffee plantations of eastern Chiapas, Mexico	BIOTROPICA
Blus, LJ; Henny, CJ	Field studies on pesticides and birds: Unexpected and unique relations	ECOLOGICAL APPLICATIONS
Dawson, RJG; Gibbs, HL; Hobson, KA; Yezerinac, SM	Isolation of microsatellite DNA markers from a passerine bird, Dendroica petechia (the yellow warbler), and their use in population studies	HEREDITY
Sisk, TD; Haddad, NM; Ehrlich, PR	Bird assemblages in patchy woodlands: Modeling the effects of edge and matrix habitats	ECOLOGICAL APPLICATIONS
Avery, ML; Humphrey, JS; Decker, DG	Feeding deterrence of anthraquinone, anthracene, and anthrone to rice-eating birds	JOURNAL OF WILDLIFE MANAGEMENT
Lopez, G; Moro, MJ	Birds of Aleppo pine plantations in south-east Spain in relation to vegetation composition and structure	JOURNAL OF APPLIED ECOLOGY
Safford, RJ; Jones, CG	Did organochlorine pesticide use cause declines in Mauritian forest birds?	BIODIVERSITY AND CONSERVATION
Adams, CE; Leifester, JA; Herron, JSC	Understanding wildlife constituents: birders and waterfowl hunters	WILDLIFE SOCIETY BULLETIN
Cowling, RM; Kirkwood, D; Midgley, JJ; Pierce, SM	Invasion and persistence of bird-dispersed, subtropical thicket and forest species in fire-prone coastal fynbos	JOURNAL OF VEGETATION SCIENCE
Thiollay, JM	Disturbance, selective logging and bird diversity: A Neotropical forest study	BIODIVERSITY AND CONSERVATION
Lokemoen, JT; Beiser, JA	Bird use and nesting in conventional, minimum-tillage, and organic cropland	JOURNAL OF WILDLIFE MANAGEMENT
Nakamura, K	Estimation of effective area of bird scarers	JOURNAL OF WILDLIFE MANAGEMENT
Treca, B; Tamba, S	Role of birds on the regeneration of the woody Boscia senegalensis (Pers.) Lam. in sahelian savanna in north Senegal	REVUE D ECOLOGIE-LA TERRE ET LA VIE
VantHul, JT; Lutz, RS; Mathews, NE	Impact of prescribed burning on vegetation and bird abundance at Matagorda island, Texas	JOURNAL OF RANGE MANAGEMENT
Pain, DJ; Hill, D; McCracken, DI	Impact of agricultural intensification of pastoral systems on bird distributions in Britain 1970-1990	AGRICULTURE ECOSYSTEMS & ENVIRONMENT
Briskie, JV; Montgomerie, R; Birkhead, TR	The evolution of sperm size in birds	EVOLUTION
Greenberg, R; Bichier, P; Sterling, J	Acacia, cattle and migratory birds in southeastern Mexico	BIOLOGICAL CONSERVATION
Pomeroy, D; Dranzoa, C	Methods of studying the distribution, diversity and abundance of birds in East Africa - Some quantitative approaches	AFRICAN JOURNAL OF ECOLOGY
Roitman, GG; Montaldo, NH; Medan, D	Pollination biology of Myrrhinium atropurpureum (Myrtaceae): Sweet, fleshy petals attract frugivorous birds	BIOTROPICA
McCrimmon, DA; Fryska, ST; Ogden, JC; Butcher, GS	Nonlinear population dynamics of six species of Florida Ciconiiformes assessed by christmas bird counts	ECOLOGICAL APPLICATIONS
Christiansen, MB; Pitter, E	Species loss in a forest bird community near Lagoa Santa in southeastern Brazil	BIOLOGICAL CONSERVATION
Gaston, KJ; Blackburn, TM	How many birds are there?	BIODIVERSITY AND CONSERVATION
Reijnen, R; Foppen, R; Veenbaas, G	Disturbance by traffic of breeding birds: Evaluation of the effect and considerations in planning and managing road corridors	BIODIVERSITY AND CONSERVATION
Safford, RJ	The destruction of source and sink habitats in the decline of the Mauritius Fody, Foudia rubra, an island-endemic bird	BIODIVERSITY AND CONSERVATION
Tucker, K; Rushton, SP; Sanderson, RA; Martin, EB; Blaiklock, J	Modelling bird distributions - a combined GIS and Bayesian rule-based approach	LANDSCAPE ECOLOGY
Whitmore, RC; Whitmore, RC	Late fall and early spring bird observations for Mulege, Baja California Sur, Mexico	GREAT BASIN NATURALIST
DaSilva, JMC	Endemic bird species and conservation in the Cerrado Region, South America	BIODIVERSITY AND CONSERVATION
Marone, L; DeCasenave, JL; Cueto, VR	Patterns of habitat selection by wintering and breeding granivorous birds in the central Monte desert, Argentina	REVISTA CHILENA DE HISTORIA NATURAL
Vuilleumier, F	How many bird species inhabit the puna desert of the high Andes of South America?	GLOBAL ECOLOGY AND BIOGEOGRAPHY LETTERS
Allan, DG; Harrison, JA; Navarro, RA; vanWilgen, BW; Thompson, MW	The impact of commercial afforestation on bird populations in Mpumalanga Province, South Africa - Insights from bird-atlas data	BIOLOGICAL CONSERVATION
Muriuki, JN; DeKlerk, HM; Williams, PH; Bennun, LA; Crowe, TM; VandenBerge, E	Using patterns of distribution and diversity of Kenyan birds to select and prioritize areas for conservation	BIODIVERSITY AND CONSERVATION
Neave, HM; Cunningham, RB; Norton, TW; Nix, HA	Preliminary evaluation of sampling strategies to estimate the species richness of diurnal, terrestrial birds using Monte Carlo simulation	ECOLOGICAL MODELLING
Wardman, OL; Warrington, S	Seasonal changes in abundance of bird species on an Arabian Acacia plain	JOURNAL OF ARID ENVIRONMENTS
Butler, RW; Morrison, RIG; Delgado, FS; Ross, RK; Smith, GEJ	Habitat associations of coastal birds in Panama	COLONIAL WATERBIRDS
Dimalexis, A; Pyrovetsi, M	Effect of water level fluctuations on wading bird foraging habitat use at an irrigation reservoir, Lake Kerkini, Greece	COLONIAL WATERBIRDS
Lefebvre, G; Poulin, B	Bird communities in Panamanian black mangroves: Potential effects of physical and biotic factors	JOURNAL OF TROPICAL ECOLOGY
Maccarone, AD	Directions of foraging flights by wading birds during an annular eclipse	COLONIAL WATERBIRDS
Miranda, L; Collazo, JA	Food habits of 4 species of wading birds (Ardeidae) in a tropical mangrove swamp	COLONIAL WATERBIRDS
Peterjohn, BG; Sauer, JR	Population trends of Black Terns from the North American Breeding Bird Survey, 1966-1996	COLONIAL WATERBIRDS
Wilkinson, DM	Plant colonization: Are wind dispersed seeds really dispersed by birds at larger spatial and temporal scales?	JOURNAL OF BIOGEOGRAPHY
Muehter, VR; Greene, E; Ratcliffe, L	Delayed plumage maturation in Lazuli buntings: tests of the female mimicry and status signalling hypotheses	BEHAVIORAL ECOLOGY AND SOCIOBIOLOGY
Crete, M; Huot, J; Fortin, MJ; Doucet, GJ	Comparison of plant and animal diversity on new reservoir islands and established lake islands in the northern boreal forest of Quebec	CANADIAN FIELD-NATURALIST
Cavitt, JF; Thompson, CF	Mass loss in breeding House Wrens: Effects of food supplements	ECOLOGY
Mountjoy, DJ	A probable case of polyterritorial polygyny in the Red-eyed Vireo, Vireo olivaceus	CANADIAN FIELD-NATURALIST
Kilner, R	Mouth colour is a reliable signal of need in begging canary nestlings	PROCEEDINGS OF THE ROYAL SOCIETY B-BIOLOGICAL SCIENCES
Merila, J; Wiggins, DA	Mass loss in breeding blue tits: The role of energetic stress	JOURNAL OF ANIMAL ECOLOGY
Pahl, R; Winkler, DW; Graveland, J; Batterman, BW	Songbirds do not create long-term stores of calcium in their legs prior to laying: Results from high-resolution radiography	PROCEEDINGS OF THE ROYAL SOCIETY B-BIOLOGICAL SCIENCES
Richardson, CT; Miller, CK	Recommendations for protecting raptors from human disturbance: A review	WILDLIFE SOCIETY BULLETIN
Hudson, PJ; Newborn, D; Robertson, PA	Geographical and seasonal patterns of mortality in red grouse Lagopus lagopus scoticus populations	WILDLIFE BIOLOGY
Villafuerte, R; Lazo, A; Moreno, S	Influence of food abundance and quality on rabbit fluctuations: Conservation and management implications in Donana National Park (SW Spain)	REVUE D ECOLOGIE-LA TERRE ET LA VIE
Beier, P; Drennan, JE	Forest structure and prey abundance in foraging areas of Northern Goshawks	ECOLOGICAL APPLICATIONS
Steenhof, K; Kochert, MN; McDonald, TL	Interactive effects of prey and weather on golden eagle reproduction	JOURNAL OF ANIMAL ECOLOGY
Weisse, T; Kirchhoff, B	Feeding of the heterotrophic freshwater dinoflagellate Peridiniopsis berolinense on cryptophytes: Analysis by flow cytometry and electronic particle counting	AQUATIC MICROBIAL ECOLOGY
Caizergues, A; Ellison, LN	Survival of black grouse Tetrao tetrix in the French Alps	WILDLIFE BIOLOGY
Priddel, D; Wheeler, R	Efficacy of fox control in reducing the mortality of released captive-reared malleefowl, Leipoa ocellata	WILDLIFE RESEARCH
Sieving, KE; Willson, MF	Nest predation and avian species diversity in northwestern forest understory	ECOLOGY
Klemola, T; Korpimaki, E; Norrdahl, K	Does avian predation risk depress reproduction of voles?	OECOLOGIA
Mashima, TY; Fleming, WJ; Stoskopf, MK	Metal concentrations in oldsquaw (Clangula hyemalis) during an outbreak of avian cholera, Chesapeake Bay, 1994	ECOTOXICOLOGY
Robel, RJ; Hughes, JP; Hull, SD; Kemp, KE; Klute, DS	Spring burning: Resulting avian abundance and nesting in Kansas CRP	JOURNAL OF RANGE MANAGEMENT
Takasu, F	Why do all host species not show defense against avian brood parasitism: Evolutionary lag or equilibrium?	AMERICAN NATURALIST
Berry, ME; Bock, CE	Effects of habitat and landscape characteristics on avian breeding distributions in Colorado foothills shrub	SOUTHWESTERN NATURALIST
Thomson, DL; Green, RE; Gregory, RD; Baillie, SR	The widespread declines of songbirds in rural Britain do not correlate with the spread of their avian predators	PROCEEDINGS OF THE ROYAL SOCIETY B-BIOLOGICAL SCIENCES
Fonseca, DM; Atkinson, CT; Fleischer, RC	Microsatellite primers for Culex pipiens quinquefasciatus, the vector of avian malaria in Hawaii	MOLECULAR ECOLOGY
Wolf, CM; Garland, T; Griffith, B	Predictors of avian and mammalian translocation success: reanalysis with phylogenetically independent contrasts	BIOLOGICAL CONSERVATION
Bird, BM; Boecklen, WJ	Nestedness and migratory status of avian assemblages in North America and Europe	BIODIVERSITY AND CONSERVATION
Dolbeer, RA; Seamans, TW; Blackwell, BF; Belant, JL	Anthraquinone formulation (Flight Control (TM)) shows promise as avian feeding repellent	JOURNAL OF WILDLIFE MANAGEMENT
Woodbury, CJ	Two spinal cords in birds: novel insights into early avian evolution	PROCEEDINGS OF THE ROYAL SOCIETY B-BIOLOGICAL SCIENCES
Carrano, MT	Locomotion in non-avian dinosaurs: integrating data from hindlimb kinematics, in vivo strains, and bone morphology	PALEOBIOLOGY
Koivunen, V; Korpimaki, E; Hakkarainen, H	Are mature female voles more susceptible than immature ones to avian predation?	ACTA OECOLOGICA-INTERNATIONAL JOURNAL OF ECOLOGY
McCall, RA; Nee, S; Harvey, PH	The role of wing length in the evolution of avian flightlessness	EVOLUTIONARY ECOLOGY
Belant, JL; Woronecki, PP; Dolbeer, RA; Seamans, TW	Ineffectiveness of five commercial deterrents for nesting starlings	WILDLIFE SOCIETY BULLETIN
Weber, TP; Ens, BJ; Houston, AI	Optimal avian migration: A dynamic model of fuel stores and site use	EVOLUTIONARY ECOLOGY
Traveset, A; Willson, MF	Ecology of the fruit-colour polymorphism in Rubus spectabilis	EVOLUTIONARY ECOLOGY
Avise, JC; Walker, D	Pleistocene phylogeographic effects on avian populations and the speciation process	PROCEEDINGS OF THE ROYAL SOCIETY B-BIOLOGICAL SCIENCES
Melvin, SL; Webb, JW	Differences in the avian communities of natural and created Spartina alterniflora salt marshes	WETLANDS
Rabenold, KN; Fauth, PT; Goodner, BW; Sadowski, JA; Parker, PG	Response of avian communities to disturbance by an exotic insect in spruce-fir forests of the southern Appalachians	CONSERVATION BIOLOGY
Emlen, ST; Wrege, PH; Webster, MS	Cuckoldry as a cost of polyandry in the sex-role-reversed wattled jacana, Jacana jacana	PROCEEDINGS OF THE ROYAL SOCIETY B-BIOLOGICAL SCIENCES
Burley, NT; Symanski, R	A taste for the beautiful: Latent aesthetic mate preferences for white crests in two species of Australian grassfinches	AMERICAN NATURALIST
Dyczkowski, J; Yalden, DW	An estimate of the impact of predators on the British Field Vole Microtus agrestis population	MAMMAL REVIEW
Gragnani, A; Gatto, M; Rinaldi, S	Acidic deposition, plant pests, and the fate of forest ecosystems	THEORETICAL POPULATION BIOLOGY
Latta, SC; Wunderle, JM	The assemblage of birds foraging in native west Indian pine (Pinus occidentalis) forests of the Dominican republic during the nonbreeding season	BIOTROPICA
Andreassen, HP; Ims, RA	The effects of experimental habitat destruction and patch isolation on space use and fitness parameters in female root vole Microtus oeconomus	JOURNAL OF ANIMAL ECOLOGY
Brown, JL; Vleck, CM	Prolactin and helping in birds: has natural selection strengthened helping behavior?	BEHAVIORAL ECOLOGY
Takasu, F	Modelling the arms race in avian brood parasitism	EVOLUTIONARY ECOLOGY
Wiebe, KL; Korpimaki, E; Wiehn, J	Hatching asynchrony in Eurasian kestrels in relation to the abundance and predictability of cyclic prey	JOURNAL OF ANIMAL ECOLOGY
Wolff, JO; Plissner, JH	Sex biases in avian natal dispersal: an extension of the mammalian model	OIKOS
Begazo, AJ; Bodmer, RE	Use and conservation of Cracidae (Aves : Galliformes) in the Peruvian Amazon	ORYX
Bohning-Gaese, K; Gonzalez-Guzman, LI; Brown, JH	Constraints on dispersal and the evolution of the avifauna of the Northern Hemisphere	EVOLUTIONARY ECOLOGY
Burke, VJ; Rathbun, SL; Bodie, JR; Gibbons, JW	Effect of density on predation rate for turtle nests in a complex landscape	OIKOS
Eby, P	An analysis of diet specialization in frugivorous Pteropus poliocephalus (Megachiroptera) in Australian subtropical rainforest	AUSTRALIAN JOURNAL OF ECOLOGY
Fleming, KK; Giuliano, WM	Effect of border-edge cuts on birds at woodlot edges in southwestern Pennsylvania	JOURNAL OF WILDLIFE MANAGEMENT
Gilchrist, HG; Gaston, AJ; Smith, JNM	Wind and prey nest sites as foraging constraints on an avian predator, the Glaucous Gull	ECOLOGY
Korpimaki, E; Norrdahl, K	Experimental reduction of predators reverses the crash phase of small-rodent cycles	ECOLOGY
Mullin, SJ; Cooper, RJ	The foraging ecology of the gray rat snake (Elaphe obsolete spiloides) - Visual stimuli facilitate location of arboreal prey	AMERICAN MIDLAND NATURALIST
Sargent, RA; Kilgo, JC; Chapman, BR; Miller, KV	Predation of artificial nests in hardwood fragments enclosed by pine and agricultural habitats	JOURNAL OF WILDLIFE MANAGEMENT
Schulte, LS; Niemi, GJ	Bird communities of early-successional burned and logged forest	JOURNAL OF WILDLIFE MANAGEMENT
Whelan, CJ; Schmidt, KA; Steele, BB; Quinn, WJ; Dilger, S	Are bird-consumed fruits complementary resources?	OIKOS
Whitmore, KD; Marzluff, JM	Hand-rearing corvids for reintroduction: Importance of feeding regime, nestling growth, and dominance	JOURNAL OF WILDLIFE MANAGEMENT
Witmer, MC; Van Soest, PJ	Contrasting digestive strategies of fruit-eating birds	FUNCTIONAL ECOLOGY
Avise, JC; Walker, D; Johns, GC	Speciation durations and Pleistocene effects on vertebrate phylogeography	PROCEEDINGS OF THE ROYAL SOCIETY B-BIOLOGICAL SCIENCES
Stutchbury, BJM	Breeding synchrony best explains variation in extra-pair mating system among avian species	BEHAVIORAL ECOLOGY AND SOCIOBIOLOGY
Whitman, AA; Hagan, JM; Brokaw, NVL	Effects of selection logging on birds in northern belize	BIOTROPICA
Church, SC; Bennett, ATD; Cuthill, IC; Partridge, JC	Ultraviolet cues affect the foraging behaviour of blue tits	PROCEEDINGS OF THE ROYAL SOCIETY B-BIOLOGICAL SCIENCES
Lambin, X; Elston, DA; Petty, SJ; MacKinnon, JL	Spatial asynchrony and periodic travelling waves in cyclic populations of field voles	PROCEEDINGS OF THE ROYAL SOCIETY B-BIOLOGICAL SCIENCES
Maina, JN; Cowley, HM	Ultrastructural characterization of the pulmonary cellular defences in the lung of a bird, the rock dove, Columba livia	PROCEEDINGS OF THE ROYAL SOCIETY B-BIOLOGICAL SCIENCES
Koga, T; Backwell, PRY; Jennions, MD; Christy, JH	Elevated predation risk changes mating behaviour and courtship in a fiddler crab	PROCEEDINGS OF THE ROYAL SOCIETY B-BIOLOGICAL SCIENCES
Gardner, JL	Experimental evidence for edge-related predation in a fragmented agricultural landscape	AUSTRALIAN JOURNAL OF ECOLOGY
Griffiths, R; Double, MC; Orr, K; Dawson, RJG	A DNA test to sex most birds	MOLECULAR ECOLOGY
McGoldrick, JM; Mac Nally, R	Impact of flowering on bird community dynamics in some central Victorian eucalypt forests	ECOLOGICAL RESEARCH
Skagen, SK; Melcher, CP; Howe, WH; Knopf, FL	Comparative use of riparian corridors and gases by migrating birds in southeast Arizona	CONSERVATION BIOLOGY
Swanson, BJ	Autocorrelated rates of change in animal populations and their relationship to precipitation	CONSERVATION BIOLOGY
Bates, JM; Hackett, SJ; Cracraft, J	Area-relationships in the Neotropical lowlands: an hypothesis based on raw distributions of Passerine birds	JOURNAL OF BIOGEOGRAPHY
Both, C	Experimental evidence for density dependence of reproduction in great tits	JOURNAL OF ANIMAL ECOLOGY
Gill, EL; Feare, CJ; Cowan, DP; Fox, SM; Bishop, JD; Langton, SD; Watkins, RW; Gurney, JE	Cinnamamide modifies foraging behaviors of free-living birds	JOURNAL OF WILDLIFE MANAGEMENT
Meyer, GA; Witmer, MC	Influence of seed processing by frugivorous birds on germination success of three North American shrubs	AMERICAN MIDLAND NATURALIST
Moreno, J; de Leon, A; Fargallo, JA; Moreno, E	Breeding time, health and immune response in the chinstrap penguin Pygoscelis antarctica	OECOLOGIA
Braun, MJ; Brumfield, RT	Enigmatic phylogeny of skuas: an alternative hypothesis	PROCEEDINGS OF THE ROYAL SOCIETY B-BIOLOGICAL SCIENCES
Johnson, DDP; Hay, SI; Rogers, DJ	Contemporary environmental correlates of endemic bird areas derived from meteorological satellite sensors	PROCEEDINGS OF THE ROYAL SOCIETY B-BIOLOGICAL SCIENCES
Davis, JB; Kaminski, RM; Stephens, SE	Wood duck eggshell membranes predict duckling numbers	WILDLIFE SOCIETY BULLETIN
Gunnarsson, B	Bird predation as a sex- and size-selective agent of the arboreal spider Pityohyphantes phrygianus	FUNCTIONAL ECOLOGY
Horstman, AJ; Nawrot, JR; Woolf, A	Mine-associated wetlands as avian habitat	WETLANDS
McCurdy, DG; Shutler, D; Mullie, A; Forbes, MR	Sex-biased parasitism of avian hosts: relations to blood parasite taxon and mating system	OIKOS
Slikas, B	Recognizing and testing homology of courtship displays in storks (Aves : Ciconiiformes : Ciconiidae)	EVOLUTION
Traveset, A; Willson, MF; Sabag, C	Effect of nectar-robbing birds on fruit set of Fuchsia magellanica in Tierra del Fuego: a disrupted mutualism	FUNCTIONAL ECOLOGY
Arnold, KE; Owens, IPF	Cooperative breeding in birds: a comparative test of the life history hypothesis	PROCEEDINGS OF THE ROYAL SOCIETY B-BIOLOGICAL SCIENCES
Combreau, O; Smith, TR	Release techniques and predation in the introduction of houbara bustards in Saudi Arabia	BIOLOGICAL CONSERVATION
Hakkarainen, H; Ilmonen, P; Koivunen, V; Korpimaki, E	Blood parasites and nest defense behaviour of Tengmalm's owls	OECOLOGIA
Patterson, BD; Stotz, DF; Solari, S; Fitzpatrick, JW; Pacheco, V	Contrasting patterns of elevational zonation for birds and mammals in the Andes of southeastern Peru	JOURNAL OF BIOGEOGRAPHY
Smiseth, PT; Amundsen, T; Hansen, LTT	Do males and females differ in the feeding of large and small siblings? An experiment with the bluethroat	BEHAVIORAL ECOLOGY AND SOCIOBIOLOGY
Soler, JJ; Moller, AP; Soler, M	Nest building, sexual selection and parental investment	EVOLUTIONARY ECOLOGY
Best, LB; Campa, H; Kemp, KE; Robel, RJ; Ryan, MR; Savidge, JA; Weeks, HP; Winterstein, SR	Avian abundance in CRP and crop fields during winter in the midwest	AMERICAN MIDLAND NATURALIST
Fleming, TH; Maurice, S; Hamrick, JL	Geographic variation in the breeding system and the evolutionary stability of trioecy in Pachycereus pringlei (Cactaceae)	EVOLUTIONARY ECOLOGY
Galetti, M; Aleixo, A	Effects of palm heart harvesting on avian frugivores in the Atlantic rain forest of Brazil	JOURNAL OF APPLIED ECOLOGY
Iida, S; Nakashizuka, T	Spatial and temporal dispersal of Kalopanax pictus seeds in a temperate deciduous forest, central Japan	PLANT ECOLOGY
Neufeld, D	Nest site use and changes in habitat of the Seychelles Black Paradise Flycatcher	BIOLOGICAL CONSERVATION
Rangeley, RW; Kramer, DL	Density-dependent antipredator tactics and habitat selection in juvenile pollock	ECOLOGY
Robertson, A; Jarvis, AM; Brown, CJ; Simmons, RE	Avian diversity and endemism in Namibia: patterns from the Southern African Bird Atlas Project	BIODIVERSITY AND CONSERVATION
Sanders, TA; Edge, WD	Breeding bird community composition in relation to riparian vegetation structure in the western United States	JOURNAL OF WILDLIFE MANAGEMENT
Burger, J; Gochfeld, M	Effects of ecotourists on bird behaviour at Loxahatchee National Wildlife Refuge, Florida	ENVIRONMENTAL CONSERVATION
Jansen, R; Little, RM; Crowe, TM; Earle, RA	Haematozoa of Redwing and Greywing Francalin from three montane grassland habitats in Mpumalanga Province, South Africa	SOUTH AFRICAN JOURNAL OF WILDLIFE RESEARCH
Martinez, JG; Burke, T; Dawson, D; Soler, JJ; Soler, M; Moller, AP	Microsatellite typing reveals mating patterns in the brood parasitic great spotted cuckoo (Clamator glandarius)	MOLECULAR ECOLOGY
Smith-Ramirez, C; Armesto, JJ	Avian nectarivory and pollination in Embothrium coccineum (Proteaceae) in temperate forests of southern Chile	REVISTA CHILENA DE HISTORIA NATURAL
Dobkin, DS; Rich, AC; Pyle, WH	Habitat and avifaunal recovery from livestock grazing in a riparian meadow system of the northwestern Great Basin	CONSERVATION BIOLOGY
Merrill, SB; Cuthbert, FJ; Oehlert, G	Residual patches and their contribution to forest-bird diversity on northern Minnesota aspen clearcuts	CONSERVATION BIOLOGY
Hau, M; Wikelski, M; Wingfield, JC	A neotropical forest bird can measure the slight changes in tropical photoperiod	PROCEEDINGS OF THE ROYAL SOCIETY B-BIOLOGICAL SCIENCES
Allen, GT; Blackford, SH; Welsh, D	Arsenic, mercury, selenium, and organochlorines and reproduction of interior least terns in the Northern Great Plains, 1992-1994	COLONIAL WATERBIRDS
Bogliani, G; Bellinato, F	Conditioned aversion as a tool to protect eggs from avian predators in heron colonies	COLONIAL WATERBIRDS
Corson, MS; Mora, MA; Grant, WE	Simulating cholinesterase inhibition in birds caused by dietary insecticide exposure	ECOLOGICAL MODELLING
Dufour, KW; Weatherhead, PJ	Bilateral symmetry and social dominance in captive male red-winged blackbirds	BEHAVIORAL ECOLOGY AND SOCIOBIOLOGY
Green, RJ; Catterall, CP	The effects of forest clearing and regeneration on the fauna of Wivenhoe Park, south-east Queensland	WILDLIFE RESEARCH
Hegyi, Z; Sasvari, L	Parental condition and breeding effort in waders	JOURNAL OF ANIMAL ECOLOGY
Hoover, SE; Conover, MR	Effectiveness of volatile irritants at reducing consumption of eggs by captive coyotes	JOURNAL OF WILDLIFE MANAGEMENT
Ichinose, T; Katoh, K	Factors influencing bird distribution among isolated woodlots on a heterogeneous landscape in Saitama Pref., Japan	EKOLOGIA-BRATISLAVA
Kilgo, JC; Sargent, RA; Chapman, BR; Miller, KV	Effect of stand width and adjacent habitat on breeding bird communities in bottomland hardwoods	JOURNAL OF WILDLIFE MANAGEMENT
Nielsen, JL; Fountain, MC; Favela, JC; Cobble, K; Jensen, BL	Oncorhynchus at the southern extent of their range: a study of mtDNA control-region sequence with special reference to an undescribed subspecies of O-mykiss from Mexico	ENVIRONMENTAL BIOLOGY OF FISHES
Norrdahl, K; Korpimaki, E	Does mobility or sex of voles affect risk of predation by mammalian predators?	ECOLOGY
Post, W	Reproduction of Least Bitterns in a managed wetland	COLONIAL WATERBIRDS
Sepulveda, MS; Poppenga, RH; Arrecis, JJ; Quinn, LB	Concentrations of mercury and selenium in tissues of Double-crested cormorants (Phalacrocorax auritus) from southern Florida	COLONIAL WATERBIRDS
Soderstrom, B; Part, T; Ryden, J	Different nest predator faunas and nest predation risk on ground and shrub nests at forest ecotones: an experiment and a review	OECOLOGIA
Soukup, SS; Thompson, CF	Social mating system and reproductive success in house wrens	BEHAVIORAL ECOLOGY
Trathan, PN; Murphy, EJ; Croxall, JP; Everson, I	Use of at-sea distribution data to derive potential foraging ranges of macaroni penguins during the breeding season	MARINE ECOLOGY PROGRESS SERIES
Wiklund, CG; Kjellen, N; Isakson, E	Mechanisms determining the spatial distribution of microtine predators on the Arctic tundra	JOURNAL OF ANIMAL ECOLOGY
Wong, S	Estimating the hatch dates of Australian brush-turkey embryos by candling	WILDLIFE RESEARCH
Wood, PB; Collopy, MW; Sekerak, CM	Postfledging nest dependence period for bald eagles in Florida	JOURNAL OF WILDLIFE MANAGEMENT
Fahse, L; Wissel, C; Grimm, V	Reconciling classical and individual-based approaches in theoretical population ecology: A protocol for extracting population parameters from individual-based models	AMERICAN NATURALIST
McCracken, DI; Bignal, EM	Applying the results of ecological studies to land-use policies and practices	JOURNAL OF APPLIED ECOLOGY
Russell, GJ; Brooks, TM; McKinney, MM; Anderson, CG	Present and future taxonomic selectivity in bird and mammal extinctions	CONSERVATION BIOLOGY
Spotorno, AE; Zuleta, C; Gantz, A; Saiz, F; Rau, J; Rosenmann, M; Cortes, A; Ruiz, G; Yates, L; Couve, E; Marin, JC	Systematics and adaptation of mammals, birds and phytophagous insects of the Antofagasta Region, Chile	REVISTA CHILENA DE HISTORIA NATURAL
Tewksbury, JJ; Hejl, SJ; Martin, TE	Breeding productivity does not decline with increasing fragmentation in a western landscape	ECOLOGY
Able, KP; Belthoff, JR	Rapid 'evolution' of migratory behaviour in the introduced house finch of eastern North America	PROCEEDINGS OF THE ROYAL SOCIETY B-BIOLOGICAL SCIENCES
Maurer, BA	The evolution of body size in birds. I. Evidence for non-random diversification	EVOLUTIONARY ECOLOGY
Maurer, BA	The evolution of body size in birds. II. The role of reproductive power	EVOLUTIONARY ECOLOGY
Moller, AP; Erritzoe, J	Host immune defence and migration in birds	EVOLUTIONARY ECOLOGY
Moller, AP; Dufva, R; Erritzoe, J	Host immune function and sexual selection in birds	JOURNAL OF EVOLUTIONARY BIOLOGY
Nichols, JD; Boulinier, T; Hines, JE; Pollock, KH; Sauer, JR	Estimating rates of local species extinction, colonization, and turnover in animal communities	ECOLOGICAL APPLICATIONS
Pagel, M; Moller, AP; Pomiankowski, A	Reduced parasitism by retaliatory cuckoos selects for hosts that rear cuckoo nestlings	BEHAVIORAL ECOLOGY
Sasvari, L; Hegyi, Z	Bird predation by tawny owls (Strix aluco L.) and its effect on the reproductive performance of tits	ACTA OECOLOGICA-INTERNATIONAL JOURNAL OF ECOLOGY
Brigham, RM; Debus, SJS; Geiser, F	Cavity selection for roosting, and roosting ecology of forest-dwelling Australian Owlet-nightjars (Aegotheles cristatus)	AUSTRALIAN JOURNAL OF ECOLOGY
Fuentes, M; Schupp, EW	Empty seeds reduce seed predation by birds in Juniperus osteosperma	EVOLUTIONARY ECOLOGY
Gregory, RD; Blackburn, TM	Macroecological patterns in British breeding birds: covariation of species' geographical range sizes at differing spatial scales	ECOGRAPHY
Jobin, B; DesGranges, JL; Boutin, C	Farmland habitat use by breeding birds in southern Quebec	CANADIAN FIELD-NATURALIST
Keyser, AJ; Hill, GE; Soehren, EC	Effects of forest fragment size, nest density, and proximity to edge on the risk of predation to ground-nesting passerine birds	CONSERVATION BIOLOGY
Marples, NM; Roper, TJ; Harper, DGC	Responses of wild birds to novel prey: evidence of dietary conservatism	OIKOS
Moller, AP; Sorci, G; Erritzoe, J	Sexual dimorphism in immune defense	AMERICAN NATURALIST
Rumble, MA; Gobeille, JE	Bird community relationships to succession in green ash (Fraxinus pennsylvanica) woodlands	AMERICAN MIDLAND NATURALIST
Wakeham-Dawson, A; Aebischer, NJ	Factors determining winter densities of birds on Environmentally Sensitive Area arable reversion grassland in southern England, with special reference to skylarks (Alauda arvensis)	AGRICULTURE ECOSYSTEMS & ENVIRONMENT
Grapputo, A; Pilastro, A; Marin, G	Genetic variation and bill size dimorphism in a passerine bird, the reed bunting Emberiza schoeniclus	MOLECULAR ECOLOGY
Holl, KD	Do bird perching structures elevate seed rain and seedling establishment in abandoned tropical pasture?	RESTORATION ECOLOGY
Sampson, JF	Multiple paternity in Eucalyptus rameliana (Myrtaceae)	HEREDITY
Piersma, T; van Aelst, R; Kurk, K; Berkhoudt, H; Maas, LRM	A new pressure sensory mechanism for prey detection in birds: the use of principles of seabed dynamics?	PROCEEDINGS OF THE ROYAL SOCIETY B-BIOLOGICAL SCIENCES
Brook, BW; Kikkawa, J	Examining threats faced by island birds: a population viability analysis on the Capricorn silvereye using longterm data	JOURNAL OF APPLIED ECOLOGY
Cocks, MP; Newton, IP; Stock, WD	Bird effects on organic processes in soils from five microhabitats on a nunatak with and without breeding snow petrels in Dronning Maud Land, Antarctica	POLAR BIOLOGY
Diaz, M; Carbonell, R; Santos, T; Telleria, JL	Breeding bird communities in pine plantations of the Spanish plateaux: biogeography, landscape and vegetation effects	JOURNAL OF APPLIED ECOLOGY
Germaine, SS; Rosenstock, SS; Schweinsburg, RE; Richardson, WS	Relationships among breeding birds, habitat, and residential development in Greater Tucson, Arizona	ECOLOGICAL APPLICATIONS
Guitian, P	Latitudinal variation in the fruiting phenology of a bird-dispersed plant (Crataegus monogyna) in Western Europe	PLANT ECOLOGY
Hayward, GD; Iverson, GC	Long-term trend in marbled murrelets in Southeast Alaska based on Christmas Bird Counts	NORTHWEST SCIENCE
Izhaki, I	Essential amino acid composition of fleshy fruits versus maintenance requirements of passerine birds	JOURNAL OF CHEMICAL ECOLOGY
Marone, L; Rossi, BE; De Casenave, JL	Granivore impact on soil-seed reserves in the central Monte desert, Argentina	FUNCTIONAL ECOLOGY
Marra, PP; Holberton, RL	Corticosterone levels as indicators of habitat quality: effects of habitat segregation in a migratory bird during the non-breeding season	OECOLOGIA
McKinney, ML	Branching models predict loss of many bird and mammal orders within centuries	ANIMAL CONSERVATION
Slagsvold, T	On the origin and rarity of interspecific nest parasitism in birds	AMERICAN NATURALIST
Wayland, M; Trudeau, S; Marchant, T; Parker, D; Hobson, KA	The effect of pulp and paper mill effluent on an insectivorous bird, the tree swallow	ECOTOXICOLOGY
Birkhead, TR; Fletcher, F; Pellatt, EJ	Testes asymmetry, condition and sexual selection in birds: an experimental test	PROCEEDINGS OF THE ROYAL SOCIETY B-BIOLOGICAL SCIENCES
Blackburn, TM; Gaston, KJ; Greenwood, JJD; Gregory, RD	The anatomy of the interspecific abundance-range size relationship for the British avifauna: II. Temporal dynamics	ECOLOGY LETTERS
Doherty, PF; Grubb, TC	Reproductive success of cavity-nesting birds breeding under high-voltage powerlines	AMERICAN MIDLAND NATURALIST
Erikstad, KE; Fauchald, P; Tveraa, T; Steen, H	On the cost of reproduction in long-lived birds: The influence of environmental variability	ECOLOGY
Gaston, KJ; Blackburn, TM; Gregory, RD; Greenwood, JJD	The anatomy of the interspecific abundance-range size relationship for the British avifauna: I. Spatial patterns	ECOLOGY LETTERS
Hemborg, C; Lundberg, A	Costs of overlapping reproduction and moult in passerine birds: an experiment with the pied flycatcher	BEHAVIORAL ECOLOGY AND SOCIOBIOLOGY
Paradis, E; Baillie, SR; Sutherland, WJ; Gregory, RD	Patterns of natal and breeding dispersal in birds	JOURNAL OF ANIMAL ECOLOGY
Brooke, MD	Ecological factors influencing the occurrence of 'flash marks' in wading birds	FUNCTIONAL ECOLOGY
Dranzoa, C	The avifauna 23 years after logging in Kibale National park, Uganda	BIODIVERSITY AND CONSERVATION
Hughes, M; Nowicki, S; Searcy, WA; Peters, S	Song-type sharing in song sparrows: implications for repertoire function and song learning	BEHAVIORAL ECOLOGY AND SOCIOBIOLOGY
Koenig, WD	Spatial autocorrelation in California land birds	CONSERVATION BIOLOGY
Kricher, JC; Davis, WE	Species richness and site fidelity among resident neotropical birds	SOUTHWESTERN NATURALIST
Marsden, SJ	Changes in bird abundance following selective logging on Seram, Indonesia	CONSERVATION BIOLOGY
Rolland, C; Danchin, E; de Fraipont, M	The evolution of coloniality in birds in relation to food, habitat, predation, and life-history traits: A comparative analysis	AMERICAN NATURALIST
Birkhead, TR; Biggins, JD	Sperm competition mechanisms in birds: models and data	BEHAVIORAL ECOLOGY
Brush, T; Cantu, A	Changes in the breeding bird community of subtropical evergreen forest in the Lower Rio Grande Valley of Texas, 1970s-1990s	TEXAS JOURNAL OF SCIENCE
De Casenave, JL; Cueto, VR; Marone, L	Granivory in the Monte desert, Argentina: is it less intense than in other arid zones of the world?	GLOBAL ECOLOGY AND BIOGEOGRAPHY
Dijkstra, C; Daan, S; Pen, I	Fledgling sex ratios in relation to brood size in size-dimorphic altricial birds	BEHAVIORAL ECOLOGY
Belthoff, JR; Powers, LR; Reynolds, TD	Breeding birds at the Idaho National Engineering and Environmental Laboratory, 1985-1991	GREAT BASIN NATURALIST
Bildstein, KL	Long-term counts of migrating raptors: A role for volunteers in wildlife research	JOURNAL OF WILDLIFE MANAGEMENT
Blanco, G; Tella, JL; Torre, I	Traditional farming and key foraging habitats for chough Pyrrhocorax pyrrhocorax conservation in a Spanish pseudosteppe landscape	JOURNAL OF APPLIED ECOLOGY
Boulinier, T; Nichols, JD; Sauer, JR; Hines, JE; Pollock, KH	Estimating species richness: The importance of heterogeneity in species detectability	ECOLOGY
Gaston, KJ; Blackburn, TM; Gregory, RD	Interspecific differences in intraspecific abundance-range size relationships of British breeding birds	ECOGRAPHY
Murakami, M	Foraging habitat shift in the narcissus flycatcher, Ficedula narcissina, due to the response of herbivorous insects to the strengthening defenses of canopy trees	ECOLOGICAL RESEARCH
Raman, TRS; Rawat, GS; Johnsingh, AJT	Recovery of tropical rainforest avifauna in relation to vegetation succession following shifting cultivation in Mizoram, north-east India	JOURNAL OF APPLIED ECOLOGY
Weindler, P; Bohme, F; Liepa, V; Wiltschko, W	The role of daytime cues in the development of magnetic orientation in a night-migrating bird	BEHAVIORAL ECOLOGY AND SOCIOBIOLOGY
Wiebe, KL; Martin, K	Seasonal use by birds of stream-side riparian habitat in coniferous forest of northcentral British Columbia	ECOGRAPHY
Korine, C; Izhaki, I; Arad, Z	Comparison of fruit syndromes between the Egyptian fruit-bat (Rousettus aegyptiacus) and birds in East Mediterranean habitats	ACTA OECOLOGICA-INTERNATIONAL JOURNAL OF ECOLOGY
Russell, KR; Gauthreaux, SA	Use of weather radar to characterize movements of roosting purple martins	WILDLIFE SOCIETY BULLETIN
Sorci, G; Moller, AP; Clobert, J	Plumage dichromatism of birds predicts introduction success in New Zealand	JOURNAL OF ANIMAL ECOLOGY
Vilenkin, BY; Chikatunov, VI	Co-occurrence of species with various geographical ranges, and correlation between area size and number of species in geographical scale	JOURNAL OF BIOGEOGRAPHY
Fitzpatrick, S	Birds' tails as signaling devices: Markings, shape, length, and feather quality	AMERICAN NATURALIST
Safford, RJ; Jones, CG	Strategies for land-bird conservation on Mauritius	CONSERVATION BIOLOGY
Heeb, P; Werner, I; Kolliker, M; Richner, H	Benefits of induced host responses against an ectoparasite	PROCEEDINGS OF THE ROYAL SOCIETY B-BIOLOGICAL SCIENCES
Burel, F; Baudry, J; Butet, A; Clergeau, P; Delettre, Y; Le Coeur, D; Dubs, F; Morvan, N; Paillat, G; Petit, S; Thenail, C; Brunel, E; Lefeuvre, JC	Comparative biodiversity along a gradient of agricultural landscapes	ACTA OECOLOGICA-INTERNATIONAL JOURNAL OF ECOLOGY
Haemig, PD; Bergstrom, S; Olsen, B	Survival and mortality of Grey-headed Albatross chicks in relation to infestation by the tick Ixodes uriae	COLONIAL WATERBIRDS
Hodar, JA	Individual diet variations in a wintering population of black redstart Phoenicurus ochruros: Relationships with bird morphology and food availability	REVUE D ECOLOGIE-LA TERRE ET LA VIE
Kalivodova, E; Feriancova-Masarova, Z	Bird communities of the gravel pits of western Slovakia	EKOLOGIA-BRATISLAVA
Kubes, J; Fuchs, R	Village as a bird refuge in cultural landscape (largely agricultural landscape, the Czech Republic)	EKOLOGIA-BRATISLAVA
Maccarone, AD; Brzorad, JN	The use of foraging habitats by wading birds seven years after the occurrence of major oil spills	COLONIAL WATERBIRDS
Obeso, JR	Patterns of variation in Ilex aquifolium fruit traits related to fruit consumption by birds and seed predation by rodents	ECOSCIENCE
Osborn, RG; Dieter, CD; Higgins, KF; Usgaard, RE	Bird flight characteristics near wind turbines in Minnesota	AMERICAN MIDLAND NATURALIST
Staniforth, RJ; Griller, N; Lajzerowicz, C	Soil seed banks from coastal subarctic ecosystems of Bird Cove, Hudson Bay	ECOSCIENCE
Aparicio, JM	Patterns of fluctuating asymmetry in developing primary feathers: a test of the compensational growth hypothesis	PROCEEDINGS OF THE ROYAL SOCIETY B-BIOLOGICAL SCIENCES
Both, C; Tinbergen, JM; van Noordwijk, AJ	Offspring fitness and individual optimization of clutch size	PROCEEDINGS OF THE ROYAL SOCIETY B-BIOLOGICAL SCIENCES
Bakaloudis, DE; Vlachos, CG; Holloway, GJ	Habitat use by short-toed eagles Circaetus gallicus and their reptilian prey during the breeding season in Dadia Forest (north-eastern Greece)	JOURNAL OF APPLIED ECOLOGY
Baker, HG; Baker, I; Hodges, SA	Sugar composition of nectars and fruits consumed by birds and bats in the tropics and subtropics	BIOTROPICA
Froget, G; Gautier-Clerc, M; Le Maho, Y; Handrich, Y	Is penguin banding harmless?	POLAR BIOLOGY
Fuller, RM; Groom, GB; Mugisha, S; Ipulet, P; Pomeroy, D; Katende, A; Bailey, R; Ogutu-Ohwayo, R	The integration of field survey and remote sensing for biodiversity assessment: a case study in the tropical forests and wetlands of Sango Bay, Uganda	BIOLOGICAL CONSERVATION
Hemborg, C; Lundberg, A; Siikamaki, P	Trade-off between reproduction and moult - a comparison of three Fennoscandian pied flycatcher populations	OECOLOGIA
Hingston, AB; McQuillan, PB	Does the recently introduced bumblebee Bombus terrestris (Apidae) threaten Australian ecosystems?	AUSTRALIAN JOURNAL OF ECOLOGY
Hoglund, J; Sheldon, BC	The cost of reproduction and sexual selection	OIKOS
Hull, CL; Hindell, MA; Gales, RP; Meggs, RA; Moyle, DI; Brothers, NP	The efficacy of translocating little penguins Eudyptula minor during an oil spill	BIOLOGICAL CONSERVATION
Hunt, PD	Evidence from a landscape population model of the importance of early successional habitat to the American Redstart	CONSERVATION BIOLOGY
King, DI; Degraaf, RM; Griffin, CR	Edge-related nest predation in clearcut and groupcut stands	CONSERVATION BIOLOGY
Lahti, K; Orell, M; Rytkonen, S; Koivula, K	Time and food dependence in Willow Tit winter survival	ECOLOGY
Matos, DMS; Watkinson, AR	The fecundity, seed, and seedling ecology of the edible palm Euterpe edulis in southeastern Brazil	BIOTROPICA
Matyot, P	The orthopteroids of the Seychelles: a threatened island fauna	JOURNAL OF INSECT CONSERVATION
Milton, SJ; Dean, WRJ; Kerley, GIH; Hoffman, MT; Whitford, WG	Dispersal of seeds as nest material by the cactus wren	SOUTHWESTERN NATURALIST
Njiforti, HL; Kortekaas, KH	Home range size and dispersion in the helmeted guineafowl (Numida meleagris galeata Pallas) of the Waza National Park, Cameroon	AFRICAN JOURNAL OF ECOLOGY
Olsson, O	Divorce in king penguins: asynchrony, expensive fat storing and ideal free mate choice	OIKOS
Ostermann, OP	The need for management of nature conservation sites designated under Natura 2000	JOURNAL OF APPLIED ECOLOGY
Ovenden, GN; Swash, ARH; Smallshire, D	Agri-environment schemes and their contribution to the conservation of biodiversity in England	JOURNAL OF APPLIED ECOLOGY
Recher, HF; Davis, WE	The foraging profile of a wandoo woodland avifauna in early spring	AUSTRALIAN JOURNAL OF ECOLOGY
Ricklefs, RE; Nealen, P	Lineage-dependent rates of evolutionary diversification: analysis of bivariate ellipses	FUNCTIONAL ECOLOGY
Simelane, TS; Kerley, GIH	Conservation implications of the use of vertebrates by Xhosa traditional healers in South Africa	SOUTH AFRICAN JOURNAL OF WILDLIFE RESEARCH
Summers, RW; Underhill, LG; Syroechkovski, EE	The breeding productivity of dark-bellied brent geese and curlew sandpipers in relation to changes in the numbers of arctic foxes and lemmings on the Taimyr Peninsula, Siberia	ECOGRAPHY
Svensson, E; Raberg, L; Koch, C; Hasselquist, D	Energetic stress, immunosuppression and the costs of an antibody response	FUNCTIONAL ECOLOGY
Tannerfeldt, M; Angerbjorn, A	Fluctuating resources and the evolution of litter size in the arctic fox	OIKOS
Davison, MJ; Ward, SJ	Prenatal bias in sex ratios in a marsupial, Antechinus agilis	PROCEEDINGS OF THE ROYAL SOCIETY B-BIOLOGICAL SCIENCES
Dugatkin, LA	A model of coalition formation in animals	PROCEEDINGS OF THE ROYAL SOCIETY B-BIOLOGICAL SCIENCES
Ainley, DG; Wilson, PR; Barton, KJ; Ballard, G; Nur, N; Karl, B	Diet and foraging effort of Adelie penguins in relation to pack-ice conditions in the southern Ross Sea	POLAR BIOLOGY
Baskin, Y	As whitebark pines succumb to a foreign fungus, the birds and the bears may suffer, too.	NATURAL HISTORY
Gross, CL; Mackay, D	Honeybees reduce fitness in the pioneer shrub Melastoma affine (Melastomataceae)	BIOLOGICAL CONSERVATION
Johnsen, A; Lifjeld, JT; Rohde, PA; Primmer, CR; Ellegren, H	Sexual conflict over fertilizations: female bluethroats escape male paternity guards	BEHAVIORAL ECOLOGY AND SOCIOBIOLOGY
Michael, JH	Pacific salmon spawner escapement goals for the Skagit river watershed as determined by nutrient cycling considerations	NORTHWEST SCIENCE
Moller, AP; Christe, P; Erritzoe, J; Mavarez, J	Condition, disease and immune defence	OIKOS
Nishiumi, I	Brood sex ratio is dependent on female mating status in polygynous great reed warblers	BEHAVIORAL ECOLOGY AND SOCIOBIOLOGY
Novoa, C; Dumas, S; Prodon, R	Changes in reproductive habitat of gray partridge after burning	JOURNAL OF RANGE MANAGEMENT
Ratcliffe, N; Furness, RW; Hamer, KC	The interactive effects of age and food supply on the breeding ecology of great skuas	JOURNAL OF ANIMAL ECOLOGY
Robinet, O; Craig, JL; Chardonnet, L	Impact of rat species in Ouvea and Lifou (Loyalty Islands) and their consequences for conserving the endangered Ouvea Parakeet	BIOLOGICAL CONSERVATION
Tyler, GA; Smith, KW; Burges, DJ	Reedbed management and breeding bitterns Botaurus stellaris in the UK	BIOLOGICAL CONSERVATION
Van der Jeugd, HP; Larsson, K	Pre-breeding survival of barnacle geese Branta leucopsis in relation to fledgling characteristics	JOURNAL OF ANIMAL ECOLOGY
Watts, DP	Coalitionary mate guarding by male chimpanzees at Ngogo, Kibale National Park, Uganda	BEHAVIORAL ECOLOGY AND SOCIOBIOLOGY
Price, T; Gibbs, HL; de Sousa, L; Richman, AD	Different timing of the adaptive radiations of North American and Asian warblers	PROCEEDINGS OF THE ROYAL SOCIETY B-BIOLOGICAL SCIENCES
Bautista, LM; Tinbergen, J; Wiersma, P; Kacelnik, A	Optimal foraging and beyond: How starlings cope with changes in food availability	AMERICAN NATURALIST
Brown, CR; Brown, MB	Intense natural selection on body size and wing and tail asymmetry in cliff swallows during severe weather	EVOLUTION
Capizzi, D; Luiselli, L	A comparative study of the variability of owl diets in three localities of central Italy	REVUE D ECOLOGIE-LA TERRE ET LA VIE
Catling, PM; Brownell, VR	Importance of fire in alvar ecosystems - Evidence from the burnt lands, eastern Ontario	CANADIAN FIELD-NATURALIST
Chown, SL; Gremmen, NJM; Gaston, KJ	Ecological biogeography of southern ocean islands: Species-area relationships, human impacts, and conservation	AMERICAN NATURALIST
Christe, P; Moller, AP; de Lope, F	Immunocompetence and nestling survival in the house martin: the tasty chick hypothesis	OIKOS
Czech, B; Kausman, PR; Borkhataria, R	Social construction, political power, and the allocation of benefits to endangered species	CONSERVATION BIOLOGY
Danchin, E; Boulinier, T; Massot, M	Conspecific reproductive success and breeding habitat selection: Implications for the study of coloniality	ECOLOGY
Datta, A	Hornbill abundance in unlogged forest, selectively logged forest and a forest plantation in Arunachal Pradesh, India	ORYX
Dekker, D	Over-ocean flocking by Dunlins, Calidris alpina, and the effect of raptor predation at Boundary Bay, British Columbia	CANADIAN FIELD-NATURALIST
Droege, S; Cyr, A; Larivee, J	Checklists: An under-used tool for the inventory and monitoring of plants and animals	CONSERVATION BIOLOGY
Eason, PK	Predation of a female House Finch, Carpodacus mexicanus, by a Gray Squirrel, Sciurus carolinensis	CANADIAN FIELD-NATURALIST
Francis, CM; Sauer, JR; Serie, JR	Effect of restrictive harvest regulations on survival and recovery rates of American black ducks	JOURNAL OF WILDLIFE MANAGEMENT
Gales, R; Brothers, N; Reid, T	Seabird mortality in the Japanese tuna longline fishery around Australia, 1988-1995	BIOLOGICAL CONSERVATION
Gibbs, HL; De Sousa, L; Marchetti, K; Nakamura, H	Isolation and characterization of microsatellite DNA loci for an obligate brood parasitic bird, the common cuckoo (Cuculus canorus)	MOLECULAR ECOLOGY
Gould, WR; Nichols, JD	Estimation of temporal variability of survival in animal populations	ECOLOGY
Hahn, TP	Reproductive seasonality in an opportunistic breeder, the red crossbill, Loxia curvirostra	ECOLOGY
Hendricks, P; Schlang, S	Aerial attacks by Common Ravens, Corvus corax, on adult feral pigeons, Columbia livia	CANADIAN FIELD-NATURALIST
Henry, L	Captive and free living European starlings use differently their song repertoire	REVUE D ECOLOGIE-LA TERRE ET LA VIE
Kauhala, K; Laukkanen, P; von Rege, I	Summer food composition and food niche overlap of the raccoon dog, red fox and badger in Finland	ECOGRAPHY
Kennedy, E; McTaggart-Cowan, I	Sixteen years with a Bald Eagle's, Haliaeetus leucocephalus, nest	CANADIAN FIELD-NATURALIST
Lariviere, S; Messier, F	Effect of density and nearest neighbours on simulated waterfowl nests: can predators recognize high-density nesting patches?	OIKOS
Letcher, BH; Priddy, JA; Walters, JR; Crowder, LB	An individual-based, spatially-explicit simulation model of the population dynamics of the endangered red-cockaded woodpecker, Picoides borealis	BIOLOGICAL CONSERVATION
Milchunas, DG; Lauenroth, WK; Burke, IC	Livestock grazing: animal and plant biodiversity of shortgrass steppe and the relationship to ecosystem function	OIKOS
Nogales, M; Delgado, JD; Medina, FM	Shrikes, lizards and Lycium intricatum (Solanaceae) fruits: a case of indirect seed dispersal on an oceanic island (Alegranza, Canary Islands)	JOURNAL OF ECOLOGY
Norris, K; Brindley, E; Cook, T; Babbs, S; Brown, CF; Yaxley, R	Is the density of redshank Tringa totanus nesting on saltmarshes in Great Britain declining due to changes in grazing management?	JOURNAL OF APPLIED ECOLOGY
Reed, ET; Cooch, EG; Cooke, F; Goudie, RI	Migration patterns of black brant in Boundary Bay, British Columbia	JOURNAL OF WILDLIFE MANAGEMENT
Rhen, T; Lang, JW	Among-family variation for environmental sex determination in reptiles	EVOLUTION
Roulin, A; Richner, H; Ducrest, AL	Genetic, environmental, and condition-dependent effects on female and male ornamentation in the barn owl Tyto alba	EVOLUTION
Samelius, G; Lee, M	Arctic Fox, Alopex lagopus, predation on Lesser Snow Geese, Chen caerulescens, and their eggs	CANADIAN FIELD-NATURALIST
Selas, V; Steel, C	Large brood sizes of pied flycatcher, sparrowhawk and goshawk in peak microtine years: support for the mast depression hypothesis	OECOLOGIA
Steeger, C; Hitchcock, CL	Influence of forest structure and diseases on nest-site selection by red-breasted nuthatches	JOURNAL OF WILDLIFE MANAGEMENT
Van Treuren, R	Estimating null allele frequencies at a microsatellite locus in the oystercatcher (Haematopus ostralegus)	MOLECULAR ECOLOGY
Verdu, M; Garcia-Fayos, P	Old-field colonization by Daphne gnidium: seedling distribution and spatial dependence at different scales	JOURNAL OF VEGETATION SCIENCE
Wakeham-Dawson, A; Szoszkiewicz, K; Stern, K; Aebischer, NJ	Breeding skylarks Alauda arvensis on Environmentally Sensitive Area arable reversion grass in southern England: survey-based and experimental determination of density	JOURNAL OF APPLIED ECOLOGY
Willson, MF; Armstrong, RH	Intertidal foraging for Pacific Sand-Lance, Ammodytes hexapterus, by birds	CANADIAN FIELD-NATURALIST
Wiltschko, R; Haugh, C; Walker, M; Wiltschko, W	Pigeon homing: sun compass use in the southern hemisphere	BEHAVIORAL ECOLOGY AND SOCIOBIOLOGY
Aubin, T; Jouventin, P	Cocktail-party effect in king penguin colonies	PROCEEDINGS OF THE ROYAL SOCIETY B-BIOLOGICAL SCIENCES
Kullberg, C; Jakobsson, S; Fransson, T	Predator-induced take-off strategy in great tits (Parus major)	PROCEEDINGS OF THE ROYAL SOCIETY B-BIOLOGICAL SCIENCES
Zuk, M; Johnsen, TS	Seasonal changes in the relationship between ornamentation and immune response in red jungle fowl	PROCEEDINGS OF THE ROYAL SOCIETY B-BIOLOGICAL SCIENCES
Bagine, RKN	Biodiversity in Ramogi Hill, Kenya, and its evolutionary significance	AFRICAN JOURNAL OF ECOLOGY
Briskie, JV; Montgomerie, R; Poldmaa, T; Boag, PT	Paternity and paternal care in the polygynandrous Smith's longspur	BEHAVIORAL ECOLOGY AND SOCIOBIOLOGY
Catt, DC; Baines, D; Picozzi, N; Moss, R; Summers, RW	Abundance and distribution of capercaillie Tetrao urogallus in Scotland 1992-1994	BIOLOGICAL CONSERVATION
Dubois, F; Cezilly, F; Pagel, M	Mate fidelity and coloniality in waterbirds: a comparative analysis	OECOLOGIA
Freeman-Gallant, CR	Fitness consequences of male parental care in Savannah sparrows	BEHAVIORAL ECOLOGY
Ito, M	Origin and evolution of endemic plants of the Bonin (Ogasawara) Islands	RESEARCHES ON POPULATION ECOLOGY
Jackson, GD; George, MJA; Buxton, NG	Distribution and abundance of the squid Moroteuthis ingens (Cephalopoda : Onychoteuthidae) in the Falkland Islands region of the South Atlantic	POLAR BIOLOGY
Kasenene, JM	Forest association and phenology of wild coffee in Kibale National Park, Uganda	AFRICAN JOURNAL OF ECOLOGY
Keller, LF; Arcese, P	No evidence for inbreeding avoidance in a natural population of song sparrows (Melospiza melodia)	AMERICAN NATURALIST
Koivula, K; Ronka, A	Habitat deterioration and efficiency of antipredator strategy in a meadow-breeding wader, Temminck's stint (Calidris temminckii)	OECOLOGIA
Lindberg, MS; Sedinger, JS; Derksen, DV; Rockwell, RF	Natal and breeding philopatry in a Black Brant, Branta bernicla nigricans, metapopulation	ECOLOGY
Madsen, J; Pihl, S; Clausen, P	Establishing a reserve network for waterfowl in Denmark: a biological evaluation of needs and consequences	BIOLOGICAL CONSERVATION
Manne, LL; Pimm, SL; Diamond, JM; Reed, TM	The form of the curves: a direct evaluation of MacArthur & Wilson's classic theory	JOURNAL OF ANIMAL ECOLOGY
Marshall, WA	Aerial transport of keratinaceous substrate and distribution of the fungus Geomyces pannorum in Antarctic soils	MICROBIAL ECOLOGY
Mott, DF; Glahn, JF; Smith, PL; Reinhold, DS; Bruce, KJ; Sloan, CA	An evaluation of winter roost harassment for dispersing double-crested cormorants away from catfish production areas in Mississippi	WILDLIFE SOCIETY BULLETIN
Pearre, S; Maass, R	Trends in the prey size-based trophic niches of feral and House Cats Felis catus L	MAMMAL REVIEW
Peterson, MJ; Grant, WE; Silvy, NJ	Simulation of reproductive stages limiting productivity of the endangered Attwater's prairie chicken	ECOLOGICAL MODELLING
Putz, K; Wilson, RP; Charrassin, JB; Raclot, T; Lage, J; Le Maho, Y; Kierspel, MAM; Culik, BM; Adelung, D	Foraging strategy of King Penguins (Aptenodytes patagonicus) during summer at the Crozet Islands	ECOLOGY
Sheldon, BC; Merila, J; Lindgren, G; Ellegren, H	Gender and environmental sensitivity in nestling collared flycatchers	ECOLOGY
Villagran, C	Indigenous ethnobotany of Chilean forests: classification system of a multiple-use resource	REVISTA CHILENA DE HISTORIA NATURAL
Villasenor, JF; Villasenor, LE	Records of pelagic birds from coastal Michoacan	SOUTHWESTERN NATURALIST
Wanker, R; Apcin, J; Jennerjahn, B; Waibel, B	Discrimination of different social companions in spectacled parrotlets (Forpus conspicillatus): evidence for individual vocal recognition	BEHAVIORAL ECOLOGY AND SOCIOBIOLOGY
Ward, SA; Leather, SR; Pickup, J; Harrington, R	Mortality during dispersal and the cost of host-specificity in parasites: how many aphids find hosts?	JOURNAL OF ANIMAL ECOLOGY
Weatherhead, PJ; Yezerinac, SM	Breeding synchrony and extra-pair mating in birds	BEHAVIORAL ECOLOGY AND SOCIOBIOLOGY
Westneat, DF; McGraw, LA; Fraterrigo, JM; Birkhead, TR; Fletcher, F	Patterns of courtship behavior and ejaculate characteristics in male red-winged blackbirds	BEHAVIORAL ECOLOGY AND SOCIOBIOLOGY
Ramsay, SL; Houston, DC	The effect of dietary amino acid composition on egg production in blue tits	PROCEEDINGS OF THE ROYAL SOCIETY B-BIOLOGICAL SCIENCES
Bouzat, JL; Cheng, HH; Lewin, HA; Westemeier, RL; Brawn, JD; Paige, KN	Genetic evaluation of a demographic bottleneck in the Greater Prairie Chicken	CONSERVATION BIOLOGY
Chesser, RT; Levey, DJ	Austral migrants and the evolution of migration in new world birds: Diet, habitat, and migration revisited	AMERICAN NATURALIST
Cocks, MP; Balfour, DA; Stock, WD	On the uptake of ornithogenic products by plants on the inland mountains of Dronning Maud Land, Antarctica, using stable isotopes	POLAR BIOLOGY
Eeva, T; Lehikoinen, E; Ronka, M	Air pollution fades the plumage of the Great Tit	FUNCTIONAL ECOLOGY
Feener, DH; Schupp, EW	Effect of treefall gaps on the patchiness and species richness of Neotropical ant assemblages	OECOLOGIA
Feller, MC; Klinka, K	Seedfall, seed germination, and initial survival and growth of seedlings of Thuja plicata in southwestern British Columbia	NORTHWEST SCIENCE
Gaston, KJ; Quinn, RM; Blackburn, TM; Eversham, BC	Species-range size distributions in Britain	ECOGRAPHY
Hebert, CE	Winter severity affects migration and contaminant accumulation in northern Great Lakes Herring Gulls	ECOLOGICAL APPLICATIONS
Kollmann, J; Coomes, DA; White, SM	Consistencies in post-dispersal seed predation of temperate fleshy-fruited species among seasons, years and sites	FUNCTIONAL ECOLOGY
Komdeur, J; Kappe, A; van de Zande, L	Influence of population isolation on genetic variation and demography in Seychelles warblers: a field experiment	ANIMAL CONSERVATION
Oliver, I; Beattie, AJ; York, A	Spatial fidelity of plant, vertebrate, and invertebrate assemblages in multiple-use forest in eastern Australia	CONSERVATION BIOLOGY
Pearson, DL; Carroll, SS	Global patterns of species richness: Spatial models for conservation planning using bioindicator and precipitation data	CONSERVATION BIOLOGY
Post, DM; Taylor, JP; Kitchell, JF; Olson, MH; Schindler, DE; Herwig, BR	The role of migratory waterfowl as nutrient vectors in a managed wetland	CONSERVATION BIOLOGY
Strausberger, BM	Temporal patterns of host availability, brown-headed cowbird brood parasitism, and parasite egg mass	OECOLOGIA
Vidal, E; Medail, F; Tatoni, T	Is the yellow-legged gull a superabundant bird species in the Mediterranean? Impact on fauna and flora, conservation measures and research priorities	BIODIVERSITY AND CONSERVATION
Wessels, KJ; Van Jaarsveld, AS; Grimbeek, JD; Van der Linde, MJ	An evaluation of the gradsect biological survey method	BIODIVERSITY AND CONSERVATION
Andersson, S; Rydell, J; Svensson, MGE	Light, predation and the lekking behaviour of the ghost swift Hepialus humuli (L.) (Lepidoptera : Hepialidae)	PROCEEDINGS OF THE ROYAL SOCIETY B-BIOLOGICAL SCIENCES
Johnsen, A; Andersson, S; Ornborg, J; Lifjeld, JT	Ultraviolet plumage ornamentation affects social mate choice and sperm competition in bluethroats (Aves : Luscinia s. svecica): a field experiment	PROCEEDINGS OF THE ROYAL SOCIETY B-BIOLOGICAL SCIENCES
Sandell, MI	Female aggression and the maintenance of monogamy: female behaviour predicts male mating status in European starlings	PROCEEDINGS OF THE ROYAL SOCIETY B-BIOLOGICAL SCIENCES
Bentley, GE; Demas, GE; Nelson, RJ; Ball, GF	Melatonin, immunity and cost of reproductive state in male European starlings	PROCEEDINGS OF THE ROYAL SOCIETY B-BIOLOGICAL SCIENCES
Bierregaard, R	Birds in mixed company	NATURAL HISTORY
Choudhury, A	Mammals, birds and reptiles of Dibru-Saikhowa Sanctuary, Assam, India	ORYX
Chubbs, TE; Trimper, PG	The diet of nesting Ospreys, Pandion haliaetus, in Labrador	CANADIAN FIELD-NATURALIST
Conomy, JT; Collazo, JA; Dubovsky, JA; Fleming, WJ	Dabbling duck behavior and aircraft activity in coastal North Carolina	JOURNAL OF WILDLIFE MANAGEMENT
Fiske, P; Rintamaki, PT; Karvonen, E	Mating success in lekking males: a meta-analysis	BEHAVIORAL ECOLOGY
Foster, MS; Delay, LS	Dispersal of mimetic seeds of three species of Ormosia (Leguminosae)	JOURNAL OF TROPICAL ECOLOGY
Gill, AM; McCarthy, MA	Intervals between prescribed fires in Australia: what intrinsic variation should apply?	BIOLOGICAL CONSERVATION
Hurtrez-Bousses, S; Blondel, J; Perret, P; Fabreguettes, J; Renaud, F	Chick parasitism by blowflies affects feeding rates in a Mediterranean population of blue tits	ECOLOGY LETTERS
Kay, MF; Gilchrist, HG	Distraction displays made by female Common Eiders, Somateria mollissima borealis, in response to human disturbance	CANADIAN FIELD-NATURALIST
Kopp, SD; Guthery, FS; Forrester, ND; Cohen, WE	Habitat selection modeling for northern bobwhites on subtropical rangeland	JOURNAL OF WILDLIFE MANAGEMENT
Koskela, E	Offspring growth, survival and reproductive success in the bank vole: a litter size manipulation experiment	OECOLOGIA
Lens, L; Galbusera, P; Brooks, T; Waiyaki, E; Schenck, T	Highly skewed sex ratios in the critically endangered Taita thrush as revealed by CHD genes	BIODIVERSITY AND CONSERVATION
Li, YM; Li, DM	The dynamics of trade in live wildlife across the Guangxi border between China and Vietnam during 1993-1996 and its control strategies	BIODIVERSITY AND CONSERVATION
Marrs, RH; Snow, CSR; Owen, KM; Evans, CE	Heathland and acid grassland creation on arable soils at Minsmere: identification of potential problems and a test of cropping to impoverish soils	BIOLOGICAL CONSERVATION
Newell, GR	Characterization of vegetation in an Australian open forest community affected by cinnamon fungus (Phytophthora cinnamomi): implications for faunal habitat quality	PLANT ECOLOGY
Page, LK; Swihart, RK; Kazacos, KR	Raccoon latrine structure and its potential role in transmission of Baylisascaris procyonis to vertebrates	AMERICAN MIDLAND NATURALIST
Pasitschniak-Arts, M; Clark, RG; Messier, F	Duck nesting success in a fragmented prairie landscape: is edge effect important?	BIOLOGICAL CONSERVATION
Petrie, SA; Petrie, V	Activity budget of white-faced whistling-ducks during winter and spring in northern Kwazulu-Natal, South Africa	JOURNAL OF WILDLIFE MANAGEMENT
Pfrender, ME; Bradshaw, WE; Kleckner, CA	Patterns in the geographical range sizes of ectotherms in North America	OECOLOGIA
Ritland, DB	Mimicry-related predation on two viceroy butterfly (Limenitis archippus) phenotypes	AMERICAN MIDLAND NATURALIST
Roseberry, JL; Sudkamp, SD	Assessing the suitability of landscapes for northern bobwhite	JOURNAL OF WILDLIFE MANAGEMENT
Siikamaki, P	Limitation of reproductive success by food availability and breeding time in pied flycatchers	ECOLOGY
Siikamaki, P; Haimi, J; Hovi, M; Ratti, O	Properties of food loads delivered to nestlings in the pied flycatcher: effects of clutch size manipulation, year, and sex	OECOLOGIA
Twedt, DJ; Nelms, CO; Rettig, VE; Aycock, SR	Shorebird use of managed wetlands in the Mississippi Alluvial Valley	AMERICAN MIDLAND NATURALIST
Wright, J; Both, C; Cotton, PA; Bryant, D	Quality vs. quantity: energetic and nutritional trade-offs in parental provisioning strategies	JOURNAL OF ANIMAL ECOLOGY
Hill, GE; Brawner, WR	Melanin-based plumage coloration in the house finch is unaffected by coccidial infection	PROCEEDINGS OF THE ROYAL SOCIETY B-BIOLOGICAL SCIENCES
Koskela, E; Jonsson, P; Hartikainen, T; Mappes, T	Limitation of reproductive success by food availability and litter size in the bank vole, Clethrionomys glareolus	PROCEEDINGS OF THE ROYAL SOCIETY B-BIOLOGICAL SCIENCES
Adriaensen, F; Dhondt, AA; Van Dongen, S; Lens, L; Matthysen, E	Stabilizing selection on blue tit fledgling mass in the presence of sparrowhawks	PROCEEDINGS OF THE ROYAL SOCIETY B-BIOLOGICAL SCIENCES
Lainson, R; Naiff, RD	Haemoproteus (Apicomplexa : Haemoproteidae) of tortoises and turtles	PROCEEDINGS OF THE ROYAL SOCIETY B-BIOLOGICAL SCIENCES
Nolan, PM; Hill, GE; Stoehr, AM	Sex, size, and plumage redness predict house finch survival in an epidemic	PROCEEDINGS OF THE ROYAL SOCIETY B-BIOLOGICAL SCIENCES
Bellamy, PE; Brown, NJ; Enoksson, B; Firbank, LG; Fuller, RJ; Hinsley, SA; Schotman, AGM	The influences of habitat, landscape structure and climate on local distribution patterns of the nuthatch (Sitta europaea L.)	OECOLOGIA
Cutler, TL; Morrison, ML	Habitat use by small vertebrates at two water developments in southwestern Arizona	SOUTHWESTERN NATURALIST
Dearborn, DC	Interspecific territoriality by a rufous-tailed hummingbird (Amazilia tzacatl): Effects of intruder size and resource value	BIOTROPICA
Drechsler, M; Burgman, MA; Menkhorst, PW	Uncertainty in population dynamics and its consequences for the management of the orange-bellied parrot Neophema chrysogaster	BIOLOGICAL CONSERVATION
Duckworth, JW; Timmins, RJ; Evans, TD	The conservation status of the river lapwing Vanellus duvaucelii in southern Laos	BIOLOGICAL CONSERVATION
Forsman, JT; Monkkonen, M; Helle, P; Inkeroinen, J	Heterospecific attraction and food resources in migrants' breeding patch selection in northern boreal forest	OECOLOGIA
Franson, JC; Petersen, MR; Creekmore, LH; Flint, PL; Smith, MR	Blood lead concentrations of spectacled eiders near the Kashunuk river, Yukon Delta National Wildlife Refuge, Alaska	ECOTOXICOLOGY
Gillespie, RG; Oxford, GS	Selection on the color polymorphism in Hawaiian happy-face spiders: Evidence from genetic structure and temporal fluctuations	EVOLUTION
Gremillet, D; Tuschy, I; Kierspel, M	Body temperature and insulation in diving Great Cormorants and European Shags	FUNCTIONAL ECOLOGY
Harper, CA; Guynn, DC	A terrestrial vacuum sampler for macroinvertebrates	WILDLIFE SOCIETY BULLETIN
Koenig, WD; Faeth, SH	Effects of storage on tannin and protein content of cached acorns	SOUTHWESTERN NATURALIST
Leal, IR; Oliveira, PS	Interactions between fungus-growing ants (Attini), fruits and seeds in cerrado vegetation in southeast Brazil	BIOTROPICA
Lorentsen, SH; Klages, N; Rov, N	Diet and prey consumption of Antarctic petrels Thalassoica antarctica at Svarthamaren, Dronning Maud Land, and at sea outside the colony	POLAR BIOLOGY
Madsen, J	Experimental refuges for migratory waterfowl in Danish wetlands. I. Baseline assessment of the disturbance effects of recreational activities	JOURNAL OF APPLIED ECOLOGY
Madsen, J	Experimental refuges for migratory waterfowl in Danish wetlands. II. Tests of hunting disturbance effects	JOURNAL OF APPLIED ECOLOGY
Moller, AP	Evidence of larger impact of parasites on hosts in the tropics: investment in immune function within and outside the tropics	OIKOS
Palm, HW; Reimann, N; Spindler, M; Plotz, J	The role of the rock cod Notothenia coriiceps Richardson, 1844 in the life-cycle of Antarctic parasites	POLAR BIOLOGY
Sherman, P; Eason, PK	Size determinants in territories with inflexible boundaries: Manipulation experiments on white-winged trumpeters' territories	ECOLOGY
Sinclair, ARE; Pech, RP; Dickman, CR; Hik, D; Mahon, P; Newsome, AE	Predicting effects of predation on conservation of endangered prey	CONSERVATION BIOLOGY
Smith, HG; Bruun, M	The effect of egg size and habitat on starling nestling growth and survival	OECOLOGIA
Stary, J; Block, W	Distribution and biogeography of oribatid mites (Acari : Oribatida) in Antarctica, the sub-Antarctic islands and nearby land areas	JOURNAL OF NATURAL HISTORY
Sutherland, WJ	The effect of local change in habitat quality on populations of migratory species	JOURNAL OF APPLIED ECOLOGY
Tarr, CL; Conant, S; Fleischer, RC	Founder events and variation at microsatellite loci in an insular passerine bird, the Laysan finch (Telespiza cantans)	MOLECULAR ECOLOGY
Tucker, JW; Hill, GE; Holler, NR	Managing mid-rotation pine plantations to enhance Bachman's sparrow habitat	WILDLIFE SOCIETY BULLETIN
Williams, M; Dowdeswell, JA	Mapping seabird nesting habitats in Franz Josef Land, Russian High Arctic, using digital landsat thematic Mapper imagery	POLAR RESEARCH
Wilson, RP; Alvarrez, B; Latorre, L; Adelung, D; Culik, B; Bannasch, R	The movements of gentoo penguins Pygoscelis papua from Ardley Island, Antarctica	POLAR BIOLOGY
Wright, J	Helpers-at-the-nest have the same provisioning rule as parents: experimental evidence from play-backs of chick begging	BEHAVIORAL ECOLOGY AND SOCIOBIOLOGY
Bradbury, RR; Blakey, JK	Diet, maternal condition, and offspring sex ratio the zebra finch, Poephila guttata	PROCEEDINGS OF THE ROYAL SOCIETY B-BIOLOGICAL SCIENCES
Gamberale, G; Tullberg, BS	Aposematism and gregariousness: the combined effect of group size and coloration on signal repellence	PROCEEDINGS OF THE ROYAL SOCIETY B-BIOLOGICAL SCIENCES
Swetnam, RD; Ragou, P; Firbank, LG; Hinsley, SA; Bellamy, PE	Applying ecological models to altered landscapes. Scenario-testing with GIS	LANDSCAPE AND URBAN PLANNING
Bezel, VS; Bel'skii, EA; Mukhacheva, SV	On the problem of variability in reproductive parameters of animal populations under toxic pollution of the environment	RUSSIAN JOURNAL OF ECOLOGY
Clausen, P; Madsen, J; Percival, SM; O'Connor, D; Anderson, GQA	Population development and changes in winter site use by the Svalbard light-bellied brent goose, Branta bernicla hrota 1980-1994	BIOLOGICAL CONSERVATION
Godinez-Alvarez, H; Valiente-Banuet, A	Germination and early seedling growth of Tehuacan Valley cacti species: the role of soils and seed ingestion by dispersers on seedling growth	JOURNAL OF ARID ENVIRONMENTS
Hahn, S	The food and chick feeding of blackbellied stormpetrel (Fregetta tropica) at King George Island, South Shetlands	POLAR BIOLOGY
Hunt, WG	Raptor floaters at Moffat's equilibrium	OIKOS
Ko, IWP; Corlett, RT; Xu, RJ	Sugar composition of wild fruits in Hong Kong, China	JOURNAL OF TROPICAL ECOLOGY
Norris, K; Johnstone, I	The functional response of oystercatchers (Haematopus ostralegus) searching for cockles (Cerastoderma edule) by touch	JOURNAL OF ANIMAL ECOLOGY
Nour, N; Currie, D; Matthysen, E; Van Damme, R; Dhondt, AA	Effects of habitat fragmentation on provisioning rates, diet and breeding success in two species of tit (great tit and blue tit)	OECOLOGIA
Philippi, TE; Dixon, PM; Taylor, BE	Detecting trends in species composition	ECOLOGICAL APPLICATIONS
Whitney, KD; Fogiel, MK; Lamperti, AM; Holbrook, KM; Stauffer, DJ; Hardesty, BD; Parker, VT; Smith, TB	Seed dispersal by Ceratogymna hornbills in the Dja Reserve, Cameroon	JOURNAL OF TROPICAL ECOLOGY
Green, RE	Long-term decline in the thickness of eggshells of thrushes, Turdus spp., in Britain	PROCEEDINGS OF THE ROYAL SOCIETY B-BIOLOGICAL SCIENCES
Martin, GR	Eye structure and amphibious foraging in albatrosses	PROCEEDINGS OF THE ROYAL SOCIETY B-BIOLOGICAL SCIENCES
Butler, RW	Moulting sites of sea ducks and other marine birds in Frederick Sound, southeast Alaska.	CANADIAN FIELD-NATURALIST
Catterall, CP; Kingston, MB; Park, K; Sewell, S	Deforestation, urbanisation and seasonality: Interacting effects on a regional bird assemblage	BIOLOGICAL CONSERVATION
Charrassin, JB; Bost, CA; Putz, K; Lage, L; Dahier, T; Zorn, T; Le Maho, Y	Foraging strategies of incubating and brooding king penguins Aptenodytes patagonicus	OECOLOGIA
Draycott, RAH; Hoodless, AN; Ludiman, MN; Robertson, PA	Effects of spring feeding on body condition of captive-reared ring-necked pheasants in Great Britain	JOURNAL OF WILDLIFE MANAGEMENT
Elliott, JE; Moul, IE; Cheng, KM	Variable reproductive success of bald eagles on the British Columbia coast	JOURNAL OF WILDLIFE MANAGEMENT
Goguen, CB; Mathews, NE	Songbird community composition and nesting success in grazed and ungrazed pinyon-juniper woodlands	JOURNAL OF WILDLIFE MANAGEMENT
Hutchinson, TF; Vankat, JL	Landscape structure and spread of the exotic shrub Lonicera maackii (Amur honeysuckle) in southwestern Ohio forests	AMERICAN MIDLAND NATURALIST
Iwasa, Y; Harada, Y	Female mate preference to maximize paternal care. II. Female competition leads to monogamy	AMERICAN NATURALIST
Kaiser, MJ; Ramsay, K; Hughes, RN	Can fisheries influence interspecific competition in sympatric populations of hermit crabs?	JOURNAL OF NATURAL HISTORY
Kennamer, RA; Brisbin, IL; McCreedy, CD; Burger, J	Radiocesium in mourning doves: Effects of a contaminated reservoir drawdown and risk to human consumers	JOURNAL OF WILDLIFE MANAGEMENT
Kuletz, KJ; Kendall, SJ	A productivity index for marbled murrelets in Alaska based on surveys at sea	JOURNAL OF WILDLIFE MANAGEMENT
Lemay, Y; Ferron, J; Ouellet, JP; Couture, R	Habitat selection and nesting success of a spruce grouse population (Falcipennis canadensis) introduced on Anticosti Island (Quebec)	CANADIAN FIELD-NATURALIST
Lepage, D; Gauthier, G; Reed, A	Seasonal variation in growth of greater snow goose goslings: the role of food supply	OECOLOGIA
Mann, DA; Lobel, PS	Acoustic behavior of the damselfish Dascyllus albisella: behavioral and geographic variation	ENVIRONMENTAL BIOLOGY OF FISHES
Martin, PA; Johnson, DL; Forsyth, DJ; Hill, BD	Indirect effects of the pyrethroid insecticide deltamethrin on reproductive success of chestnut-collared longspurs	ECOTOXICOLOGY
McClean, SA; Rumble, MA; King, RM; Baker, WL	Evaluation of resource selection methods with different definitions of availability	JOURNAL OF WILDLIFE MANAGEMENT
Moore, JL; Hohman, WL; Stark, TM; Weisbrich, GA	Shot prevalences and diets of diving ducks five years after ban on use of lead shotshells at Catahoula Lake, Louisiana	JOURNAL OF WILDLIFE MANAGEMENT
Negro, JJ; Bortolotti, GR; Tella, JL; Fernie, KJ; Bird, DM	Regulation of integumentary colour and plasma carotenoids in American Kestrels consistent with sexual selection theory	FUNCTIONAL ECOLOGY
Noss, AJ	The impacts of cable snare hunting on wildlife populations in the forests of the Central African Republic	CONSERVATION BIOLOGY
Poysa, H; Elmberg, J; Sjoberg, K; Nummi, P	Habitat selection rules in breeding mallards (Anas platyrhynchos): a test of two competing hypotheses	OECOLOGIA
Purcell, KL; Verner, J	Density and reproductive success of California Towhees	CONSERVATION BIOLOGY
Robinson, CH; Wookey, PA; Lee, JA; Callaghan, TV; Press, MC	Plant community responses to simulated environmental change at a high arctic polar semi-desert	ECOLOGY
Sadedin, SR; Elgar, MA	The influence of flock size and geometry on the scanning behaviour of spotted turtle doves, Streptopelia chinensis	AUSTRALIAN JOURNAL OF ECOLOGY
Saiwana, L; Holechek, JL; Tembo, A; Valdez, R; Cardenas, M	Scaled quail use of different seral stages in the Chihuahuan Desert	JOURNAL OF WILDLIFE MANAGEMENT
Sanz, V; Grajal, A	Successful reintroduction of captive-raised Yellow-shouldered Amazon parrots on Margarita Island, Venezuela	CONSERVATION BIOLOGY
Sherley, GH; Stringer, IAN; Parrish, GR; Flux, I	Demography of two landsnail populations (Placostylus ambagiosus, Pulmonata : Bulimulidae) in relation to predator control in the far north of New Zealand	BIOLOGICAL CONSERVATION
Simmons, RE; Griffin, M; Griffin, RE; Marais, E; Kolberg, H	Endemism in Namibia: Patterns, processes and predictions	BIODIVERSITY AND CONSERVATION
Spaulding, RL; Krausman, PR; Ballard, WB	Summer diet of Gray Wolves, Canis lupus, in northwestern Alaska	CANADIAN FIELD-NATURALIST
Stalmaster, MV; Kaiser, JL	Effects of recreational activity on wintering bald eagles	WILDLIFE MONOGRAPHS
Troumbis, AY; Dimitrakopoulos, PG	Geographic coincidence of diversity threatspots for three taxa and conservation planning in Greece	BIOLOGICAL CONSERVATION
Vander Wall, SB; Joyner, JW	Secondary dispersal by the wind of winged pine seeds across the ground surface	AMERICAN MIDLAND NATURALIST
Verboven, N; Visser, ME	Seasonal variation in local recruitment of great tits: the importance of being early	OIKOS
Wheelwright, NT; Mauck, RA	Philopatry, natal dispersal, and inbreeding avoidance in an island population of Savannah Sparrows	ECOLOGY
Wilson, LK; Elliott, JE; Langelier, KM; Scheuhammer, AM; Bowes, V	Lead poisoning of Trumpeter Swans, Cygnus buccinator, in British Columbia, 1976-1994	CANADIAN FIELD-NATURALIST
Andersson, S; Ornborg, J; Andersson, M	Ultraviolet sexual dimorphism and assortative mating in blue tits	PROCEEDINGS OF THE ROYAL SOCIETY B-BIOLOGICAL SCIENCES
Hunt, S; Bennett, ATD; Cuthill, IC; Griffiths, R	Blue tits are ultraviolet tits	PROCEEDINGS OF THE ROYAL SOCIETY B-BIOLOGICAL SCIENCES
Price, JJ	Family- and sex-specific vocal traditions in a cooperatively breeding songbird	PROCEEDINGS OF THE ROYAL SOCIETY B-BIOLOGICAL SCIENCES
Moller, AP; Barbosa, A; Cuervo, JJ; de Lope, F; Merino, S; Saino, N	Sexual selection and tail streamers in the barn swallow	PROCEEDINGS OF THE ROYAL SOCIETY B-BIOLOGICAL SCIENCES
Blanco, DE	Habitat use by three shorebird species (Pluvialis dominica, Limosa haemastica and Calidris fuscicollis) in relation to tide in Punta Rasa, Argentina	REVISTA CHILENA DE HISTORIA NATURAL
Brown, CR; Brown, MB	Fitness components associated with alternative reproductive tactics in cliff swallows	BEHAVIORAL ECOLOGY
Buckton, ST; Brewin, PA; Lewis, A; Stevens, P; Ormerod, SJ	The distribution of dippers, Cinclus cinclus (L.), in the acid-sensitive region of Wales, 1984-95	FRESHWATER BIOLOGY
Castilla, AM; Labra, A	Predation and spatial distribution of the lizard Podarcis hispanica atrata: an experimental approach	ACTA OECOLOGICA-INTERNATIONAL JOURNAL OF ECOLOGY
Colinvaux, PA	A new vicariance model for Amazonian endemics	GLOBAL ECOLOGY AND BIOGEOGRAPHY
Cox, RR; Afton, AD	Use of mini-refuges by female northern pintails wintering in southwestern Louisiana	WILDLIFE SOCIETY BULLETIN
Gill, GE; Fowler, RT; Mori, SA	Pollination biology of Symphonia globulifera (Clusiaceae) in central French Guiana	BIOTROPICA
Goostrey, A; Carss, DN; Noble, LR; Piertney, SB	Population introgression and differentiation in the great cormorant Phalacrocorax carbo in Europe	MOLECULAR ECOLOGY
Irons, DB	Foraging area fidelity of individual seabirds in relation to tidal cycles and flock feeding	ECOLOGY
Johansson, C; Linder, ET; Hardin, P; White, CM	Bill and body size in the peregrine falcon, north versus south: is size adaptive?	JOURNAL OF BIOGEOGRAPHY
Kinnaird, MF	Evidence for effective seed dispersal by the Sulawesi red-knobbed hornbill, Aceros cassidix	BIOTROPICA
Kohlmann, SG; Risenhoover, KL	Effects of resource distribution, patch spacing, and preharvest information on foraging decisions of northern bobwhites	BEHAVIORAL ECOLOGY
Kus, BE	Use of restored riparian habitat by the endangered Least Bell's Vireo (Vireo bellii pusillus)	RESTORATION ECOLOGY
Lahti, K; Koivula, K; Rytkonen, S; Mustonen, T; Welling, P; Pravosudov, VV; Orell, M	Social influences on food caching in willow tits: A field experiment	BEHAVIORAL ECOLOGY
Lensink, R	Temporal and spatial expansion of the Egyptian goose Alopochen aegyptiacus in The Netherlands, 1967-94	JOURNAL OF BIOGEOGRAPHY
Lepage, D; Gauthier, G; Desrochers, A	Larger clutch size increases fledging success and offspring quality in a precocial species	JOURNAL OF ANIMAL ECOLOGY
Lucas, JR; Zielinski, DL	Seasonal variation in the effect of cache pilferage on cache and body mass regulation in Carolina chickadees: What are the trade-offs?	BEHAVIORAL ECOLOGY
MacDougall-Shackleton, EA; Robertson, RJ	Confidence of paternity and paternal care by eastern bluebirds	BEHAVIORAL ECOLOGY
Marcum, HA; Grant, WE; Chavez-Ramirez, F	Simulated behavioral energetics of nonbreeding American robins: the influence of foraging time, intake rate and flying time on weight dynamics	ECOLOGICAL MODELLING
Martin, TE	Are microhabitat preferences of coexisting species under selection and adaptive?	ECOLOGY
Njiforti, HL; Hebou, L; Bodenkamp, A	Diet of the helmeted guineafowl (Numida meleagris galeata Pallas) in the Waza region of north Cameroon	AFRICAN JOURNAL OF ECOLOGY
Price, ARG; Jobbins, G; Shepherd, ARD; Ormond, RFG	An integrated environmental assessment of the Red Sea coast of Saudi Arabia	ENVIRONMENTAL CONSERVATION
Ryabitsev, VK	Color polymorphism, territorial conservatism, and constancy of pairs in the gray plover	RUSSIAN JOURNAL OF ECOLOGY
Spear, LB; Pyle, P; Nur, N	Natal dispersal in the western gull: proximal factors and fitness consequences	JOURNAL OF ANIMAL ECOLOGY
Boughman, JW	Vocal learning by greater spear-nosed bats	PROCEEDINGS OF THE ROYAL SOCIETY B-BIOLOGICAL SCIENCES
Elphick, CS; Oring, LW	Winter management of Californian rice fields for waterbirds	JOURNAL OF APPLIED ECOLOGY
Gregory, RD	Biodiversity and body size: patterns among British birds	ECOGRAPHY
Guillemette, M	The effect of time and digestion constraints in Common Eiders while feeding and diving over Blue Mussel beds	FUNCTIONAL ECOLOGY
Jano, AP; Jefferies, RL; Rockwell, RF	The detection of vegetational change by multitemporal analysis of LANDSAT data: the effects of goose foraging	JOURNAL OF ECOLOGY
McDonald, MW; Reese, KP	Landscape changes within the historical distribution of Columbian sharp-tailed grouse in eastern Washington: Is there hope?	NORTHWEST SCIENCE
Morton, ES	Degradation and signal ranging in birds: memory matters	BEHAVIORAL ECOLOGY AND SOCIOBIOLOGY
Norris, K; Bannister, RCA; Walker, PW	Changes in the number of oystercatchers Haematopus ostralegus wintering in the Burry Inlet in relation to the biomass of cockles Cerastoderma edule and its commercial exploitation	JOURNAL OF APPLIED ECOLOGY
Nott, MP; Bass, OL; Fleming, DM; Killeffer, SE; Fraley, N; Manne, L; Curnutt, JL; Brooks, TM; Powell, R; Pimm, SL	Water levels, rapid vegetational changes, and the endangered Cape Sable seaside-sparrow	ANIMAL CONSERVATION
Verhulst, S	Multiple breeding in the Great Tit, II. The costs of rearing a second clutch	FUNCTIONAL ECOLOGY
Amundsen, T; Slagsvold, T	Hatching asynchrony in Great Tits: A bet-hedging strategy?	ECOLOGY
Arnold, JM; Nisbet, ICT; Hatch, JJ	Are Common Terns really indeterminate layers? Responses to experimental egg removal	COLONIAL WATERBIRDS
Avery, ML; Kenyon, MJ; Linz, GM; Bergman, DL; Decker, DG; Humphrey, JS	Potential risk to ring-necked pheasants from application of toxic bait for blackbird control in South Dakota	JOURNAL OF WILDLIFE MANAGEMENT
Bargagli, R; Monaci, F; Sanchez-Hernandez, JC; Cateni, D	Biomagnification of mercury in an Antarctic marine coastal food web	MARINE ECOLOGY PROGRESS SERIES
Baxter, GS; Fairweather, PG	Does available foraging area, location or colony character control the size of multispecies egret colonies?	WILDLIFE RESEARCH
Bechet, A; Isenmann, P; Gaudin, R	Nest predation, temporal and spatial breeding strategy in the Woodchat Shrike Lanius senator in Mediterranean France	ACTA OECOLOGICA-INTERNATIONAL JOURNAL OF ECOLOGY
Beggs, JR; Toft, RJ; MAlham, JP; Rees, JS; Tilley, JAV; Moller, H; Alspach, P	The difficulty of reducing introduced wasp (Vespula vulgaris) populations for conservation gains	NEW ZEALAND JOURNAL OF ECOLOGY
Bildsoe, M; Jensen, IB; Vestergaard, KS	Foraging behaviour of cormorants Phalacrocorax carbo in pound nets in Denmark: the use of barrel nets to reduce predation	WILDLIFE BIOLOGY
Blanco, G; Rodriguez-Estrella, R	Human activity may benefit White-faced Ibises overwintering in Baja California Sur, Mexico	COLONIAL WATERBIRDS
Blondel, J; Maistre, M; Perret, P; Hurtrez-Bousses, S; Lambrechts, MM	Is the small clutch size of a Corsican blue tit population optimal?	OECOLOGIA
Boyd, WS; Jehl, JR	Estimating the abundance of Eared Grebes on Mono Lake, California, by aerial photography	COLONIAL WATERBIRDS
Camphuysen, K	Diurnal activity patterns and nocturnal group formation of wintering Common Murres in the central North Sea	COLONIAL WATERBIRDS
Chmielewska, E; Medved, J; Kaderova, E	A study of heavy metal accumulation in earthworms exposed to immissions along the south-eastern side of Slovnaft refinery	EKOLOGIA-BRATISLAVA
Cooper, BA; Day, RH	Summer behavior and mortality of Dark-rumped Petrels and Newell's Shearwaters at power lines on Kauai	COLONIAL WATERBIRDS
Cresswell, W	Diurnal and seasonal mass variation in blackbirds Turdus merula: consequences for mass-dependent predation risk	JOURNAL OF ANIMAL ECOLOGY
Culik, BM; Luna-Jorquera, G; Oyarzo, H; Correa, H	Humboldt penguins monitored via VHF telemetry	MARINE ECOLOGY PROGRESS SERIES
Day, JH; Colwell, MA	Waterbird communities in rice fields subjected to different post-harvest treatments	COLONIAL WATERBIRDS
DeAngelis, DL; Gross, LJ; Huston, MA; Wolff, WF; Fleming, DM; Comiskey, EJ; Sylvester, SM	Landscape modeling for everglades ecosystem restoration	ECOSYSTEMS
Dehorter, O; Tamisier, A	Hunting vulnerability and wintering strategy among waterfowl in Camargue, France	WILDLIFE BIOLOGY
Eeva, T; Lehikoinen, E	Local survival rates of the pied flycatchers (Ficedula hypoleuca) and the great tits (Parus major) in an air pollution gradient	ECOSCIENCE
Fitzpatrick, S	Colour schemes for birds: structural coloration and signals of quality in feathers	ANNALES ZOOLOGICI FENNICI
Fox, AD; Norriss, DW; Stroud, DA; Wilson, HJ; Merne, OJ	The Greenland white-fronted goose Anser albifrons flavirostris in Ireland and Britain 1982/83-1994/95: Population change under conservation legislation	WILDLIFE BIOLOGY
Greene, MJ; Mason, RT	Chemically mediated sexual behavior of the brown tree snake, Boiga irregularis	ECOSCIENCE
Guinard, E; Weimerskirch, H; Jouventin, P	Population changes and demography of the Northern Rockhopper Penguin on Amsterdam and Saint Paul islands	COLONIAL WATERBIRDS
Haroldson, KJ; Svihel, ML; Kimmel, RO; Riggs, MR	Effect of winter temperature on wild turkey metabolism	JOURNAL OF WILDLIFE MANAGEMENT
Hedd, A; Gales, R; Brothers, N	Reliability of morphometric measures for determining the sex of adult and fledgling shy albatrosses, Diomedea cauta cauta, in Australia	WILDLIFE RESEARCH
Hollmen, T; Franson, JC; Poppenga, RH; Hario, M; Kilpi, M	Lead poisoning and trace elements in common eiders Somateria mollissima from Finland	WILDLIFE BIOLOGY
Hunt, GL; Russell, RW; Coyle, KO; Weingartner, T	Comparative foraging ecology of planktivorous auklets in relation to ocean physics and prey availability	MARINE ECOLOGY PROGRESS SERIES
Iribarne, O; Valero, J; Martinez, MM; Lucifora, L; Bachmann, S	Shorebird predation may explain the origin of Holocene beds of stout razor clams in life position	MARINE ECOLOGY PROGRESS SERIES
Jansen, JK; Boveng, PL; Bengtson, JL	Foraging modes of chinstrap penguins: contrasts between day and night	MARINE ECOLOGY PROGRESS SERIES
Jehl, JR; Henry, AE; Bond, SI	Sexing Eared Grebes by bill measurements	COLONIAL WATERBIRDS
Kendall, SJ; Agler, BA	Distribution and abundance of Kittlitz's Murrelets in southcentral and southeastern Alaska	COLONIAL WATERBIRDS
Kilpi, M; Ost, M	Reduced availability of refuse and breeding output in a herring gull (Larus argentatus) colony	ANNALES ZOOLOGICI FENNICI
King, DT; Paulson, JD; Leblanc, DJ; Bruce, K	Two capture techniques for American White Pelicans and Great Blue Herons	COLONIAL WATERBIRDS
Lambin, X; Yoccoz, NG	The impact of population kin-structure on nestling survival in Townsend's voles, Microtus townsendii	JOURNAL OF ANIMAL ECOLOGY
Li, MS; Lee, SY	Carbon dynamics of Deep Bay, eastern Pearl River Estuary, China. I: A mass balance budget and implications for shorebird conservation	MARINE ECOLOGY PROGRESS SERIES
Maniscalco, JM; Ostrand, WD; Coyle, KO	Selection of fish schools by flocking seabirds in Prince William Sound, Alaska	COLONIAL WATERBIRDS
Martinsen, GD; Driebe, EM; Whitham, TG	Indirect interactions mediated by changing plant chemistry: Beaver browsing benefits beetles	ECOLOGY
McCafferty, DJ; Boyd, IL; Walker, TR; Taylor, RI	Foraging responses of Antarctic fur seals to changes in the marine environment	MARINE ECOLOGY PROGRESS SERIES
Merkel, FR; Nielsen, NK; Olsen, B	Clumped arrivals at an Atlantic Puffin colony	COLONIAL WATERBIRDS
Milonoff, M; Poysa, H; Runko, P	Factors affecting clutch size and duckling survival in the common goldeneye Bucephala clangula	WILDLIFE BIOLOGY
Mougin, JL; Mougin, MC	Maximum diving depths of Cory's shearwater in the course of its feeding trips during incubation	REVUE D ECOLOGIE-LA TERRE ET LA VIE
Neuman, J; Chardine, JW; Porter, JM	Courtship feeding and reproductive success in Black-legged Kittiwakes	COLONIAL WATERBIRDS
O'Driscoll, RL	Description of spatial pattern in seabird distributions along line transects using neighbour K statistics	MARINE ECOLOGY PROGRESS SERIES
[truncated: 27,045 more rows]

## Sheet: herp_cln
Authors	Article Title	Source Title
ADAMS, CE; JESTER, SL; THOMAS, JK	NATIONAL OVERVIEW OF REGULATIONS TO CONSERVE AMPHIBIANS AND REPTILES	WILDLIFE SOCIETY BULLETIN
JEHLE, R; HODL, W; THONKE, A	STRUCTURE AND DYNAMICS OF CENTRAL-EUROPEAN AMPHIBIAN POPULATIONS - A COMPARISON BETWEEN TRITURUS-DOBROGICUS (AMPHIBIA, URODELA) AND PELOBATES-FUSCUS (AMPHIBIA, ANURA)	AUSTRALIAN JOURNAL OF ECOLOGY
FAHRIG, L; PEDLAR, JH; POPE, SE; TAYLOR, PD; WEGNER, JF	EFFECT OF ROAD TRAFFIC ON AMPHIBIAN DENSITY	BIOLOGICAL CONSERVATION
BRADSHAW, WE; JOHNSON, K	INITIATION OF METAMORPHOSIS IN THE PITCHER-PLANT MOSQUITO - EFFECTS OF LARVAL GROWTH HISTORY	ECOLOGY
MARTIN, KLM	TIME AND TIDE WAIT FOR NO FISH - INTERTIDAL FISHES OUT OF WATER	ENVIRONMENTAL BIOLOGY OF FISHES
YOSHIYAMA, RM; VALPEY, CJ; SCHALK, LL; OSWALD, NM; VANESS, KK; LAURITZEN, D; LIMM, M	DIFFERENTIAL PROPENSITIES FOR AERIAL EMERGENCE IN INTERTIDAL SCULPINS (TELEOSTEI COTTIDAE)	JOURNAL OF EXPERIMENTAL MARINE BIOLOGY AND ECOLOGY
NUSSBAUM, RA; WILKINSON, M	A NEW GENUS OF LUNGLESS TETRAPOD - A RADICALLY DIVERGENT CAECILIAN (AMPHIBIA, GYMNOPHIONA)	PROCEEDINGS OF THE ROYAL SOCIETY B-BIOLOGICAL SCIENCES
RICHTER, KO; AZOUS, AL	AMPHIBIAN OCCURRENCE AND WETLAND CHARACTERISTICS IN THE PUGET-SOUND BASIN	WETLANDS
BLAUSTEIN, AR; EDMOND, B; KIESECKER, JM; BEATTY, JJ; HOKIT, DG	AMBIENT ULTRAVIOLET-RADIATION CAUSES MORTALITY IN SALAMANDER EGGS	ECOLOGICAL APPLICATIONS
BLOXAM, QMC; TONGE, SJ	AMPHIBIANS - SUITABLE CANDIDATES FOR BREEDING-RELEASE PROGRAMS	BIODIVERSITY AND CONSERVATION
CHEPLICK, GP	GENOTYPIC VARIATION AND PLASTICITY OF CLONAL GROWTH IN RELATION TO NUTRIENT AVAILABILITY IN AMPHIBROMUS-SCABRIVALVIS	JOURNAL OF ECOLOGY
DUPUIS, LA; SMITH, JNM; BUNNELL, F	RELATION OF TERRESTRIAL-BREEDING AMPHIBIAN ABUNDANCE TO TREE-STAND AGE	CONSERVATION BIOLOGY
HASS, CA; DUNSKI, JF; MAXSON, LR; HOOGMOED, MS	DIVERGENT LINEAGES WITHIN THE BUFO-MARGARITIFERA COMPLEX (AMPHIBIA, ANURA, BUFONIDAE) REVEALED BY ALBUMIN IMMUNOLOGY	BIOTROPICA
MORRISON, ML; BLOCK, WM; HALL, LS; STONE, HS	HABITAT CHARACTERISTICS AND MONITORING OF AMPHIBIANS AND REPTILES IN THE HUACHUCA MOUNTAINS, ARIZONA	SOUTHWESTERN NATURALIST
ROWE, CL; DUNSON, WA	IMPACTS OF HYDROPERIOD ON GROWTH AND SURVIVAL OF LARVAL AMPHIBIANS IN TEMPORARY PONDS OF CENTRAL PENNSYLVANIA, USA	OECOLOGIA
TARKHNISHVILI, DN	UTILIZATION OF AQUATIC BREEDING SITES BY AMPHIBIA OF MA-DA FOREST (SOUTH-VIETNAM)	RUSSIAN JOURNAL OF ECOLOGY
Nurnberger, B; Barton, N; MacCallum, C; Gilchrist, J; Appleby, M	Natural selection on quantitative traits in the Bombina hybrid zone	EVOLUTION
VORIS, HK; JEFFRIES, WB	PREDATION ON MARINE SNAKES - A CASE FOR DECAPODS SUPPORTED BY NEW OBSERVATIONS FROM THAILAND	JOURNAL OF TROPICAL ECOLOGY
GASCON, C	TROPICAL LARVAL ANURAN FITNESS IN THE ABSENCE OF DIRECT EFFECTS OF PREDATION AND COMPETITION	ECOLOGY
KOTRSCHAL, K	ECOMORPHOLOGY OF SOLITARY CHEMOSENSORY CELL SYSTEMS IN FISH - A REVIEW	ENVIRONMENTAL BIOLOGY OF FISHES
BELL, BD; BELL, AP	DISTRIBUTION OF THE INTRODUCED ALPINE NEWT TRITURUS-ALPESTRIS AND OF NATIVE TRITURUS SPECIES IN NORTH SHROPSHIRE, ENGLAND	AUSTRALIAN JOURNAL OF ECOLOGY
HART, MW	WHAT ARE THE COSTS OF SMALL EGG SIZE FOR A MARINE INVERTEBRATE WITH FEEDING PLANKTONIC LARVAE	AMERICAN NATURALIST
PEHEK, EL	COMPETITION, PH, AND THE ECOLOGY OF LARVAL HYLA-ANDERSONII	ECOLOGY
ROPER, TJ; MICKEVICIUS, E	BADGER MELES-MELES DIET - A REVIEW OF LITERATURE FROM THE FORMER SOVIET-UNION	MAMMAL REVIEW
TINSLEY, RC; TOCQUE, K	THE POPULATION-DYNAMICS OF A DESERT ANURAN, SCAPHIOPUS-COUCHII	AUSTRALIAN JOURNAL OF ECOLOGY
CATTANEO, A; MOUSSEAU, B	EMPIRICAL-ANALYSIS OF THE REMOVAL RATE OF PERIPHYTON BY GRAZERS	OECOLOGIA
TILTON, DL	INTEGRATING WETLANDS INTO PLANNED LANDSCAPES	LANDSCAPE AND URBAN PLANNING
MASTERS, BS; FORESTER, DC	KIN RECOGNITION IN A BROODING SALAMANDER	PROCEEDINGS OF THE ROYAL SOCIETY B-BIOLOGICAL SCIENCES
Vershinin, VL	Complex of Amphibia species in ecosystems of a big industrial city	RUSSIAN JOURNAL OF ECOLOGY
BROWN, BJ; OLIVE, JH	DIATOM COMMUNITIES IN THE CUYAHOGA RIVER (USA) - CHANGES IN SPECIES COMPOSITION BETWEEN 1974 AND 1992 FOLLOWING RENOVATIONS IN WASTE-WATER MANAGEMENT	OHIO JOURNAL OF SCIENCE
GASTON, KJ; WILLIAMS, PH; EGGLETON, P; HUMPHRIES, CJ	LARGE-SCALE PATTERNS OF BIODIVERSITY - SPATIAL VARIATION IN FAMILY RICHNESS	PROCEEDINGS OF THE ROYAL SOCIETY B-BIOLOGICAL SCIENCES
NEWMAN, JR; RAVEN, JA	PHOTOSYNTHETIC CARBON ASSIMILATION BY CRASSULA-HELMSII	OECOLOGIA
CREWS, L; GATES, PB; BROWN, R; JOLIOT, A; FOLEY, C; BROCKES, JP; GANN, AAF	EXPRESSION AND ACTIVITY OF THE NEWT MSX-1 GENE IN RELATION TO LIMB REGENERATION	PROCEEDINGS OF THE ROYAL SOCIETY B-BIOLOGICAL SCIENCES
BLAUSTEIN, L; MARGALIT, J	SPATIAL DISTRIBUTIONS OF CULISETA-LONGIAREOLATA (CULICIDAE, DIPTERA) AND BUFO-VIRIDIS (AMPHIBIA, BUFONIDAE) AMONG AND WITHIN DESERT POOLS	JOURNAL OF ARID ENVIRONMENTS
SILLAR, KT; WOOLSTON, AM; WEDDERBURN, JFS	INVOLVEMENT OF BRAIN-STEM SEROTONERGIC INTERNEURONS IN THE DEVELOPMENT OF A VERTEBRATE SPINAL LOCOMOTOR CIRCUIT	PROCEEDINGS OF THE ROYAL SOCIETY B-BIOLOGICAL SCIENCES
Kminiak, M	Possibilities of water habitats classification using amphibian communities	EKOLOGIA-BRATISLAVA
PESTARINO, M; MANDICH, A; MASSARI, A	EVIDENCE FOR ENKEPHALIN-LIKE ANTIGENIC DETERMINANTS IN THE GONADS OF THE ICEFISH CHIONODRACO-HAMATUS	POLAR BIOLOGY
SKELLY, DK	A BEHAVIORAL TRADE-OFF AND ITS CONSEQUENCES FOR THE DISTRIBUTION OF PSEUDACRIS TREEFROG LARVAE	ECOLOGY
STOHLGREN, TJ; QUINN, JF; RUGGIERO, M; WAGGONER, GS	STATUS OF BIOTIC INVENTORIES IN US NATIONAL-PARKS	BIOLOGICAL CONSERVATION
YANES, M; VELASCO, JM; SUAREZ, F	PERMEABILITY OF ROADS AND RAILWAYS TO VERTEBRATES - THE IMPORTANCE OF CULVERTS	BIOLOGICAL CONSERVATION
LUCAS, JR; HOWARD, RD	ON ALTERNATIVE REPRODUCTIVE TACTICS IN ANURANS - DYNAMIC-GAMES WITH DENSITY AND FREQUENCY-DEPENDENCE	AMERICAN NATURALIST
RYAN, MJ; WARKENTIN, KM; MCCLELLAND, BE; WILCZYNSKI, W	FLUCTUATING ASYMMETRIES AND ADVERTISEMENT CALL VARIATION IN THE CRICKET FROG, ACRIS-CREPITANS	BEHAVIORAL ECOLOGY
ANHOLT, BR; WERNER, EE	INTERACTION BETWEEN FOOD AVAILABILITY AND PREDATION MORTALITY MEDIATED BY ADAPTIVE-BEHAVIOR	ECOLOGY
SKELLY, DK	COMPETITION AND THE DISTRIBUTION OF SPRING PEEPER LARVAE	OECOLOGIA
HENZI, SP; DYSON, ML; PIPER, SE; PASSMORE, NE; BISHOP, P	CHORUS ATTENDANCE BY MALE AND FEMALE PAINTED REED FROGS (HYPEROLIUS-MARMORATUS) - ENVIRONMENTAL-FACTORS AND SELECTION PRESSURES	FUNCTIONAL ECOLOGY
SULLIVAN, BK	TEMPORAL STABILITY IN HYBRIDIZATION BETWEEN BUFO-MICROSCAPHUS AND BUFO-WOODHOUSII (ANURA, BUFONIDAE) - BEHAVIOR AND MORPHOLOGY	JOURNAL OF EVOLUTIONARY BIOLOGY
CUMMINS, CP; SWAN, MJS	VARIATION IN REPRODUCTIVE CHARACTERISTICS OF THE STREAM FROG COLOSTETHUS-TRINITATIS ON THE ISLAND OF TRINIDAD	JOURNAL OF TROPICAL ECOLOGY
CATLING, PM; POREBSKI, ZS	THE SPREAD AND CURRENT DISTRIBUTION OF EUROPEAN FROGBIT, HYDROCHARIS-MORSUS-RANAE L, IN NORTH-AMERICA	CANADIAN FIELD-NATURALIST
Ivanova, NL	Special features of ecology of the lake frog (Rana ridibunda Pall) introduced into cooling reservoirs	RUSSIAN JOURNAL OF ECOLOGY
BERVEN, KA	POPULATION REGULATION IN THE WOOD FROG, RANA-SYLVATICA, FROM 3 DIVERSE GEOGRAPHIC LOCALITIES	AUSTRALIAN JOURNAL OF ECOLOGY
PARICHY, DM; KAPLAN, RH	MATERNAL INVESTMENT AND DEVELOPMENTAL PLASTICITY - FUNCTIONAL CONSEQUENCES FOR LOCOMOTOR PERFORMANCE OF HATCHLING FROG LARVAE	FUNCTIONAL ECOLOGY
DOWNIE, JR; DISNEY, RHL; COLLINS, L; HANCOCK, EG	A NEW SPECIES OF MEGASELIA (DIPTERA, PHORIDAE) WHOSE LARVAE PREY UPON THE EGGS OF LEPTODACTYLUS-FUSCUS (ANURA, LEPTODACTYLIDAE)	JOURNAL OF NATURAL HISTORY
DUBOIS, RB; STOLL, FM	DOWNSTREAM MOVEMENT OF LEOPARD FROGS IN A LAKE-SUPERIOR TRIBUTARY EXEMPLIFIES THE CONCEPT OF A LOTIC MACRODRIFT	JOURNAL OF FRESHWATER ECOLOGY
Lefcort, H; Blaustein, AR	Disease, predator avoidance, and vulnerability to predation in tadpoles	OIKOS
Read, JL	Subhabitat variability: A key to the high reptile diversity in chenopod shrublands	AUSTRALIAN JOURNAL OF ECOLOGY
Capizzi, D; Luiselli, L; Capula, M; Rugiero, L	Feeding habits of a mediterranean community of snakes in relation to prey availability	REVUE D ECOLOGIE-LA TERRE ET LA VIE
BREY, T	TEMPERATURE AND REPRODUCTIVE METABOLISM IN MACROBENTHIC POPULATIONS	MARINE ECOLOGY PROGRESS SERIES
SCHWARTZ, JJ; RESSEL, SJ; BEVIER, CR	CARBOHYDRATE AND CALLING - DEPLETION OF MUSCLE GLYCOGEN AND THE CHORUSING DYNAMICS OF THE NEOTROPICAL TREEFROG HYLA-MICROCEPHALA	BEHAVIORAL ECOLOGY AND SOCIOBIOLOGY
SAIZ, E; KIORBOE, T	PREDATORY AND SUSPENSION-FEEDING OF THE COPEPOD ACARTIA-TONSA IN TURBULENT ENVIRONMENTS	MARINE ECOLOGY PROGRESS SERIES
HARDOUIN, J	MINILIVESTOCK - FROM GATHERING TO CONTROLLED PRODUCTION	BIODIVERSITY AND CONSERVATION
PANZER, R; STILLWAUGH, D; GNAEDINGER, R; DERKOVITZ, G	PREVALENCE OF REMNANT DEPENDENCE AMONG THE PRAIRIE-INHABITING AND SAVANNA-INHABITATING INSECTS OF THE CHICAGO REGION	NATURAL AREAS JOURNAL
RIEHL, CJ; LELL, JT; MAXSON, LR	RELATIONSHIPS AMONG PALEARCTIC HYLA - INSIGHTS FROM IMMUNOLOGY	BIOCHEMICAL SYSTEMATICS AND ECOLOGY
KARAKOUSIS, Y; KYRIAKOPOULOUSKLAVOUNOU, P	GENETIC AND MORPHOLOGICAL-DIFFERENTIATION AMONG POPULATIONS OF THE GREEN TOAD BUFO-VIRIDIS FROM NORTHERN GREECE	BIOCHEMICAL SYSTEMATICS AND ECOLOGY
VERSHININ, VL	FEEDING DYNAMICS OF ONE-SUMMER-OLD BROWN FROGS DURING METAMORPHOSIS TERMINATION	RUSSIAN JOURNAL OF ECOLOGY
ZALEWSKI, A; JEDRZEJEWSKI, W; JEDRZEJEWSKA, B	PINE MARTEN HOME RANGES, NUMBERS AND PREDATION ON VERTEBRATES IN A DECIDUOUS FOREST (BIALOWIEZA NATIONAL-PARK, POLAND)	ANNALES ZOOLOGICI FENNICI
Sorci, G; Clobert, J	Effects of maternal parasite load on offspring life-history traits in the common lizard (Lacerta vivipara)	JOURNAL OF EVOLUTIONARY BIOLOGY
BAUWENS, D; GARLAND, T; CASTILLA, AM; VANDAMME, R	EVOLUTION OF SPRINT SPEED IN LACERTID LIZARDS - MORPHOLOGICAL, PHYSIOLOGICAL, AND BEHAVIORAL COVARIATION	EVOLUTION
BULL, CM	POPULATION ECOLOGY OF THE SLEEPY LIZARD, TILIQUA-RUGOSA, AT MT-MARY, SOUTH-AUSTRALIA	AUSTRALIAN JOURNAL OF ECOLOGY
SPILLER, DA; SCHOENER, TW	LONG-TERM VARIATION IN THE EFFECT OF LIZARDS ON SPIDER DENSITY IS LINKED TO RAINFALL	OECOLOGIA
QUALLS, CP; SHINE, R	MATERNAL BODY-VOLUME AS A CONSTRAINT ON REPRODUCTIVE OUTPUT IN LIZARDS - EVIDENCE FROM THE EVOLUTION OF VIVIPARITY	OECOLOGIA
BALLINGER, RE; LEMOSESPINAL, J; SANOJASARABIA, S; COADY, NR	ECOLOGICAL OBSERVATIONS OF THE LIZARD, XENOSAURUS-GRANDIS IN CUAUTLAPAN, VERACRUZ, MEXICO	BIOTROPICA
OLSSON, M; MADSEN, T	FEMALE CHOICE ON MALE QUANTITATIVE TRAITS IN LIZARDS - WHY IS IT SO RARE	BEHAVIORAL ECOLOGY AND SOCIOBIOLOGY
ORTEGARUBIO, A; GONZALEZROMERO, A; BARBAULT, R	FOOD ANALYSIS AND RESOURCE PARTITIONING IN A LIZARD GUILD OF THE SONORAN DESERT, MEXICO	JOURNAL OF ARID ENVIRONMENTS
SCHALL, JJ; MARGHOOB, AB	PREVALENCE OF A MALARIAL PARASITE OVER TIME AND SPACE - PLASMODIUM-MEXICANUM IN ITS VERTEBRATE HOST, THE WESTERN FENCE LIZARD SCELOPORUS-OCCIDENTALIS	JOURNAL OF ANIMAL ECOLOGY
CHRISTIAN, KA; BEDFORD, GS	SEASONAL-CHANGES IN THERMOREGULATION BY THE FRILLNECK LIZARD, CHLAMYDOSAURUS-KINGII, IN TROPICAL AUSTRALIA	ECOLOGY
Smith, GR	Home range size, overlap, and individual growth in the lizard, Sceloporus virgatus	ACTA OECOLOGICA-INTERNATIONAL JOURNAL OF ECOLOGY
VanderWinden, J; Strijbosch, H; Bogaerts, S	Habitat related disruptive pattern distribution in the polymorphic lizard Mabuya vittata	ACTA OECOLOGICA-INTERNATIONAL JOURNAL OF ECOLOGY
Forsman, A; Shine, R	Parallel geographic variation in body shape and reproductive life history within the Australian scincid lizard Lampropholis delicata	FUNCTIONAL ECOLOGY
Salvador, A; Martin, J; Lopez, P	Tail loss reduces home range size and access to females in male lizards, Psammodromus algirus	BEHAVIORAL ECOLOGY
MARLER, CA; WALSBERG, G; WHITE, ML; MOORE, M	INCREASED ENERGY-EXPENDITURE DUE TO INCREASED TERRITORIAL DEFENSE IN MALE LIZARDS AFTER PHENOTYPIC MANIPULATION	BEHAVIORAL ECOLOGY AND SOCIOBIOLOGY
DIAL, R; ROUGHGARDEN, J	EXPERIMENTAL REMOVAL OF INSECTIVORES FROM RAIN-FOREST CANOPY - DIRECT AND INDIRECT EFFECTS	ECOLOGY
MATHIES, T; ANDREWS, RM	THERMAL AND REPRODUCTIVE-BIOLOGY OF HIGH AND LOW ELEVATION POPULATIONS OF THE LIZARD SCELOPORUS-SCALARIS - IMPLICATIONS FOR THE EVOLUTION OF VIVIPARITY	OECOLOGIA
PIANKA, ER	EVOLUTION OF BODY-SIZE - VARANID LIZARDS AS A MODEL SYSTEM	AMERICAN NATURALIST
CHRISTIAN, KA; CORBETT, LK; GREEN, B; WEAVERS, BW	SEASONAL ACTIVITY AND ENERGETICS OF 2 SPECIES OF VARANID LIZARDS IN TROPICAL AUSTRALIA	OECOLOGIA
SUGG, DW; FITZGERALD, LA; SNELL, HL	GROWTH-RATE, TIMING OF REPRODUCTION, AND SIZE DIMORPHISM IN THE SOUTHWESTERN EARLESS LIZARD (COPHOSAURUS-TEXANUS-SCITULUS)	SOUTHWESTERN NATURALIST
MCAALLISTER, CT; CORDES, JE; WALKER, JM	HELMINTH-PARASITES OF UNISEXUAL AND BISEXUAL WHIPTAIL LIZARDS (TEIIDAE) IN NORTH-AMERICA .9. THE PLATEAU SPOTTED WHIPTAIL (CNEMIDOPHORUS-GULARIS SEPTEMVITTATUS)	TEXAS JOURNAL OF SCIENCE
ALJOHANY, AM	ECOLOGY OF AGAMA-YEMENENSIS KLAUSEWITZ (LACERTILIA, AGAMIDAE) IN SOUTH-WESTERN ARABIA	JOURNAL OF ARID ENVIRONMENTS
BROWN, RM; GIST, DH; TAYLOR, DH	HOME-RANGE ECOLOGY OF AN INTRODUCED POPULATION OF THE EUROPEAN WALL LIZARD PODARCIS-MURALIS (LACERTILIA, LACERTIDAE) IN CINCINNATI, OHIO	AMERICAN MIDLAND NATURALIST
COOPER, WE	EVOLUTION AND FUNCTION OF LINGUAL SHAPE IN LIZARDS, WITH EMPHASIS ON ELONGATION, EXTENSIBILITY, AND CHEMICAL-SAMPLING	JOURNAL OF CHEMICAL ECOLOGY
KLEMENS, MW; THORBJARNARSON, JB	REPTILES AS A FOOD RESOURCE	BIODIVERSITY AND CONSERVATION
EIFLER, DA	PATTERNS OF PLANT VISITATION BY NECTAR-FEEDING LIZARDS	OECOLOGIA
RYBISKI, LR; PAULISSEN, MA	VOMEROLFACTORY EXPLORATION OF NOVEL ENVIRONMENTS BY THE PARTHENOGENETIC WHIPTAIL LIZARD CNEMIDOPHORUS-LAREDOENSIS (SAURIA, TEIIDAE)	TEXAS JOURNAL OF SCIENCE
CASTILLA, AM; SWALLOW, JG	ARTIFICIAL EGG-LAYING SITES FOR LIZARDS - A CONSERVATION STRATEGY	BIOLOGICAL CONSERVATION
SCHOENER, TW; SPILLER, DA; MORRISON, LW	VARIATION IN THE HYMENOPTERAN PARASITOID FRACTION ON BAHAMIAN ISLANDS	ACTA OECOLOGICA-INTERNATIONAL JOURNAL OF ECOLOGY
TRAVESET, A	SEED DISPERSAL OF CNEORUM-TRICOCCON L (CNEORACEAE) BY LIZARDS AND MAMMALS IN THE BALEARIC-ISLANDS	ACTA OECOLOGICA-INTERNATIONAL JOURNAL OF ECOLOGY
Brattstrom, BH	Wildlife mortalities in PVC claim posts	WILDLIFE SOCIETY BULLETIN
Caley, MJ	Community dynamics of tropical reef fishes: Local patterns between latitudes	MARINE ECOLOGY PROGRESS SERIES
MASSOT, M; CLOBERT, J	INFLUENCE OF MATERNAL FOOD AVAILABILITY ON OFFSPRING DISPERSAL	BEHAVIORAL ECOLOGY AND SOCIOBIOLOGY
DeBusk, TA; Peterson, JE; Reddy, KR	Use of aquatic and terrestrial plants for removing phosphorus from dairy wastewaters	ECOLOGICAL ENGINEERING
PHILLIPS, JA	DOES CADENCE OF IGUANA-IGUANA DISPLAYS FACILITATE INDIVIDUAL RECOGNITION	BEHAVIORAL ECOLOGY AND SOCIOBIOLOGY
PHILLIPS, JA	RHYTHMS OF A DESERT LIZARD	NATURAL HISTORY
Vicente, LA; Araujo, PR; Barbault, R	Trophic ecology of Podarcis bocagei berlengensis and Lacerta lepida (Sauria, Lacertidae) on Berlenga Island (Portugal)	REVUE D ECOLOGIE-LA TERRE ET LA VIE
FIALHO, RF; SCHALL, JJ	THERMAL ECOLOGY OF A MALARIAL PARASITE AND ITS INSECT VECTOR - CONSEQUENCES FOR THE PARASITES TRANSMISSION SUCCESS	JOURNAL OF ANIMAL ECOLOGY
BROWN, SG; KWAN, S; SHERO, S	THE PARASITIC THEORY OF SEXUAL REPRODUCTION - PARASITISM IN UNISEXUAL AND BISEXUAL GECKOS	PROCEEDINGS OF THE ROYAL SOCIETY B-BIOLOGICAL SCIENCES
BURKEY, TV	EXTINCTION RATES IN ARCHIPELAGOES - IMPLICATIONS FOR POPULATIONS IN FRAGMENTED HABITATS	CONSERVATION BIOLOGY
JOSEPH, L; MORITZ, C; HUGALL, A	MOLECULAR SUPPORT FOR VICARIANCE AS A SOURCE OF DIVERSITY IN RAIN-FOREST	PROCEEDINGS OF THE ROYAL SOCIETY B-BIOLOGICAL SCIENCES
MAIDA, M; SAMMARCO, PW; COLL, JC	EFFECTS OF SOFT CORALS ON SCLERACTINIAN CORAL RECRUITMENT .1. DIRECTIONAL ALLELOPATHY AND INHIBITION OF SETTLEMENT	MARINE ECOLOGY PROGRESS SERIES
SHINE, R	A NEW HYPOTHESIS FOR THE EVOLUTION OF VIVIPARITY IN REPTILES	AMERICAN NATURALIST
SMITH, HM; CHISZAR, D; LEMOSESPINAL, JA	A NEW SUBSPECIES OF THE POLYTYPIC LIZARD SPECIES SCELOPORUS-UNDULATUS (SAURIA, IGUANIDAE) FROM NORTHERN MEXICO	TEXAS JOURNAL OF SCIENCE
GRUTTER, AS	RELATIONSHIP BETWEEN CLEANING RATES AND ECTOPARASITE LOADS IN CORAL-REEF FISHES	MARINE ECOLOGY PROGRESS SERIES
BELLWOOD, DR	CARBONATE TRANSPORT AND WITHIN REEF PATTERNS OF BIOEROSION AND SEDIMENT RELEASE BY PARROTFISHES (FAMILY SCARIDAE) ON THE GREAT-BARRIER-REEF	MARINE ECOLOGY PROGRESS SERIES
REED, KM; GREENBAUM, IF; SITES, JW	DYNAMICS OF A NOVEL CHROMOSOMAL-POLYMORPHISM WITHIN A HYBRID ZONE BETWEEN 2 CHROMOSOME RACES OF THE SCELOPORUS-GRAMMICUS COMPLEX (SAURIA, PHRYNOSOMATIDAE)	EVOLUTION
SITES, JW; BARTON, NH; REED, KM	THE GENETIC-STRUCTURE OF A HYBRID ZONE BETWEEN 2 CHROMOSOME RACES OF THE SCELOPORUS-GRAMMICUS COMPLEX (SAURIA, PHRYNOSOMATIDAE) IN CENTRAL MEXICO	EVOLUTION
XU, HG; YANG, FX	SIMULATION-MODEL OF ACTIVITY OF PHRYNOCEPHALUS-PRZEWALSKII	ECOLOGICAL MODELLING
DEROY, T	WHERE VULCAN LIZARDS PROSPER	NATURAL HISTORY
KEABLE, SJ	STRUCTURE OF THE MARINE INVERTEBRATE SCAVENGING GUILD OF A TROPICAL REEF ECOSYSTEM - FIELD STUDIES AT LIZARD-ISLAND, QUEENSLAND, AUSTRALIA	JOURNAL OF NATURAL HISTORY
Nogales, M; Valido, A; Medina, FM	Frugivory of Plocama pendula (Rubiaceae) by the rabbit (Oryctolagus cuniculus) in xerophytic zones of Tenerife (Canary Islands)	ACTA OECOLOGICA-INTERNATIONAL JOURNAL OF ECOLOGY
SARRE, S; SMITH, GT; MEYERS, JA	PERSISTENCE OF 2 SPECIES OF GECKO (OEDURA-RETICULATA AND GEHYRA-VARIEGATA) IN REMNANT HABITAT	BIOLOGICAL CONSERVATION
Sherriff, D; Bloxam, Q; Gibson, R	A report on the reptiles of Maria island major, St Lucia, West Indies	DODO-JOURNAL OF THE WILDLIFE PRESERVATION TRUSTS
WUSTER, W; THORPE, RS; COX, MJ; JINTAKUNE, P; NABHITABHATA, J	POPULATION SYSTEMATICS OF THE SNAKE GENUS NAJA (REPTILIA, SERPENTES, ELAPIDAE) IN INDO-CHINA - MULTIVARIATE MORPHOMETRICS AND COMPARATIVE MITOCHONDRIAL-DNA SEQUENCING (CYTOCHROME-OXIDASE-I)	JOURNAL OF EVOLUTIONARY BIOLOGY
Janzen, FJ; Ast, JC; Paukstis, GL	Influence of the hydric environment and clutch on eggs and embryos of two sympatric map turtles	FUNCTIONAL ECOLOGY
Applegate, RD; Spencer, RC; Trasko, FM	Extensions to the known range for three Maine reptiles	CANADIAN FIELD-NATURALIST
JANZEN, FJ	EXPERIMENTAL-EVIDENCE FOR THE EVOLUTIONARY SIGNIFICANCE OF TEMPERATURE-DEPENDENT SEX DETERMINATION	EVOLUTION
HEIDEMAN, NJL	THE RELATIONSHIP BETWEEN REPRODUCTION, AND ABDOMINAL FAT-BODY AND LIVER CONDITION IN AGAMA-ACULEATA-ACULEATA AND AGAMA-PLANICEPS-PLANICEPS (REPTILIA, AGAMIDAE) MALES IN WINDHOEK, NAMIBIA	JOURNAL OF ARID ENVIRONMENTS
SHINE, R; FITZGERALD, M	VARIATION IN MATING SYSTEMS AND SEXUAL SIZE DIMORPHISM BETWEEN POPULATIONS OF THE AUSTRALIAN PYTHON MORELIA-SPILOTA (SERPENTES, PYTHONIDAE)	OECOLOGIA
JUSTE, J; FA, JE; DELVAL, JP; CASTROVIEJO, J	MARKET DYNAMICS OF BUSHMEAT SPECIES IN EQUATORIAL-GUINEA	JOURNAL OF APPLIED ECOLOGY
LOPEZ, TJ; MAXSON, LR	MITOCHONDRIAL-DNA SEQUENCE VARIATION AND GENETIC DIFFERENTIATION AMONG COLUBRINE SNAKES (REPTILIA, COLUBRIDAE, COLUBRINAE)	BIOCHEMICAL SYSTEMATICS AND ECOLOGY
BRILLHART, DE; KAUFMAN, DW	SPATIAL AND SEASONAL-VARIATION IN PREY USE BY COYOTES IN NORTH-CENTRAL KANSAS	SOUTHWESTERN NATURALIST
BULL, CM; POSSINGHAM, HP	A MODEL TO EXPLAIN ECOLOGICAL PARAPATRY	AMERICAN NATURALIST
Capula, M; Luiselli, L; Rugiero, L	ECOLOGICAL CORRELATES OF REPRODUCTIVE MODE IN REPRODUCTIVELY BIMODAL SNAKES OF THE GENUS CORONELLA	VIE ET MILIEU-LIFE AND ENVIRONMENT
DREWS, C	ROAD KILLS OF ANIMALS BY PUBLIC TRAFFIC IN MIKUMI NATIONAL-PARK, TANZANIA, WITH NOTES ON BABOON MORTALITY	AFRICAN JOURNAL OF ECOLOGY
SARRE, S	SIZE AND STRUCTURE OF POPULATIONS OF OEDURA-RETICULATA (REPTILIA, GEKKONIDAE) IN WOODLAND REMNANTS - IMPLICATIONS FOR THE FUTURE REGIONAL DISTRIBUTION OF A CURRENTLY COMMON SPECIES	AUSTRALIAN JOURNAL OF ECOLOGY
JORGENSEN, JM; LOCKET, NA	THE INNER-EAR OF THE ECHIDNA TACHYGLOSSUS-ACULEATUS - THE VESTIBULAR SENSORY ORGANS	PROCEEDINGS OF THE ROYAL SOCIETY B-BIOLOGICAL SCIENCES
CLEVENGER, AP	SEASONALITY AND RELATIONSHIPS OF FOOD RESOURCE USE OF MARTES-MARTES, GENETTA-GENETTA AND FELIS-CATUS IN THE BALEARIC-ISLANDS	REVUE D ECOLOGIE-LA TERRE ET LA VIE
CREE, A; DAUGHERTY, CH; HAY, JM	REPRODUCTION OF A RARE NEW-ZEALAND REPTILE, THE TUATARA SPHENODON-PUNCTATUS, ON RAT-FREE AND RAT-INHABITED ISLANDS	CONSERVATION BIOLOGY
SHINE, R; IVERSON, JB	PATTERNS OF SURVIVAL, GROWTH AND MATURATION IN TURTLES	OIKOS
BELCHER, CA	DIET OF THE TIGER QUOLL (DASYURUS-MACULATUS) IN EAST GIPPSLAND, VICTORIA	WILDLIFE RESEARCH
Forsman, A	Heating rates and body temperature variation in melanistic and zigzag Vipera berus: Does colour make a difference?	ANNALES ZOOLOGICI FENNICI
SPAMER, EE; DAESCHLER, E	PREVIOUSLY UNFIGURED TYPE SPECIMENS OF FOSSIL FISH, REPTILES, AND MAMMALS IN THE ACADEMY OF NATURAL-SCIENCES OF PHILADELPHIA	PROCEEDINGS OF THE ACADEMY OF NATURAL SCIENCES OF PHILADELPHIA
BRUCE, RC	THE USE OF TEMPORARY REMOVAL SAMPLING IN A STUDY OF POPULATION-DYNAMICS OF THE SALAMANDER DESMOGNATHUS-MONTICOLA	AUSTRALIAN JOURNAL OF ECOLOGY
JAEGER, RG; WICKNICK, JA; GRIFFIS, MR; ANTHONY, CD	SOCIOECOLOGY OF A TERRESTRIAL SALAMANDER - JUVENILES ENTER ADULT TERRITORIES DURING STRESSFUL FORAGING PERIODS	ECOLOGY
WILSON, AG; LARSEN, JH; MCALLISTER, KR	DISTRIBUTION OF VANDYKE SALAMANDER (PLETHODON-VANDYKEI VANDENBURGH)	AMERICAN MIDLAND NATURALIST
LANCASTER, DL; JAEGER, RG	RULES OF ENGAGEMENT FOR ADULT SALAMANDERS IN TERRITORIAL CONFLICTS WITH HETEROSPECIFIC JUVENILES	BEHAVIORAL ECOLOGY AND SOCIOBIOLOGY
RESETARITS, WJ	COMPETITIVE ASYMMETRY AND COEXISTENCE IN SIZE-STRUCTURED POPULATIONS OF BROOK TROUT AND SPRING SALAMANDERS	OIKOS
MARTIN, CC; GORDON, R	DIFFERENTIATION TREES, A JUNK DNA MOLECULAR CLOCK, AND THE EVOLUTION OF NEOTENY IN SALAMANDERS	JOURNAL OF EVOLUTIONARY BIOLOGY
WALLS, SC	DIFFERENTIAL VULNERABILITY TO PREDATION AND REFUGE USE IN COMPETING LARVAL SALAMANDERS	OECOLOGIA
Berkhouse, CS; Fries, JN	Critical thermal maxima of juvenile and adult San Marcos salamanders (Eurycea nana)	SOUTHWESTERN NATURALIST
SHUBIN, N; WAKE, DB; CRAWFORD, AJ	MORPHOLOGICAL VARIATION IN THE LIMBS OF TARICHA-GRANULOSA (CAUDATA, SALAMANDRIDAE) - EVOLUTIONARY AND PHYLOGENETIC IMPLICATIONS	EVOLUTION
FINDHOLT, SL; ANDERSON, SH	DIET AND PREY USE PATTERNS OF THE AMERICAN WHITE PELICAN (PELECANUS-ERYTHRORHYNCHOS) NESTING AT PATHFINDER-RESERVOIR, WYOMING	COLONIAL WATERBIRDS
MORIN, PJ	FUNCTIONAL REDUNDANCY, NONADDITIVE INTERACTIONS, AND SUPPLY-SIDE DYNAMICS IN EXPERIMENTAL POND COMMUNITIES	ECOLOGY
KING, RB; LAWSON, R	COLOR-PATTERN VARIATION IN LAKE-ERIE WATER SNAKES - THE ROLE OF GENE FLOW	EVOLUTION
McAllister, AJ	Wetland habitat use by the Black Rat Snake, Elaphe obsoleta, in Eastern Ontario	CANADIAN FIELD-NATURALIST
WOOD, WF; PARKER, JM; WELDON, PJ	VOLATILE COMPONENTS IN SCENT GLAND SECRETIONS OF GARTER SNAKES (THAMNOPHIS SPP)	JOURNAL OF CHEMICAL ECOLOGY
BOUSKILA, A	INTERACTIONS BETWEEN PREDATION RISK AND COMPETITION - A FIELD-STUDY OF KANGAROO RATS AND SNAKES	ECOLOGY
MACMILLAN, S	RESTORATION OF AN EXTIRPATED RED-SIDED GARTER SNAKE THAMNOPHIS-SIRTALIS-PARIETALIS POPULATION IN THE INTERLAKE REGION OF MANITOBA, CANADA	BIOLOGICAL CONSERVATION
THORNTON, OW; SMITH, JR	LATE PREHISTORIC SNAKES OF E-V-SPENCE AND O-H-IVIE RESERVOIR BASINS OF COKE, COLEMAN, CONCHO, AND RUNNELS COUNTIES, TEXAS	TEXAS JOURNAL OF SCIENCE
Luiselli, L	Body size, sexual size dimorphism and reproduction in different colour morphs in a population of western whip snakes, Coluber viridiflavus	REVUE D ECOLOGIE-LA TERRE ET LA VIE
SEIGEL, RA; LORAINE, RK; GIBBONS, JW	REPRODUCTIVE-CYCLES AND TEMPORAL VARIATION IN FECUNDITY IN THE BLACK SWAMP SNAKE, SEMINATRIX PYGAEA	AMERICAN MIDLAND NATURALIST
CLARK, DR; PENDLETON, GW	TEXAS RAT SNAKE (ELAPHE OBSOLETA LINDHEIMERI) EGGS AND HATCHLINGS FROM A COMMUNAL NEST	SOUTHWESTERN NATURALIST
HYMAN, JB; WERNSTEDT, I	A VALUE-INFORMED FRAMEWORK FOR INTERDISCIPLINARY ANALYSIS - APPLICATION TO RECOVERY PLANNING FOR SNAKE RIVER SALMON	CONSERVATION BIOLOGY
BUDY, P; LUECKE, C; WURTSBAUGH, WA; GROSS, HP	LIMNOLOGY OF SAWTOOTH VALLEY LAKES WITH RESPECT TO POTENTIAL GROWTH OF JUVENILE SNAKE RIVER SOCKEYE-SALMON	NORTHWEST SCIENCE
Drobenkov, SM	Comparative analysis of the feeding of sympatric snakes Vipera berus (L), Natrix natrix (L), and Coronella austriaca (Laur)	RUSSIAN JOURNAL OF ECOLOGY
WEATHERHEAD, PJ; BARRY, FE; BROWN, GP; FORBES, MRL	SEX-RATIOS, MATING-BEHAVIOR AND SEXUAL SIZE DIMORPHISM OF THE NORTHERN WATER SNAKE, NERODIA SIPEDON	BEHAVIORAL ECOLOGY AND SOCIOBIOLOGY
BRODIE, ED; JANZEN, FJ	EXPERIMENTAL STUDIES OF CORAL SNAKE MIMICRY - GENERALIZED AVOIDANCE OF RINGED SNAKE PATTERNS BY FREE-RANGING AVIAN PREDATORS	FUNCTIONAL ECOLOGY
LOMBARD, AT; NICHOLLS, AO; AUGUST, APV	WHERE SHOULD NATURE-RESERVES BE LOCATED IN SOUTH-AFRICA - A SNAKES PERSPECTIVE	CONSERVATION BIOLOGY
RANDALL, JA; HATCH, SM; HEKKALA, ER	INTERSPECIFIC VARIATION IN ANTIPREDATOR BEHAVIOR IN SYMPATRIC SPECIES OF KANGAROO RAT	BEHAVIORAL ECOLOGY AND SOCIOBIOLOGY
LUCAS, SG; HECKERT, AB; SEALEY, PL	A FOSSIL SPECIMEN OF THE LONG-NOSED SNAKE RHINOCHEILUS FROM THE PLIOCENE OF SOUTHERN NEW-MEXICO	TEXAS JOURNAL OF SCIENCE
ZIMMERMAN, MP; PARKER, RM	RELATIVE DENSITY AND DISTRIBUTION OF SMALLMOUTH BASS, CHANNEL CATFISH, AND WALLEYE IN THE LOWER COLUMBIA AND SNAKE RIVERS	NORTHWEST SCIENCE
FORSMAN, A	OPPOSING FITNESS CONSEQUENCES OF COLONS PATTERN IN MALE AND FEMALE SNAKES	JOURNAL OF EVOLUTIONARY BIOLOGY
KNICK, ST; ROTENBERRY, JT	LANDSCAPE CHARACTERISTICS OF FRAGMENTED SHRUBSTEPPE HABITATS AND BREEDING PASSERINE BIRDS	CONSERVATION BIOLOGY
CHILPA, RR; ESTRADA, MJ	CHEMISTRY OF ANTIDOTAL PLANTS	INTERCIENCIA
BEAUPRE, SJ	EFFECTS OF GEOGRAPHICALLY VARIABLE THERMAL ENVIRONMENT ON BIOENERGETICS OF MOTTLED ROCK RATTLESNAKES	ECOLOGY
POGUE, DW; CARTER, WA	BREEDING BIOLOGY OF SECONDARY CAVITY-NESTING BIRDS IN OKLAHOMA	SOUTHWESTERN NATURALIST
TAMURA, N	POSTCOPULATORY MATE GUARDING BY VOCALIZATION IN THE FORMOSAN SQUIRREL	BEHAVIORAL ECOLOGY AND SOCIOBIOLOGY
GOPAL, K; RAM, M	ALTERATION IN THE NEUROTRANSMITTER LEVELS IN THE BRAIN OF THE FRESH-WATER SNAKEHEAD FISH (CHANNA-PUNCTATUS) EXPOSED TO CARBOFURAN	ECOTOXICOLOGY
FUSCO, M; HOLECHEK, J; TEMBO, A; DANIEL, A; CARDENAS, M	GRAZING INFLUENCES ON WATERING POINT VEGETATION IN THE CHIHUAHUAN DESERT	JOURNAL OF RANGE MANAGEMENT
LUISELLI, L	THE MATING STRATEGY OF THE EUROPEAN ADDER, VIPERA-BERUS	ACTA OECOLOGICA-INTERNATIONAL JOURNAL OF ECOLOGY
GARBER, SD; BURGER, J	A 20-YR STUDY DOCUMENTING THE RELATIONSHIP BETWEEN TURTLE DECLINE AND HUMAN RECREATION	ECOLOGICAL APPLICATIONS
PICHELIN, S	THE TAXONOMY AND BIOLOGY OF THE POLYSTOMATIDAE (MONOGENEA) IN AUSTRALIAN FRESH-WATER TURTLES (CHELIDAE, PLEURODIRA)	JOURNAL OF NATURAL HISTORY
Gelatt, TS; Kelley, JD	Western Painted Turtles, Chrysemys picta bellii, basking on a nesting Common Loon, Gavia immer	CANADIAN FIELD-NATURALIST
COSTANZO, JP; IVERSON, JB; WRIGHT, MF; LEE, RE	COLD-HARDINESS AND OVERWINTERING STRATEGIES OF HATCHLINGS IN AN ASSEMBLAGE OF NORTHERN TURTLES	ECOLOGY
HERMAN, TB; POWER, TD; EATON, BR	STATUS OF BLANDING TURTLES, EMYDOIDEA-BLANDINGII, IN NOVA-SCOTIA, CANADA	CANADIAN FIELD-NATURALIST
PETTIT, KE; BISHOP, CA; BROOKS, RJ	HOME-RANGE AND MOVEMENTS OF THE COMMON SNAPPING TURTLE, CHELYDRA-SERPENTINA SERPENTINA, IN A COASTAL WETLAND OF HAMILTON-HARBOR, LAKE-ONTARIO, CANADA	CANADIAN FIELD-NATURALIST
BRILL, RW; BALAZS, GH; HOLLAND, KN; CHANG, RKC; SULLIVAN, S; GEORGE, JC	DAILY MOVEMENTS, HABITAT USE, AND SUBMERGENCE INTERVALS OF NORMAL AND TUMOR-BEARING JUVENILE GREEN TURTLES (CHELONIA-MYDAS L) WITHIN A FORAGING AREA IN THE HAWAIIAN-ISLANDS	JOURNAL OF EXPERIMENTAL MARINE BIOLOGY AND ECOLOGY
BROWN, L; MACDONALD, DW	PREDATION ON GREEN TURTLE CHELONIA-MYDAS NESTS BY WILD CANIDS AT AKYATAN-BEACH, TURKEY	BIOLOGICAL CONSERVATION
CHAN, EH; LIEW, HC	INCUBATION TEMPERATURES AND SEX-RATIOS IN THE MALAYSIAN LEATHERBACK TURTLE DERMOCHELYS CORIACEA	BIOLOGICAL CONSERVATION
GODFREY, MH; BARRETO, R	BEACH VEGETATION AND SEAFINDING ORIENTATION OF TURTLE HATCHLINGS	BIOLOGICAL CONSERVATION
MROSOVSKY, N; LAVIN, C; GODFREY, MH	THERMAL EFFECTS OF CONDOMINIUMS ON A TURTLE BEACH IN FLORIDA	BIOLOGICAL CONSERVATION
ROBINS, JB	ESTIMATED CATCH AND MORTALITY OF SEA-TURTLES FROM THE EAST-COAST OTTER-TRAWL-FISHERY OF QUEENSLAND, AUSTRALIA	BIOLOGICAL CONSERVATION
Burke, VJ; Gibbons, JW	Terrestrial buffer zones and wetland conservation: A case study of freshwater turtles in a Carolina bay	CONSERVATION BIOLOGY
Colt, LC; Saumure, RA; Baskinger, S	First record of the algal genus Basicladia (Chlorophyta, Cladophorales) in Canada	CANADIAN FIELD-NATURALIST
DODD, CK	DISARTICULATION OF TURTLE SHELLS IN NORTH-CENTRAL FLORIDA - HOW LONG DOES A SHELL REMAIN IN THE WOODS	AMERICAN MIDLAND NATURALIST
GRAY, EM	DNA-FINGERPRINTING REVEALS A LACK OF GENETIC-VARIATION IN NORTHERN POPULATIONS OF THE WESTERN POND TURTLE (CLEMMYS MARMORATA)	CONSERVATION BIOLOGY
CRAIN, DA; BOLTEN, AB; BJORNDAL, KA	EFFECTS OF BEACH NOURISHMENT ON SEA-TURTLES - REVIEW AND RESEARCH INITIATIVES	RESTORATION ECOLOGY
WALKER, D; BURKE, VJ; BARAK, I; AVISE, JC	A COMPARISON OF MTDNA RESTRICTION SITES VS CONTROL REGION SEQUENCES IN PHYLOGEOGRAPHIC ASSESSMENT OF THE MUSK TURTLE (STERNOTHERUS MINOR)	MOLECULAR ECOLOGY
EPPERLY, SP; BRAUN, J; VEISHLOW, A	SEA-TURTLES IN NORTH-CAROLINA WATERS	CONSERVATION BIOLOGY
MOLL, D; JANSEN, KP	EVIDENCE FOR A ROLE IN SEED DISPERSAL BY 2 TROPICAL HERBIVOROUS TURTLES	BIOTROPICA
LAMB, T; BICKHAM, JW; LYNE, TB; GIBBONS, JW	THE SLIDER TURTLE AS AN ENVIRONMENTAL SENTINEL - MULTIPLE TISSUE-ASSAYS USING FLOW CYTOMETRIC ANALYSIS	ECOTOXICOLOGY
COLLAZO, JA; EPPERLY, SP	ACCURACY TESTS FOR SONIC TELEMETRY STUDIES IN AN ESTUARINE ENVIRONMENT	JOURNAL OF WILDLIFE MANAGEMENT
LOOP, KA; MILLER, JD; LIMPUS, CJ	NESTING BY THE HAWKSBILL TURTLE (ERETMOCHELYS IMBRICATA) ON MILMAN ISLAND, GREAT-BARRIER-REEF, AUSTRALIA	WILDLIFE RESEARCH
Osentoski, MF; Lamb, T	Intraspecific phylogeography of the gopher tortoise, Gopherus polyphemus: RFLP analysis of amplified mtDNA segments	MOLECULAR ECOLOGY
Nagle, RD; Sels, RCV; Congdon, JD	Observations of agonistic and mutualistic interactions between birds and non-avian vertebrates on the E.S. George Reserve, Michigan	CANADIAN FIELD-NATURALIST
LYDEARD, C; MAYDEN, RL	A DIVERSE AND ENDANGERED AQUATIC ECOSYSTEM OF THE SOUTHEAST UNITED-STATES	CONSERVATION BIOLOGY
Hecnar, SJ; MCloskey, RT	Regional dynamics and the status of amphibians	ECOLOGY
Poynton, JC; Boycott, RC	Species turnover between Afromontane and eastern African lowland faunas: Patterns shown by amphibians	JOURNAL OF BIOGEOGRAPHY
Ashley, EP; Robinson, JT	Road mortality of amphibians, reptiles and other wildlife on the long point causeway, Lake Erie, Ontario	CANADIAN FIELD-NATURALIST
Vertucci, FA; Corn, PS	Evaluation of episodic acidification and amphibian declines in the Rocky Mountains	ECOLOGICAL APPLICATIONS
Verduin, JJ; Walker, DI; Kuo, J	In situ submarine pollination in the seagrass Amphibolis antarctica: Research notes	MARINE ECOLOGY PROGRESS SERIES
Kiesecker, J	pH-mediated predator-prey interactions between Ambystoma tigrinum and Pseudacris triseriata	ECOLOGICAL APPLICATIONS
Fisher, RN; Shaffer, HB	The decline of amphibians in California's Great Central Valley	CONSERVATION BIOLOGY
Hecnar, SJ; MCloskey, RT	Amphibian species richness and distribution in relation to pond water chemistry in south-western Ontario, Canada	FRESHWATER BIOLOGY
Halley, JM; Oldham, RS; Arntzen, JW	Predicting the persistence of amphibian populations with the help of a spatial model	JOURNAL OF APPLIED ECOLOGY
Raxworthy, CJ; Nussbaum, RA	Montane amphibian and reptile communities in Madagascar	CONSERVATION BIOLOGY
Waycott, M; Walker, DI; James, SH	Genetic uniformity in Amphibolis antarctica, a dioecious seagrass	HEREDITY
Kirkland, GL; Snoddy, HW; Amsler, TL	Impact of fire on small mammals and amphibians in a central Appalachian deciduous forest	AMERICAN MIDLAND NATURALIST
Gascon, C	Amphibian litter fauna and river barriers in flooded and non-flooded Amazonian rain forests	BIOTROPICA
Alcobendas, M; Dopazo, H; Alberch, P	Geographic variation in allozymes of populations of Salamandra salamandra (Amphibia: Urodela) exhibiting distinct reproductive modes	JOURNAL OF EVOLUTIONARY BIOLOGY
Vaskova, K	Evaluation of the significance of water biotops in intravilane of the town Nitra using a model group of animals-amphibians	EKOLOGIA-BRATISLAVA
Davies, RW; McLoughlin, NJ	The effects of feeding regime on the growth and reproduction of the medicinal leech Hirudo medicinalis	FRESHWATER BIOLOGY
Delis, PR; Mushinsky, HR; McCoy, ED	Decline of some west-central Florida anuran populations in response to habitat degradation	BIODIVERSITY AND CONSERVATION
McCormick, PV; Rawlik, PS; Lurding, K; Smith, EP; Sklar, FH	Periphyton-water quality relationships along a nutrient gradient in the northern Florida Everglades	JOURNAL OF THE NORTH AMERICAN BENTHOLOGICAL SOCIETY
Morris, S; Adamczewska, AM	Respiratory, acid-base and ion status during voluntary immersion of the air-breathing crab Cardisoma carnifex assessed in situ	JOURNAL OF EXPERIMENTAL MARINE BIOLOGY AND ECOLOGY
Navas, CA	Implications of microhabitat selection and patterns of activity on the thermal ecology of high elevation neotropical anurans	OECOLOGIA
Kupferberg, SJ	Hydrologic and geomorphic factors affecting conservation of a river-breeding frog (Rana boylii)	ECOLOGICAL APPLICATIONS
Blaustein, AR; Hoffman, PD; Kiesecker, JM; Hays, JB	DNA repair activity and resistance to solar UV-B radiation in eggs of the red-legged frog	CONSERVATION BIOLOGY
DelaRiva, I; Marquez, R; Bosch, J	Advertisement calls of four microhylid frogs from Bolivia (Amphibia, Anura)	AMERICAN MIDLAND NATURALIST
Lacey, H; Shewchuk, CH; Gregory, PT; Sarell, MJ; Gregory, LA	The occurrence of the Night Snake, Hypsiglena torquata, in British Columbia, with comments on its body size and diet	CANADIAN FIELD-NATURALIST
Chivers, DP; Kiesecker, JM; Anderson, MT; Wildy, EL; Blaustein, AR	Avoidance response of a terrestrial salamander (Ambystoma macrodactylum) to chemical alarm cues	JOURNAL OF CHEMICAL ECOLOGY
DelaRiva, I; Marquez, R; Bosch, J	The advertisement calls of three south American poison frogs (Amphibia: Anura: Dendrobatidae), with comments on their taxonomy and distribution	JOURNAL OF NATURAL HISTORY
Gascon, C; Lougheed, SC; Bogart, JP	Genetic and morphological variation in Vanzolinius discodactylus: A test of the river hypothesis of speciation	BIOTROPICA
Pyastolova, OA; Vershinin, VL; Trubetskaya, EA; Gatiyatullina, EZ	Utilization of amphibians in bioindication research on territories of the eastern urals radioactive trace	RUSSIAN JOURNAL OF ECOLOGY
Sabat, P; Bozinovic, F	Dietary chemistry and allometry of intestinal disaccharidases in the toad Bufo spinulosus	REVISTA CHILENA DE HISTORIA NATURAL
Semlitsch, RD; Schmiedehausen, S; Hotz, H; Beerli, P	Genetic compatibility between sexual and clonal genomes in local populations of the hybridogenetic Rana esculenta complex	EVOLUTIONARY ECOLOGY
Twombly, S	Timing of metamorphosis in a freshwater crustacean: Comparison with anuran models	ECOLOGY
Seal, S; Krezoski, S; Barr, TL; Petering, DH; Klinowski, J; Evans, PH	Surface chemistry and biological pathogenicity of silicates: An X-ray photoelectron spectroscopic study	PROCEEDINGS OF THE ROYAL SOCIETY B-BIOLOGICAL SCIENCES
Gamradt, SC; Kats, LB	Effect of introduced crayfish and mosquitofish on California newts	CONSERVATION BIOLOGY
Kimberling, DN; Ferreira, AR; Shuster, SM; Keim, P	RAPD marker estimation of genetic structure among isolated northern leopard frog populations in the south-western USA	MOLECULAR ECOLOGY
Vos, CC; Stumpel, AHP	Comparison of habitat-isolation parameters in relation to fragmented distribution patterns in the tree frog (Hyla arborea)	LANDSCAPE ECOLOGY
Benton, MJ	Testing the roles of competition and expansion in tetrapod evolution	PROCEEDINGS OF THE ROYAL SOCIETY B-BIOLOGICAL SCIENCES
Gomez, DM; Anthony, RG	Amphibian and reptile abundance in riparian and upslope areas of five forest types in western Oregon	NORTHWEST SCIENCE
Beebee, TJC; Denton, JS; Buckley, J	Factors affecting population densities of adult natterjack toads Bufo calamita in Britain	JOURNAL OF APPLIED ECOLOGY
Drost, CA; Fellers, GM	Collapse of a regional frog fauna in the Yosemite area of the California Sierra Nevada, USA	CONSERVATION BIOLOGY
Laurance, WF; McDonald, KR; Speare, R	Epidemic disease and the catastrophic decline of Australian rain forest frogs	CONSERVATION BIOLOGY
McCollum, SA; VanBuskirk, J	Costs and benefits of a predator-induced polyphenism in the gray treefrog Hyla chrysoscelis	EVOLUTION
Rosenberg, G	Independent evolution of terrestriality in Atlantic truncatellid gastropods	EVOLUTION
Schwarzkopf, L; Alford, RA	Desiccation and shelter-site use in a tropical amphibian: Comparing toads with physical models	FUNCTIONAL ECOLOGY
Bhima, R	Census of hippopotamus (Hippopotamus amphibius (L)) in the Upper Shire River, Malawi	AFRICAN JOURNAL OF ECOLOGY
Gerhardt, HC; Dyson, ML; Tanner, SD	Dynamic properties of the advertisement calls of gray tree frogs: Patterns of variability and female choice	BEHAVIORAL ECOLOGY
Grafe, TU	The function of call alternation in the African reed frog (Hyperolius marmoratus): Precise call timing prevents auditory masking	BEHAVIORAL ECOLOGY AND SOCIOBIOLOGY
Morris, S; Edwards, T	Circulatory, acid-base and respiratory responses of the purple shore crab Leptograpsus variegatus to immersion	JOURNAL OF EXPERIMENTAL MARINE BIOLOGY AND ECOLOGY
Edwards, TC; Deshler, ET; Foster, D; Moisen, GG	Adequacy of wildlife habitat relation models for estimating spatial distributions of terrestrial vertebrates	CONSERVATION BIOLOGY
Hart, MW	Evolutionary loss of larval feeding: Development, form and function in a facultatively feeding larva, Brisaster latifrons	EVOLUTION
Reid, ME; Craven, G	Geologic sources of asbestos in Seattle's Tolt Reservoir	NORTHWEST SCIENCE
Shaffer, HB; McKnight, ML	The polytypic species revisited: Genetic differentiation and molecular phylogenetics of the tiger salamander Ambystoma tigrinum (Amphibia: Caudata) complex	EVOLUTION
Busby, WH; Parmelee, JR	Historical changes in a herpetofaunal assemblage in the Flint Hills of Kansas	AMERICAN MIDLAND NATURALIST
Hadden, SA; Westbrooke, ME	Habitat relationships of the herpetofauna of remnant buloke woodlands of the Wimmera Plains, Victoria	WILDLIFE RESEARCH
Jedrzejewski, W; Jedrzejewska, B; Szymura, A; Zub, K	Tawny owl (Strix aluco) predation in a pristine deciduous forest (Bialowieza National Park, Poland)	JOURNAL OF ANIMAL ECOLOGY
Sullivan, BK; Bowker, RW; Malmos, KB; Gergus, EWA	Arizona distribution of three Sonoran Desert anurans: Bufo retiformis, Gastrophryne olivacea, and Pternohyla fodiens	GREAT BASIN NATURALIST
Visman, V; Pesant, S; Dion, J; Shipley, B; Peters, RH	Joint effects of maternal and offspring sizes on clutch mass and fecundity in plants and animals	ECOSCIENCE
Werner, EE; Anholt, BR	Predator-induced behavioral indirect effects: Consequences to competitive interactions in anuran larvae	ECOLOGY
Zimmerman, BL; Simberloff, D	An historical interpretation of habitat use by frogs in a central Amazonian forest	JOURNAL OF BIOGEOGRAPHY
Woolbright, LL	Disturbance influences long-term population patterns in the Puerto Rican frog, Eleutherodactylus coqui (Anura: Leptodactylidae)	BIOTROPICA
Holomuzki, JR; Hemphill, N	Snail-tadpole interactions in streamside pools	AMERICAN MIDLAND NATURALIST
Blaustein, L; Friedman, J; Fahima, T	Larval Salamandra drive temporary pool community dynamics: Evidence from an artificial pool experiment	OIKOS
Kasuya, E; Hirota, M; Shigehara, H	Reproductive behavior of the Japanese treefrog, Rhacophorus arboreus (Anura: Rhacophoridae)	RESEARCHES ON POPULATION ECOLOGY
Lampo, M; Medialdea, V	Energy allocation patterns in Bufo marinus from two habitats in Venezuela	JOURNAL OF TROPICAL ECOLOGY
Seabrook, WA; Dettmann, EB	Roads as activity corridors for cane toads in Australia	JOURNAL OF WILDLIFE MANAGEMENT
Ryan, MJ; Rand, AS; Weigt, LA	Allozyme and advertisement call variation in the tungara frog, Physalaemus pustulosus	EVOLUTION
Beerli, P; Hotz, H; Uzzell, T	Geologically dated sea barriers calibrate a protein clock for aegean water frogs	EVOLUTION
Tanaka, T; Matsui, M; Takenaka, O	Phylogenetic relationships of Japanese brown frogs (Rana: Ranidae) assessed by mitochondrial cytochrome b gene sequences	BIOCHEMICAL SYSTEMATICS AND ECOLOGY
Green, DM; Sharbel, TF; Kearsley, J; Kaiser, H	Postglacial range fluctuation, genetic subdivision and speciation in the western North American spotted frog complex, Rana pretiosa	EVOLUTION
Laurance, WF	Catastrophic declines of Australian rainforest frogs: Is unusual weather responsible?	BIOLOGICAL CONSERVATION
Leclair, R; Laurin, G	Growth and body size in populations of mink frogs Rana septentrionalis from two latitudes	ECOGRAPHY
Santucci, F; Nascetti, G; Bullini, L	Hybrid zones between two genetically differentiated forms of the pond frog Rana lessonae in southern Italy	JOURNAL OF EVOLUTIONARY BIOLOGY
Webb, RG	A systematic review of the Mexican frog Rana megapoda Taylor (Anura: Ranidae)	SOUTHWESTERN NATURALIST
Gillespie, GR; Hollis, GJ	Distribution and habitat of the spotted tree frog, Litoria spenceri Dubois (Anura: Hylidae), and an assessment of potential causes of population declines	WILDLIFE RESEARCH
Goldingay, R; Daly, G; Lemckert, F	Assessing the impacts of logging on reptiles and frogs in the montane forests of southern New South Wales	WILDLIFE RESEARCH
Williamson, I; Bull, CM	Population ecology of the Australian frog Crinia signifera: Adults and juveniles	WILDLIFE RESEARCH
Payne, RJH; Pagel, M	When is false modesty a false economy? An optimality model of escalating signals	PROCEEDINGS OF THE ROYAL SOCIETY B-BIOLOGICAL SCIENCES
Diniz, JAF; Bini, LM	Assessing the relationship between multivariate community structure and environmental variables	MARINE ECOLOGY PROGRESS SERIES
Beja, PR	An analysis of otter Lutra lutra predation on introduced American crayfish Procambarus clarkii in Iberian streams	JOURNAL OF APPLIED ECOLOGY
Micheli, F	Predation intensity in estuarine soft bottoms: Between-habitat comparisons and experimental artifacts	MARINE ECOLOGY PROGRESS SERIES
Jones, TH; Torres, JA; Spande, TF; Garraffo, HM; Blum, MS; Snelling, RR	Chemistry of venom alkaloids in some Solenopsis (Diplorhoptrum) species from Puerto Rico	JOURNAL OF CHEMICAL ECOLOGY
Somers, MJ; Purves, MG	Trophic overlap between three syntopic semi-aquatic carnivores: Cape clawless otter, spotted-necked otter and water mongoose	AFRICAN JOURNAL OF ECOLOGY
Lutz, VA; Sathyendranath, S; Head, EJH	Absorption coefficient of phytoplankton: Regional variations in the North Atlantic	MARINE ECOLOGY PROGRESS SERIES
Forward, RB; DeVries, MC; Rittschof, D; Frankel, DAZ; Bischoff, JP; Fisher, CM; Welch, JM	Effects of environmental cues on metamorphosis of the blue crab Callinectes sapidus	MARINE ECOLOGY PROGRESS SERIES
Kauhala, K	Introduced carnivores in Europe with special reference to central and northern Europe	WILDLIFE BIOLOGY
Hatle, JD; Townsend, VR	Defensive secretion of a flightless grasshopper: failure to prevent lizard attack	CHEMOECOLOGY
Schwarzkopf, L	Decreased food intake in reproducing lizards: A fecundity-dependent cost of reproduction?	AUSTRALIAN JOURNAL OF ECOLOGY
Smith, GT; Arnold, GW; Sarre, S; AbenspergTraun, M; Steven, DE	The effects of habitat fragmentation and livestock-grazing on animal communities in remnants of gimlet Eucalyptus salubris woodland in the Western Australian wheatbelt .2. Lizards	JOURNAL OF APPLIED ECOLOGY
Staats, CM; Schall, JJ	Malarial parasites (Plasmodium) of Anolis lizards: Biogeography in the lesser Antilles	BIOTROPICA
Watkins, GG	Proximate causes of sexual size dimorphism in the iguanian lizard Microlophus occipitalis	ECOLOGY
Blazquez, MC; OrtegaRubio, A	Lizard winter activity at Baja California Sur, Mexico	JOURNAL OF ARID ENVIRONMENTS
Christian, KA; Weavers, BW	Thermoregulation of monitor lizards in Australia: An evaluation of methods in thermal biology	ECOLOGICAL MONOGRAPHS
VanDamme, R; Castilla, AM	Chemosensory predator recognition in the lizard Podarcis hispanica: Effects of predation pressure relaxation	JOURNAL OF CHEMICAL ECOLOGY
Griffiths, AD; Christian, KA	The effects of fire on the frillneck lizard (Chlamydosaurus kingii) in northern Australia	AUSTRALIAN JOURNAL OF ECOLOGY
Adolph, SC; Porter, WP	Growth, seasonality, and lizard life histories: Age and size at maturity	OIKOS
Capula, M	Evolutionary genetics of the insular lacertid lizard Podarcis tiliguerta: Genetic structure and population heterogeneity in a geographically fragmented species	HEREDITY
Sorci, G; Clobert, J; Belichon, S	Phenotypic plasticity of growth and survival in the common lizard Lacerta vivipara	JOURNAL OF ANIMAL ECOLOGY
Germano, DJ; Morafka, DJ	Diurnal aboveground activity by the fossorial silvery legless lizard, Anniella pulchra	GREAT BASIN NATURALIST
Bauwens, D; Hertz, PE; Castilla, AM	Thermoregulation in a lacertid lizard: The relative contributions of distinct behavioral mechanisms	ECOLOGY
Duffield, GA; Bull, CM	Microhabitat choice and its role in determining the distribution of the reptile tick Amblyomma vikirri	AUSTRALIAN JOURNAL OF ECOLOGY
Shine, R; Harlow, PS	Maternal manipulation of offspring phenotypes via nest-site selection in an oviparous lizard	ECOLOGY
Willson, MF; Sabag, C; Figueroa, J; Armesto, JJ; Caviedes, M	Seed dispersal by lizards in Chilean rainforest	REVISTA CHILENA DE HISTORIA NATURAL
Zari, TA	Effects of body mass and temperature on standard metabolic rate of the herbivorous desert lizard Uromastyx philbyi	JOURNAL OF ARID ENVIRONMENTS
Belliure, J; Carrascal, LM; Diaz, JA	Covariation of thermal biology and foraging mode in two Mediterranean lacertid lizards	ECOLOGY
Martin, J	Effects of recent feeding on locomotor performance of juvenile Psammodromus algirus lizards	FUNCTIONAL ECOLOGY
RamirezBautista, A; Guillette, LJ; GutierrezMayen, G; UribePena, Z	Reproductive biology of the lizard Eumeces copei (Lacertilia: Scincidae) from the Eje Neovolcanico, Mexico	SOUTHWESTERN NATURALIST
Salvador, A; Veiga, JP; Martin, J; Lopez, P; Abelenda, M; Puerta, M	The cost of producing a sexual signal: Testosterone increases the susceptibility of male lizards to ectoparasitic infestation	BEHAVIORAL ECOLOGY
Sites, JW; Basten, CJ; Asmussen, MA	Cytonuclear genetic structure of a hybrid zone in lizards of the Sceloporus grammicus complex (Sauria, Phrynosomatidae)	MOLECULAR ECOLOGY
Hodar, JA; Campos, F; Rosales, BA	Trophic ecology of the Ocellated Lizard Lacerta lepida in an arid zone of southern Spain: Relationships with availability and daily activity of prey	JOURNAL OF ARID ENVIRONMENTS
Sorci, G; Clobert, J; Michalakis, Y	Cost of reproduction and cost of parasitism in the common lizard, Lacerta vivipara	OIKOS
Christian, KA; Griffiths, AD; Bedford, GS	Physiological ecology of frillneck lizards in a seasonal tropical environment	OECOLOGIA
Goldberg, SR; Bursey, CR; Bezy, RL	Gastrointestinal helminths of Yarrow's spiny lizard, Sceloporus jarrovii (Phrynosomatidae) in Mexico	AMERICAN MIDLAND NATURALIST
Goldberg, SR; Bursey, CR; McAllister, CT; Smith, HM; Truong, QA	Oochoristica scelopori (Cestoda: Linstowiidae) in a grassland population of the bunch grass lizard, Sceloporus scalaris (Phrynosomatidae), from Arizona	GREAT BASIN NATURALIST
Griffiths, AD; Christian, KA	Diet and habitat use of frillneck lizards in a seasonal tropical environment	OECOLOGIA
Jenssen, TA; Congdon, JD; Fischer, RU; Estes, R; Kling, D; Edmands, S; Berna, H	Behavioural, thermal, and metabolic characteristics of a wintering lizard (Anolis carolinensis) from South Carolina	FUNCTIONAL ECOLOGY
Olsson, M; Gullberg, A; Tegelstrom, H	Malformed offspring, sibling matings, and selection against inbreeding in the sand lizard (Lacerta agilis)	JOURNAL OF EVOLUTIONARY BIOLOGY
Lecomte, J; Clobert, J	Dispersal and connectivity in populations of the common lizard Lacerta vivipara: An experimental approach	ACTA OECOLOGICA-INTERNATIONAL JOURNAL OF ECOLOGY
Olsson, M; Shine, R	Does reproductive success increase with age or with size in species with indeterminate growth? A case study using sand lizards (Lacerta agilis)	OECOLOGIA
Smith, GR	Habitat use and fidelity in the striped plateau lizard Sceloporus virgatus	AMERICAN MIDLAND NATURALIST
Towns, DR; Elliott, GP	Effects of habitat structure on distribution and abundance of lizards at Pukerua bay, Wellington, New Zealand	NEW ZEALAND JOURNAL OF ECOLOGY
Vitt, LJ; Zani, PA; Caldwell, JP	Behavioural ecology of Tropidurus hispidus on isolated rock outcrops in Amazonia	JOURNAL OF TROPICAL ECOLOGY
Blazquez, MC	Activity and habitat use in a population of Ameiva ameiva in Southeastern Colombia	BIOTROPICA
Cooper, WE; DePerno, CS; Steele, LA	Effects of movement and eating on chemosensory tongue-flicking and on labial-licking in the leopard gecko (Eublepharis macularius)	CHEMOECOLOGY
McCoy, JK; Fox, SF	Is Barisia rudicollis (Sauria: Anguidae) arboreal? A morphological analysis	SOUTHWESTERN NATURALIST
Qualls, CP; Shine, R	Reconstructing ancestral reaction norms: An example using the evolution of reptilian viviparity	FUNCTIONAL ECOLOGY
Shine, R; Schwarzkopf, L; Caley, MJ	Energy, risk, and reptilian reproductive effort: A reply to Niewiarowski and Dunham	EVOLUTION
Real, J	Biases in diet study methods in the Bonelli's eagle	JOURNAL OF WILDLIFE MANAGEMENT
Olsson, M; Gullberg, A; Shine, R; Madsen, T; Tegelstrom, H	Paternal genotype influences incubation period, offspring size and offspring shape in an oviparous reptile	EVOLUTION
Schettino, LR; Reyes, MM	Some aspects of trophic ecology of Anolis argenteolus (Sauria: Polychridae) along the southeastern coast of Cuba	BIOTROPICA
Sinervo, B; DeNardo, DF	Costs of reproduction in the wild: Path analysis of natural selection and experimental tests of causation	EVOLUTION
Sinervo, B; Doughty, P	Interactive effects of offspring size and timing of reproduction on offspring reproduction: Experimental, maternal, and quantitative genetic aspects	EVOLUTION
Luiselli, L; Capula, M; Shine, R	Reproductive output, costs of reproduction, and ecology of the smooth snake, Coronella austriaca, in the eastern Italian Alps	OECOLOGIA
Miles, DB; Dunham, AE	The paradox of the phylogeny: Character displacement of analyses of body size in island Anolis	EVOLUTION
Thorpe, RS	The use of DNA divergence to help determine the correlates of evolution of morphological characters	EVOLUTION
Green, AL	Spatial, temporal and ontogenetic patterns of habitat use by coral reef fishes (Family Labridae)	MARINE ECOLOGY PROGRESS SERIES
Grutter, AS	Experimental demonstration of no effect by the cleaner wrasse Labroides dimidiatus (Cuvier and Valenciennes) on the host fish Pomacentrus moluccensis (Bleeker)	JOURNAL OF EXPERIMENTAL MARINE BIOLOGY AND ECOLOGY
Malan, G; Crowe, TM	The diet and conservation of monogamous and polyandrous pale chanting goshawks in the Little Karoo, South Africa	SOUTH AFRICAN JOURNAL OF WILDLIFE RESEARCH
Nogales, M; Medina, FM; Valido, A	Indirect seed dispersal by the feral cats Felis catus in island ecosystems (Canary Islands)	ECOGRAPHY
Rocha, CFD; Vrcibradic, D	Thermal ecology of two sympatric skinks (Mabuya macrorhyncha and Mabuya agilis) in a Brazilian restinga habitat	AUSTRALIAN JOURNAL OF ECOLOGY
Walker, JM; Paulissen, MA; Cordes, JE	Apparent changes in the composition of a community of cnemidophorine lizards (Sauria: Teiidae) in a subtropical Texas forest	SOUTHWESTERN NATURALIST
Lagesse, LA; Ford, NB	Ontogenetic variation in the diet of the southern copperhead, Agkistrodon contortrix, in northeastern Texas	TEXAS JOURNAL OF SCIENCE
Brooks, SJ; Calver, MC; Dickman, CR; Meathrel, CE; Bradley, JS	Does intraspecific variation in the energy value of a prey species to its predators matter in studies of ecological energetics? A case study using insectivorous vertebrates	ECOSCIENCE
Capizzi, D; Luiselli, L	Feeding relationships and competitive interactions between phylogenetically unrelated predators (owls and snakes)	ACTA OECOLOGICA-INTERNATIONAL JOURNAL OF ECOLOGY
Freeman, AB; Hickling, GJ; Bannock, CA	Response of the skink Oligosoma maccanni (Reptilia: Lacertilia) to two vertebrate pest-control baits	WILDLIFE RESEARCH
Gibson, RC; Buley, KR	Captive management and breeding of Madagascar spiny iguanas Oplurus cuvieri cuvieri Gray, 1831	DODO-JOURNAL OF THE WILDLIFE PRESERVATION TRUSTS
Grutter, A	Parasite removal rates by the cleaner wrasse Labroides dimidiatus	MARINE ECOLOGY PROGRESS SERIES
Shine, R; Harlow, PS; Keogh, JS; Boeadi	The biology of water monitors Varanus salvator in southern Sumatra	BIOLOGICAL CONSERVATION
Phillpot, P	Visitor viewing behaviour in the Gaherty Reptile Breeding Centre, Jersey Wildlife preservation trust: A preliminary study	DODO-JOURNAL OF THE WILDLIFE PRESERVATION TRUSTS
Dilkes, DW; Reisz, RR	First record of a basal synapsid ('mammal-like reptile') in Gondwana	PROCEEDINGS OF THE ROYAL SOCIETY B-BIOLOGICAL SCIENCES
Briggs, SV	Native small mammals and reptiles in cropped and uncropped parts of lakebeds in semi-arid Australia	WILDLIFE RESEARCH
Masters, P	The effects of fire-driven succession on reptiles in spinifex grasslands at Uluru National Park, northern territory	WILDLIFE RESEARCH
Chilton, NB; Bull, CM	Can predators maintain parapatry? Ant distribution across a tick parapatric boundary in South Australia	AUSTRALIAN JOURNAL OF ECOLOGY
Nakaoka, M	Dynamics of age- and size-structured populations in fluctuating environments: Applications of stochastic matrix models to natural populations	RESEARCHES ON POPULATION ECOLOGY
Rodriguez, A; Crema, G; Delibes, M	Use of non-wildlife passages across a high speed railway by terrestrial vertebrates	JOURNAL OF APPLIED ECOLOGY
Capizzi, D; Capula, M; Evangelisti, F; Filippi, E; Luiselli, L; Jesus, VT	Breeding frequency, clutch size, reproductive status and correlated behaviours in sympatric females Elaphe quatuorlineata and Elaphe longissima (Reptilia: Colubridae)	REVUE D ECOLOGIE-LA TERRE ET LA VIE
Finch, MO; Lambert, DM	Kinship and genetic divergence among populations of tuatara Sphenodon punctatus as revealed by minisatellite DNA profiling	MOLECULAR ECOLOGY
Peterson, CC	Ecological energetics of the desert tortoise (Gopherus agassizii): Effects of rainfall and drought	ECOLOGY
Rose, FL; Manning, RW	Notes on the biology of the slider, Trachemys scripta elegans (Reptilia: Emydidae), inhabiting man-made cattle ponds in West Texas	TEXAS JOURNAL OF SCIENCE
Vaughan, RK; Dixon, JR; Thomas, RA	A reevaluation of populations of the corn snake Elaphe guttata (Reptilia: Serpentes: Colubridae) in Texas	TEXAS JOURNAL OF SCIENCE
Sarre, S	Habitat fragmentation promotes fluctuating asymmetry but not morphological divergence in two geckos	RESEARCHES ON POPULATION ECOLOGY
Kozlowski, J	Optimal allocation of resources explains interspecific life-history patterns in animals with indeterminate growth	PROCEEDINGS OF THE ROYAL SOCIETY B-BIOLOGICAL SCIENCES
Wikelski, M; Baurle, S	Pre-copulatory ejaculation solves time constraints during copulations in marine iguanas	PROCEEDINGS OF THE ROYAL SOCIETY B-BIOLOGICAL SCIENCES
Hackstein, JHP; vanAlen, TA	Fecal methanogens and vertebrate evolution	EVOLUTION
Cardiff, I	Assessing environmental enrichment for juvenile Jamaican boas Epicrates subflavus Stejneger, 1901	DODO-JOURNAL OF THE WILDLIFE PRESERVATION TRUSTS
Madsen, T; Shine, R	Seasonal migration of predators and prey - A study of pythons and rats in tropical Australia	ECOLOGY
May, SA; Norton, TW	Influence of fragmentation and disturbance on the potential impact of feral predators on native fauna in Australian forest ecosystems	WILDLIFE RESEARCH
Shine, R; Fitzgerald, M	Large snakes in a mosaic rural landscape: The ecology of carpet pythons Morelia spilota (Serpentes: Pythonidae) in coastal eastern Australia	BIOLOGICAL CONSERVATION
Brunkow, PE; Collins, JP	Effects of individual variation in size on growth and development of larval salamanders	ECOLOGY
Whiteman, HH; Wissinger, SA; Brown, WS	Growth and foraging consequences of facultative paedomorphosis in the tiger salamander, Ambystoma tigrinum nebulosum	EVOLUTIONARY ECOLOGY
Moore, RD; Newton, B; Sih, A	Delayed hatching as a response of streamside salamander eggs to chemical cues from predatory sunfish	OIKOS
Marvin, GA	Life history and population characteristics of the Salamander Plethodon kentucki with a review of plethodon life histories	AMERICAN MIDLAND NATURALIST
Maurer, EF; Sih, A	Ephemeral habitats and variation in behavior and life history: Comparisons of sibling salamander species	OIKOS
Means, DB; Palis, JG; Baggett, M	Effects of slash pine silviculture on a Florida population of flatwoods salamander	CONSERVATION BIOLOGY
Sparkes, TC	Effects of predation risk on population variation in adult size in a stream dwelling isopod	OECOLOGIA
Maurer, EF	Environmental variation and behaviour: Resource availability during ontogeny and feeding performance in salamander larvae (Ambystoma texanum)	FRESHWATER BIOLOGY
Sparkes, TC	The effects of size dependent predation risk on the interaction between behavioral and life history traits in a stream dwelling isopod	BEHAVIORAL ECOLOGY AND SOCIOBIOLOGY
Wissinger, SA; Sparks, GB; Rouse, GL; Brown, WS; Steltzer, H	Intraguild predation and cannibalism among larvae of detritivorous caddisflies in subalpine wetlands	ECOLOGY
Kittredge, DB	Protection of habitat for rare wetland fauna during timber harvesting in Massachusetts (USA)	NATURAL AREAS JOURNAL
Groves, CR; Cassirer, EF; Genter, DL; Reichel, JD	Coeur d'Alene salamander (Plethodon idahoensis)	NATURAL AREAS JOURNAL
LeindersZufall, T; Shepherd, GM; Zufall, F	Modulation by cyclic GMP of the odour sensitivity of vertebrate olfactory receptor cells	PROCEEDINGS OF THE ROYAL SOCIETY B-BIOLOGICAL SCIENCES
Arnold, SJ; Verrell, PA; Tilley, SG	The evolution of asymmetry in sexual isolation: A model and a test case	EVOLUTION
McCranie, JR; Wilson, LD	A new species of salamander of the genus Nototriton (Caudata: Plethodontidae) from Montana de Santa Barbara, Honduras	SOUTHWESTERN NATURALIST
Angradi, TR	Inter-habitat variation in benthic community structure, function, and organic matter storage in 3 Appalachian headwater streams	JOURNAL OF THE NORTH AMERICAN BENTHOLOGICAL SOCIETY
McAllister, CT; Trauth, SE	Food habits of paedomorphic mole salamanders, Ambystoma talpoideum (Caudata: Ambystomatidae), from northeastern Arkansas	SOUTHWESTERN NATURALIST
Palis, JG	Flatwoods salamander (Ambystoma cingulatum Cope)	NATURAL AREAS JOURNAL
AlJohany, AM; AlSadoon, MK	Selected body temperature and metabolic rate temperature curves of three species of desert snakes	JOURNAL OF ARID ENVIRONMENTS
Shine, R	Life-history evolution in Australian snakes: A path analysis	OECOLOGIA
Naulleau, G; Bonnet, X	Body condition threshold for breeding in a viviparous snake	OECOLOGIA
Beckers, GJL; Leenders, TAAM; Strijbosch, H	Coral snake mimicry: Live snakes not avoided by a mammalian predator	OECOLOGIA
Lahav, S; Dmiel, R	Skin resistance to water loss in colubrid snakes: Ecological and taxonomical correlations	ECOSCIENCE
Forsman, A	An experimental test for food effects on head size allometry in juvenile snakes	EVOLUTION
Forsman, A; Erik, L	Resource dependent growth and body condition dynamics in juvenile snakes: An experiment	OECOLOGIA
Muir, WD; Coley, TC	Diet of yearling chinook salmon and feeding success during downstream migration in the Snake and Columbia Rivers	NORTHWEST SCIENCE
Jones, TA; Urness, PJ; Nielson, DC	Spring grazing preference of wheatgrass taxa by Rocky Mountain elk	JOURNAL OF RANGE MANAGEMENT
Thompson, DC; McDaniel, KC; Torell, LA	Feeding by a native grasshopper reduces broom snakeweed density and biomass	JOURNAL OF RANGE MANAGEMENT
Sterling, TM; Lownds, NK; Murray, LW	Environmental effects on picloram uptake and ethylene production by broom snakeweed	JOURNAL OF RANGE MANAGEMENT
Madsen, T; Stille, B; Shine, R	Inbreeding depression in an isolated population of adders Vipera berus	BIOLOGICAL CONSERVATION
Nuzzo, VA; McClain, W; Strole, T	Fire impact on groundlayer flora in a sand forest 1990-1994	AMERICAN MIDLAND NATURALIST
Seguin, JF; Thibault, JC	Fitting together diet and seasonal prey availability when breeding by Golden Eagle (Aquila chrysaetos) in Corsica	REVUE D ECOLOGIE-LA TERRE ET LA VIE
[Anonymous]	Spring at Snake River	NATURAL HISTORY
Amori, G; Masseti, M	DOES THE OCCURRENCE OF PREDATORS ON CENTRAL MEDITERRANEAN ISLANDS AFFECT THE BODY SIZE OF MICROMAMMALS ?	VIE ET MILIEU-LIFE AND ENVIRONMENT
Stewart, B	Sub-lethal predation and rate of regeneration in the euryalinid snake star Astrobrachion constrictum (Echinodermata, Ophiuroidea) in a New Zealand fiord	JOURNAL OF EXPERIMENTAL MARINE BIOLOGY AND ECOLOGY
Girons, HS	Structure and evolution of a small population of Vipera aspis (L) in a farmland area of western France	REVUE D ECOLOGIE-LA TERRE ET LA VIE
Khantemirova, EV	Structure of cenopopulations of snakeweed under conditions of technogenic pollution	RUSSIAN JOURNAL OF ECOLOGY
BellanSantini, D; Thurston, MH	Amphipoda of the hydrothermal vents along the mid-Atlantic Ridge	JOURNAL OF NATURAL HISTORY
Judd, FW; Bray, M	Date of birth, litter and neonate size of a diamondback water snake, Nerodia rhombifer, from southernmost Texas	TEXAS JOURNAL OF SCIENCE
Ferriere, R; Sarrazin, F; Legendre, S; Baron, JP	Matrix population models applied to viability analysis and conservation: Theory and practice using the ULM software	ACTA OECOLOGICA-INTERNATIONAL JOURNAL OF ECOLOGY
Gibson, RC	The distribution and status of the Jamaican Boa Epicrates subflavus Stejneger, 1901	DODO-JOURNAL OF THE WILDLIFE PRESERVATION TRUSTS
Martin, GR; Twigg, LE; Robinson, DJ	Comparison of the diet of feral cats from rural and pastoral Western Australia	WILDLIFE RESEARCH
Gitschlag, GR	Migration and diving behavior of Kemp's ridley (Garman) sea turtles along the US southeastern Atlantic coast	JOURNAL OF EXPERIMENTAL MARINE BIOLOGY AND ECOLOGY
Bass, AL; Good, DA; Bjorndal, KA; Richardson, JI; Hillis, ZM; Horrocks, JA; Bowen, BW	Testing models of female reproductive migratory behaviour and population structure in the Caribbean hawksbill turtle, Eretmochelys imbricata, with mtDNA sequences	MOLECULAR ECOLOGY
Bowen, BW; Bass, AL; GarciaRodriguez, A; Diez, CE; vanDam, R; Bolten, A; Bjorndal, KA; Miyamoto, MM; Ferl, RJ	Origin of hawksbill turtles in a Caribbean feeding area as indicated by genetic markers	ECOLOGICAL APPLICATIONS
Heppell, SS; Crowder, LB; Crouse, DT	Models to evaluate headstarting as a management tool for long-lived turtles	ECOLOGICAL APPLICATIONS
Kiviat, E; Barbour, JG	Wood Turtles, Clemmys insculpta, in the fresh-tidal Hudson River	CANADIAN FIELD-NATURALIST
Peare, T; Parker, PG	Local genetic structure within two rookeries of Chelonia mydas (the green turtle)	HEREDITY
Rieppel, O	Testing homology by congruence: The pectoral girdle of turtles	PROCEEDINGS OF THE ROYAL SOCIETY B-BIOLOGICAL SCIENCES
Encalada, SE; Lahanas, PN; Bjorndal, KA; Bolten, AB; Miyamoto, MM; Bowen, BW	Phylogeography and population structure of the Atlantic and Mediterranean green turtle Chelonia mydas: A mitochondrial DNA control region sequence assessment	MOLECULAR ECOLOGY
Bodie, JR; Smith, KR; Burke, VJ	A comparison of diel nest temperature and nest site selection for two sympatric species of freshwater turtles	AMERICAN MIDLAND NATURALIST
Heppell, SS; Crowder, LB	Analysis of a fisheries model for harvest of hawksbill sea turtles (Eretmochelys imbricata)	CONSERVATION BIOLOGY
Johnson, SA; Bjorndal, KA; Bolten, AB	Effects of organized turtle watches on Loggerhead (Caretta caretta) nesting behavior and hatchling production in Florida	CONSERVATION BIOLOGY
Kameda, K	Optimal brood size and its limiting factors in the rufous turtle dove Streptopelia orientalis	ECOLOGICAL RESEARCH
Phillips, CA; Dimmick, WW; Carr, JL	Conservation genetics of the common snapping turtle (Chelydra serpentina)	CONSERVATION BIOLOGY
Peters, EL; Brisbin, IL	Environmental influences on the Cs-137 kinetics of the yellow-bellied turtle (Trachemys scripta)	ECOLOGICAL MONOGRAPHS
Lee, MSY	The homologies and early evolution of the shoulder girdle in turtles	PROCEEDINGS OF THE ROYAL SOCIETY B-BIOLOGICAL SCIENCES
Harrel, JB; Allen, CM; Hebert, SJ	Movements and habitat use of subadult alligator snapping turtles (Macroclemys temminckii) in Louisiana	AMERICAN MIDLAND NATURALIST
Heppell, SS; Limpus, CJ; Crouse, DT; Frazer, NB; Crowder, LB	Population model analysis for the loggerhead sea turtle, Caretta caretta, in Queensland	WILDLIFE RESEARCH
Lowe, CG; Wetherbee, BM; Crow, GL; Tester, AL	Ontogenetic dietary shifts and feeding behavior of the tiger shark, Galeocerdo cuvier, in Hawaiian waters	ENVIRONMENTAL BIOLOGY OF FISHES
Watermolen, DJ	Notes on the leech Desserobdella picta (Hirudinea: Glossiphoniidae)	JOURNAL OF FRESHWATER ECOLOGY
Rico, C; Rico, I; Hewitt, G	470 million years of conservation of microsatellite loci among fish species	PROCEEDINGS OF THE ROYAL SOCIETY B-BIOLOGICAL SCIENCES
Brodie, ED; Janzen, FJ	On the assignment of fitness values in statistical analyses of selection	EVOLUTION
Krogh, M; Reid, D	Bycatch in the protective shark meshing programme off south-eastern New South Wales, Australia	BIOLOGICAL CONSERVATION
Lindsay, C	The green turtle's sacrifice	NATURAL HISTORY
Beebee, TJC	Changes in dewpond numbers and amphibian diversity over 20 years on chalk Downland in Sussex, England	BIOLOGICAL CONSERVATION
Cole, EC; McComb, WC; Newton, M; Chambers, CL; Leeming, JP	Response of amphibians to clearcutting, burning, and glyphosate application in the Oregon coast range	JOURNAL OF WILDLIFE MANAGEMENT
Nielsen, SL; SandJensen, K	Growth rates and morphological adaptations of aquatic and terrestrial forms of amphibious Littorella uniflora (L) Aschers	PLANT ECOLOGY
Galan, P	Colonization of spoil benches of an opencast lignite mine in northwest Spain by amphibians and reptiles	BIOLOGICAL CONSERVATION
Hecnar, SJ; MCloskey, RT	The effects of predatory fish on amphibian species richness and distribution	BIOLOGICAL CONSERVATION
Pounds, JA; Fogden, MPL; Savage, JM; Gorman, GC	Tests of null models for amphibian declines on a tropical mountain	CONSERVATION BIOLOGY
Hecnar, SJ; MCloskey, RT	Patterns of nestedness and species association in a pond-dwelling amphibian fauna	OIKOS
Joy, JE; Scott, JB	Amphibiocapillaria tritonispunctati (Nematoda: Trichuridae) infections in the red-spotted newt Notophthalmus v. viridescens from western West Virginia	AMERICAN MIDLAND NATURALIST
Pearman, PB	Correlates of amphibian diversity in an altered landscape of Amazonian Ecuador	CONSERVATION BIOLOGY
Downs, CT; Wirminghaus, JO	The terrestrial vertebrates of the Bazaruto Archipelago, Mozambique: a biogeographical perspective	JOURNAL OF BIOGEOGRAPHY
Parmley, D; Pfau, RS	Amphibians and reptiles of the late Pleistocene Tonk creek local fauna, Stonewall county, Texas	TEXAS JOURNAL OF SCIENCE
Carruthers, TJB; Walker, DI	Light climate and energy flow in the seagrass canopy of Amphibolis griffithii (J.M. Black) den Hartog	OECOLOGIA
Khan, RN; Frick, MG	Erpobdella punctata (Hirudinea: Erpobdellidae) as phoronts on Ambystoma maculatum (Amphibia: Ambystomatidae)	JOURNAL OF NATURAL HISTORY
Kiesecker, JM; Blaustein, AR	Influences of egg laying behavior on pathogenic infection of amphibian eggs	CONSERVATION BIOLOGY
Meliadou, A; Troumbis, AY	Aspects of heterogeneity in the distribution of diversity of the European herpetofauna	ACTA OECOLOGICA-INTERNATIONAL JOURNAL OF ECOLOGY
Denton, JS; Hitchings, SP; Beebee, TJC; Gent, A	A recovery program for the natterjack toad (Bufo calamita) in Britain	CONSERVATION BIOLOGY
Lode, T	Trophic status and feeding habits of the European Polecat Mustela putorius L. 1758	MAMMAL REVIEW
Watt, PJ; Jarvis, P	Survival analysis in palmate newts exposed to ammonium nitrate agricultural fertilizer	ECOTOXICOLOGY
Bevier, CR	Utilization of energy substrates during calling activity in tropical frogs	BEHAVIORAL ECOLOGY AND SOCIOBIOLOGY
Richter, BD; Braun, DP; Mendelson, MA; Master, LL	Threats to imperiled freshwater fauna	CONSERVATION BIOLOGY
Wilson, AG; Wilson, EM; Groves, CR; Wallace, RL	US distribution of the Coeur d'Alene salamander (Plethodon idahoensis Slater and Slipp)	GREAT BASIN NATURALIST
Hanken, J; Klymkowsky, MW; Alley, KE; Jennings, DH	Jaw muscle development as evidence for embryonic repatterning in direct-developing frogs	PROCEEDINGS OF THE ROYAL SOCIETY B-BIOLOGICAL SCIENCES
Barton, DP	Introduced animals and their parasites: The cane toad, Bufo marinus, in Australia	AUSTRALIAN JOURNAL OF ECOLOGY
Cheplick, GP	Responses to severe competitive stress in a clonal plant: Differences between genotypes	OIKOS
Driscoll, DA; Roberts, JD	Impact of fuel-reduction burning on the frog Geocrinia lutea in southwest Western Australia	AUSTRALIAN JOURNAL OF ECOLOGY
Healey, M; Thompson, D; Robertson, A	Amphibian communities associated with billabong habitats on the Murrumbidgee floodplain, Australia	AUSTRALIAN JOURNAL OF ECOLOGY
Thewissen, JGM; Fish, FE	Locomotor evolution in the earliest cetaceans: functional model, modern analogues, and paleontological evidence	PALEOBIOLOGY
Semlitsch, RD; Hotz, H; Guex, GD	Competition among tadpoles of coexisting hemiclones of hybridogenetic Rana esculenta: Support for the frozen niche variation model	EVOLUTION
Iriarte, JA; Feinsinger, P; Jaksic, FM	Trends in wildlife use and trade in Chile	BIOLOGICAL CONSERVATION
Pinchera, F; Boitani, L; Corsi, F	Application to the terrestrial vertebrates of Italy of a system proposed by IUCN for a new classification of national Red List categories	BIODIVERSITY AND CONSERVATION
Llewellyn, LE; Bell, PM; Moczydlowski, EG	Phylogenetic survey of soluble saxitoxin-binding activity in pursuit of the function and molecular evolution of saxiphilin, a relative of transferrin	PROCEEDINGS OF THE ROYAL SOCIETY B-BIOLOGICAL SCIENCES
Cooper, CM; Smiley, PC; Wigginton, JD; Knight, SS; Kallies, KW	Vertebrate use of habitats created by installation of field-scale erosion control structures	JOURNAL OF FRESHWATER ECOLOGY
Gamradt, SC; Kats, LB	Impact of chaparral wildfire-induced sedimentation on oviposition of stream-breeding California newts (Taricha torosa)	OECOLOGIA
Peres, CA	Primate community structure at twenty western Amazonian flooded and unflooded forests	JOURNAL OF TROPICAL ECOLOGY
Sket, B	Distribution of Proteus (Amphibia: Urodela: Proteidae) and its possible explanation	JOURNAL OF BIOGEOGRAPHY
Hechtel, LJ; Juliano, SA	Effects of a predator on prey metamorphosis: Plastic responses by prey or selective mortality?	ECOLOGY
Laurila, A; Aho, T	Do female common frogs choose their breeding habitat to avoid predation on tadpoles?	OIKOS
Letnic, MI; Fox, BJ	The impact of industrial fluoride fallout on faunal succession following sand mining of dry sclerophyll forest at Tomago, NSW .1. Lizard recolonisation	BIOLOGICAL CONSERVATION
Rowe, G; Beebee, TJC; Burke, T	PCR primers for polymorphic microsatellite loci in the anuran amphibian Bufo calamita	MOLECULAR ECOLOGY
Skelly, DK; Meir, E	Rule-based models for evaluating mechanisms of distributional change	CONSERVATION BIOLOGY
White, D; Minotti, PG; Barczak, MJ; Sifneos, JC; Freemark, KE; Santelmann, MV; Steinitz, CF; Kiester, AR; Preston, EM	Assessing risks to biodiversity from future landscape change	CONSERVATION BIOLOGY
Toda, M; Nishida, M; Matsui, M; Wu, GF; Ota, H	Allozyme variation among East Asian populations of the Indian rice frog, Rana limnocharis (Amphibia: Anura)	BIOCHEMICAL SYSTEMATICS AND ECOLOGY
McCollum, SA; Leimberger, JD	Predator-induced morphological changes in an amphibian: Predation by dragonflies affects tadpole shape and color	OECOLOGIA
Williams, PH; Gaston, KJ; Humphries, CJ	Mapping biodiversity value worldwide: Combining higher-taxon richness from different groups	PROCEEDINGS OF THE ROYAL SOCIETY B-BIOLOGICAL SCIENCES
Hecnar, SJ; MCloskey, RT	Changes in the composition of a ranid frog community following bullfrog extinction	AMERICAN MIDLAND NATURALIST
Oldham, RS; Latham, DM; HiltonBrown, D; Towns, M; Cooke, AS; Burn, A	The effect of ammonium nitrate fertiliser on frog (Rana temporaria) survival	AGRICULTURE ECOSYSTEMS & ENVIRONMENT
Spieler, M; Linsenmair, KE	Choice of optimal oviposition sites by Hoplobatrachus occipitalis (Anura: Ranidae) in an unpredictable and patchy environment	OECOLOGIA
Perotti, MG	Reproductive modes and quantitative reproductive parameters of an anuran assemblage from the semiarid Chaco, Salta, Argentina	REVISTA CHILENA DE HISTORIA NATURAL
Beck, CW	Effect of changes in resource level on age and size at metamorphosis in Hyla squirella	OECOLOGIA
Greenfield, MD; Tourtellot, MK; Snedden, WA	Precedence effects and the evolution of chorusing	PROCEEDINGS OF THE ROYAL SOCIETY B-BIOLOGICAL SCIENCES
Hokit, DG; Blaustein, AR	Effects of kinship on interactions between tadpoles of Rana cascadae	ECOLOGY
Peacor, SD; Werner, EE	Trait-mediated indirect interactions in a simple aquatic food web	ECOLOGY
Laurila, A; Kujasalo, J; Ranta, E	Different antipredator behaviour in two anuran tadpoles: Effects of predator diet	BEHAVIORAL ECOLOGY AND SOCIOBIOLOGY
Evans, BJ; Morales, JC; Picker, MD; Kelley, DB; Melnick, DJ	Comparative molecular phylogeography of two Xenopus species, X-gilli and X-laevis, in the south-western Cape province, South Africa	MOLECULAR ECOLOGY
Letnic, M; Fox, BJ	The impact of industrial fluoride fallout on faunal succession following sand-mining of dry sclerophyll forest at Tomago, NSW .2. Myobatrachid frog recolonization	BIOLOGICAL CONSERVATION
Emerson, SB	Testis size variation in frogs: testing the alternatives	BEHAVIORAL ECOLOGY AND SOCIOBIOLOGY
Kiesecker, JM; Blaustein, AR	Population differences in responses of red-legged frogs (Rana aurora) to introduced bullfrogs	ECOLOGY
Driscoll, DA	Mobility and metapopulation structure of Geocrinia alba and Geocrinia vitellina, two endangered frog species from southwestern Australia	AUSTRALIAN JOURNAL OF ECOLOGY
Summers, K; Amos, W	Behavioral, ecological, and molecular genetic analyses of reproductive strategies in the Amazonian dart-poison frog, Dendrobates ventrimaculatus	BEHAVIORAL ECOLOGY
Gibson, RC; Freeman, M	Conservation at home: Recovery programme for the agile frog Rana dalmatina in Jersey	DODO-JOURNAL OF THE WILDLIFE PRESERVATION TRUSTS
Marsh, DM; Pearman, PB	Effects of habitat fragmentation on the abundance of two species of Leptodactylid frogs in an Andean montane forest	CONSERVATION BIOLOGY
Kaiser, H	Origins and introductions of the Caribbean frog, Eleutherodactylus johnstonei (Leptodactylidae): management and conservation concerns	BIODIVERSITY AND CONSERVATION
Busby, WH; Brecheisen, WR	Chorusing phenology and habitat associations of the crawfish frog, Rana areolata (Anura: Ranidae), in Kansas	SOUTHWESTERN NATURALIST
Hecnar, SJ; MCloskey, RT	Spatial scale and determination of species status of the green frog	CONSERVATION BIOLOGY
Fujioka, M; Lane, SJ	The impact of changing irrigation practices in rice fields on frog populations of the Kanto Plain, central Japan	ECOLOGICAL RESEARCH
Yanosky, AA; Mercolli, C; Dixon, JR	Field ecology and population estimates of the veined tree frog (Phrynohyas venulosa) in the eastern Chaco of Argentina	TEXAS JOURNAL OF SCIENCE
Heinen, JT; Hammond, G	Antipredator behaviors of newly metamorphosed green frogs (Rana clamitans) and leopard frogs (R-pipiens) in encounters with eastern garter snakes (Thamnophis s-sirtalis)	AMERICAN MIDLAND NATURALIST
Patarnello, T; Bargelloni, L; Boncinelli, E; Spada, F; Pannese, M; Broccoli, V	Evolution of Emx genes and brain development in vertebrates	PROCEEDINGS OF THE ROYAL SOCIETY B-BIOLOGICAL SCIENCES
Rist, L; Semlitsch, RD; Hotz, H; Reyer, HU	Feeding behaviour, food consumption, and growth efficiency of hemiclonal and parental tadpoles of the Rana esculenta complex	FUNCTIONAL ECOLOGY
Kupferberg, SJ	Bullfrog (Rana catesbeiana) invasion of a California river: The role of larval competition	ECOLOGY
Williams, SE; Pearson, RG	Historical rainforest contractions, localized extinctions and patterns of vertebrate endemism in the rainforests of Australia's wet tropics	PROCEEDINGS OF THE ROYAL SOCIETY B-BIOLOGICAL SCIENCES
Esch, GW; Wetzel, EJ; Zelmer, DA; Schotthoefer, AM	Long-term changes in parasite population and community structure: A case history	AMERICAN MIDLAND NATURALIST
Haverty, MI; Collins, MS; Nelson, LJ; Thorne, BL	Cuticular hydrocarbons of termites of the British Virgin Islands	JOURNAL OF CHEMICAL ECOLOGY
Libois, R	Seasonal diet and feeding tactics of the European otter (Lutra lutra) in Central France	VIE ET MILIEU-LIFE AND ENVIRONMENT
Somerfield, PJ; Olsgard, F; Carr, MR	A further examination of two new taxonomic distinctness measures	MARINE ECOLOGY PROGRESS SERIES
Qualls, FJ; Shine, R	Geographic variation in 'costs of reproduction' in the scincid lizard Lampropholis guichenoti	FUNCTIONAL ECOLOGY
Shine, R; Elphick, MJ; Harlow, PS	The influence of natural incubation environments on the phenotypic traits of hatchling lizards	ECOLOGY
Cooper, WE	Correlated evolution of prey chemical discrimination with foraging, lingual morphology and vomeronasal chemoreceptor abundance in lizards	BEHAVIORAL ECOLOGY AND SOCIOBIOLOGY
Fair, WS; Henke, SE	Effects of habitat manipulations on Texas horned lizards and their prey	JOURNAL OF WILDLIFE MANAGEMENT
Hein, EW; Whitaker, SJ	Homing in eastern fence lizards (Sceloporus undulatus) following short-distance translocation	GREAT BASIN NATURALIST
Irschick, DJ; Vitt, LJ; Zani, PA; Losos, JB	A comparison of evolutionary radiations in mainland and Caribbean Anolis lizards	ECOLOGY
Baird, TA; Fox, SF; McCoy, JK	Population differences in the roles of size and coloration in intra- and intersexual selection in the collared lizard, Crotaphytus collaris: influence of habitat and social organization	BEHAVIORAL ECOLOGY
Hasegawa, M	Density effects on life-history traits of an island lizard population	ECOLOGICAL RESEARCH
Sorci, G; deFraipont, M; Clobert, J	Host density and ectoparasite avoidance in the common lizard (Lacerta vivipara)	OECOLOGIA
Traveset, A; Saez, E	Pollination of Euphorbia dendroides by lizards and insects: Spatio-temporal variation in patterns of flower visitation	OECOLOGIA
Olsson, M; Shine, R	The seasonal timing of oviposition in sand lizards (Lacerta agilis): Why early clutches are better	JOURNAL OF EVOLUTIONARY BIOLOGY
Diaz, JA	Ecological correlates of the thermal quality of an ectotherm's habitat: A comparison between two temperate lizard populations	FUNCTIONAL ECOLOGY
Martin, J; Salvador, A	Microhabitat selection by the Iberian rock lizard Lacerta monticola: Effects on density and spatial distribution of individuals	BIOLOGICAL CONSERVATION
MacCulloch, RD; Murphy, RW; Kupriyanova, LA; Darevsky, IS	The Caucasian rock lizard Lacerta rostombekovi: A monoclonal parthenogenetic vertebrate	BIOCHEMICAL SYSTEMATICS AND ECOLOGY
MCloskey, RT	Response of a lizard species to the senescence of a dominant plant in the Sonoran desert	ECOSCIENCE
Hews, DK; Thompson, CW; Moore, IT; Moore, MC	Population frequencies of alternative male phenotypes in tree lizards: geographic variation and common-garden rearing studies	BEHAVIORAL ECOLOGY AND SOCIOBIOLOGY
Wagner, EL; Gleeson, TT	The influence of thermoregulation on behavioural recovery from exercise in a lizard	FUNCTIONAL ECOLOGY
Pough, FH; Preest, MR; Fusari, MH	Prey-handling and the evolutionary ecology of sand-swimming lizards (Lerista: Scincidae)	OECOLOGIA
Abell, AJ	Estimating paternity with spatial behaviour and DNA fingerprinting in the striped plateau lizard, Sceloporus virgatus (Phrynosomatidae)	BEHAVIORAL ECOLOGY AND SOCIOBIOLOGY
Butler, MA; Losos, JB	Testing for unequal amounts of evolution in a continuous character on different branches of a phylogenetic tree using linear and squared-change parsimony: An example using lesser antillean Anolis lizards	EVOLUTION
Olsson, M; Shine, R	Advantages of multiple matings to females: A test of the infertility hypothesis using lizards	EVOLUTION
Oppliger, A; Clobert, J	Reduced tail regeneration in the Common Lizard, Lacerta vivipara, parasitized by blood parasites	FUNCTIONAL ECOLOGY
Blazquez, MC; RodriguezEstrella, R	Factors influencing the selection of basking perches on cardon cacti by spiny-tailed iguanas (Ctenosaura hemilopha)	BIOTROPICA
GalinaTessaro, P; OrtegaRubio, A; RomeroSchmidt, H; Blazquez, C	September diet and reproductive state of Uta stansburiana (Phrynosomatidae) at Isla San Roque, Baja California Sur, Mexico	JOURNAL OF ARID ENVIRONMENTS
Sorci, G; Clobert, J	Environmental maternal effects on locomotor performance in the common lizard (Lacerta vivipara)	EVOLUTIONARY ECOLOGY
Veiga, JP; Salvador, A; Martin, J; Lopez, P	Testosterone stress does not increase asymmetry of a hormonally mediated sexual ornament in a lizard	BEHAVIORAL ECOLOGY AND SOCIOBIOLOGY
Benabib, M; Kjer, KM; Sites, JW	Mitochondrial DNA sequence-based phylogeny and the evolution of viviparity in the Sceloporus scalaris group (Reptilia, Squamata)	EVOLUTION
Cooper, SJB; Bull, CM; Gardner, MG	Characterization of microsatellite loci from the socially monogamous lizard Tiliqua rugosa using a PCR-based isolation technique	MOLECULAR ECOLOGY
Durtsche, RD; Gier, PJ; Fuller, MM; Lutterschmidt, WI; Bradley, R; Meier, CK; Hardy, SC	Ontogenetic variation in the autecology of the greater earless lizard Cophosaurus texanus	ECOGRAPHY
Mathies, T; Andrews, RM	Influence of pregnancy on the thermal biology of the lizard, Sceloporus jarrovi: Why do pregnant females exhibit low body temperatures?	FUNCTIONAL ECOLOGY
Schall, JJ; Staats, CM	Parasites and the evolution of extravagant male characters: Anolis lizards on Caribbean islands as a test of the Hamilton-Zuk hypothesis	OECOLOGIA
Baez, M; Brown, RP	Testing multivariate patterns of within-island differentiation in Podarcis dugesii from Madeira	JOURNAL OF EVOLUTIONARY BIOLOGY
Capula, M	High genetic variability in insular populations of the lacertid lizard, Podarcis muralis	BIOCHEMICAL SYSTEMATICS AND ECOLOGY
Cullum, AJ	Comparisons of physiological performance in sexual and asexual whiptail lizards (genus Cnemidophorus): Implications for the role of heterozygosity	AMERICAN NATURALIST
AlJohany, AM; AlSadoon, MK; AlFarraj, SA	Reproductive biology of the skink Scincus mitranus (Anderson, 1871) in the central region of Saudi Arabia	JOURNAL OF ARID ENVIRONMENTS
Barrows, CW	Habitat relationships of the Coachella Valley fringe-toed lizard (Uma inornata)	SOUTHWESTERN NATURALIST
Carothers, JH; Fox, SF; Marquet, PA; Jaksic, FM	Thermal characteristics of ten Andean lizards of the genus Liolaemus in central Chile	REVISTA CHILENA DE HISTORIA NATURAL
Christian, KA; Baudinette, RV; Pamula, Y	Energetic costs of activity by lizards in the field	FUNCTIONAL ECOLOGY
Fisher, RN	Dispersal and evolution of the Pacific Basin gekkonid lizards Gehyra oceanica and Gehyra mutilata	EVOLUTION
Censky, EJ	Female mate choice in the non-territorial lizard Ameiva plei (Teiidae)	BEHAVIORAL ECOLOGY AND SOCIOBIOLOGY
Dmiel, R; Perry, G; Lazell, J	Evaporative water loss in nine insular populations of the lizard Anolis cristatellus group in the British Virgin islands	BIOTROPICA
MCloskey, RT; Hecnar, SJ; Chalcraft, DR; Cotter, JE; Johnston, J; Poulin, R	Colonization and saturation of habitats by lizards	OIKOS
Salvador, A; Veiga, JP; Martin, J; Lopez, P	Testosterone supplementation in subordinate, small male lizards: Consequences for aggressiveness, color development, and parasite load	BEHAVIORAL ECOLOGY
Vitt, LJ; Zani, PA; Lima, ACM	Heliotherms in tropical rain forest: The ecology of Kentropyx calcarata (Teiidae) and Mabuya nigropunctata (Scincidae) in the Curua-Una of Brazil	JOURNAL OF TROPICAL ECOLOGY
Gullberg, A; Olsson, M; Tegelstrom, H	Male mating success, reproductive success and multiple paternity in a natural population of sand lizards: Behavioural and molecular genetics data	MOLECULAR ECOLOGY
LemosEspinal, JA; Smith, GR; Ballinger, RE	Thermal ecology of the lizard, Sceloporus gadoviae, in an arid tropical scrub forest	JOURNAL OF ARID ENVIRONMENTS
Parr, SJ; Naveso, MA; Yarar, M	Habitat and potential prey surrounding lesser kestrel Falco naumanni colonies in central Turkey	BIOLOGICAL CONSERVATION
Paulissen, MA	Aggressive behaviors of lizards of the parthenogenetic Cnemidophorus laredoensis complex (Sauria: Teiidae) in southern Texas	TEXAS JOURNAL OF SCIENCE
Spiller, DA; Schoener, TW	Folivory on islands with and without insectivorous lizards: An eight-year study	OIKOS
Bauwens, D; DiazUriarte, R	Covariation of life-history traits in lacertid lizards: A comparative study	AMERICAN NATURALIST
Buley, KR; Prior, KA; Gibson, RC	In search of the St. Lucia racer Liophis ornatus, with further observations on the reptile fauna of the Maria Islands, St. Lucia, West Indies	DODO-JOURNAL OF THE WILDLIFE PRESERVATION TRUSTS
Lichtenbelt, WDVM; Vogel, JT; Wesselingh, RA	Energetic consequences of field body temperatures in the green iguana	ECOLOGY
Bayless, MK	The distribution of African monitor lizards (Sauria : Varanidae)	AFRICAN JOURNAL OF ECOLOGY
Losos, JB; de Queiroz, K	Darwin's lizards	NATURAL HISTORY
Schluter, D; Price, T; Mooers, AO; Ludwig, D	Likelihood of ancestor states in adaptive radiation	EVOLUTION
Smith, DG	Ecological factors influencing the antipredator behaviors of the ground skink, Scincella lateralis	BEHAVIORAL ECOLOGY
Crook, AC	Colour patterns in a coral reef fish - Is background complexity important?	JOURNAL OF EXPERIMENTAL MARINE BIOLOGY AND ECOLOGY
Goldberg, SR; Bursey, CR; Cheam, H	Persistence and stability of the component helminth community of the sagebrush lizard, Sceloporus graciosus (Phrynosomatidae) from Los Angeles County, California, 1972-1973, 1986-1996	AMERICAN MIDLAND NATURALIST
Znari, M; ElMouden, E	Seasonal changes in the diet of adult and juvenile Agama impalearis (Lacertilia: Agamidae) in the central Jbilet mountains, Morocco	JOURNAL OF ARID ENVIRONMENTS
Hager, SB; Brattstrom, BH	Surface activity of the San Diego horned lizard, Phrynosoma coronatum blainvillii	SOUTHWESTERN NATURALIST
LemosEspinal, JA; Ballinger, RE; Sarabia, SS; Smith, GR	Thermal ecology of the lizard Sceloporus mucronatus mucronatus in Sierra del Ajusco, Mexico	SOUTHWESTERN NATURALIST
Shine, R; Madsen, TRL; Elphick, MJ; Harlow, PS	The influence of nest temperatures and maternal brooding on hatchling phenotypes in water pythons	ECOLOGY
Smith, HM; WatkinsColwell, GJ; LemosEspinal, JA; Chiszar, D	A new subspecies of the lizard Sceloporus scalaris (Reptilia: Sauria: Phrynosomatidae) from the Sierra Madre Occidental of Mexico	SOUTHWESTERN NATURALIST
Stamps, JA; Krishnan, VV	Functions of fights in territory establishment	AMERICAN NATURALIST
Reading, CJ	A proposed standard method for surveying reptiles on dry lowland heath	JOURNAL OF APPLIED ECOLOGY
Guillaume, CP; Heulin, B; Beshkov, V	Biogeography of Lacerta (Zootoca) vivipara: Reproductive mode and enzyme phenotypes in Bulgaria	ECOGRAPHY
Tiebout, HM; Anderson, RA	A comparison of corridors and intrinsic connectivity to promote dispersal in transient successional landscapes	CONSERVATION BIOLOGY
Doughty, P; Shine, R	Detecting life history trade-offs: Measuring energy stores in ''capital'' breeders reveals costs of reproduction	OECOLOGIA
Paulissen, MA; Walker, JM; Cordes, JE	Diet of the Texas yellow-faced racerunner, Cnemidophorus sexlineatus stephensi (Sauria: Teiidae), in southern Texas	TEXAS JOURNAL OF SCIENCE
Galan, P	Reproductive ecology of the lacertid lizard Podarcis bocagei	ECOGRAPHY
AlvarezCardenas, S; OrtegaRubio, A; GalinaTessaro, P; VegaVillasante, F	Observations on behavior of the lizard Uta stansburiana during a total solar eclipse	SOUTHWESTERN NATURALIST
Lenart, LA; Powell, R; Parmerlee, JS; Lathrop, A; Smith, DD	Anoline diversity in three differentially altered habitats in the Sierra de Baoruco, Republica Domimicana, Hispaniola	BIOTROPICA
Lee, MSY	On snake-like dentition in mosasaurian lizards	JOURNAL OF NATURAL HISTORY
Leis, JM; Carson-Ewart, BM	In situ swimming speeds of the late pelagic larvae of some Indo-Pacific coral-reef fishes	MARINE ECOLOGY PROGRESS SERIES
Miranda, L; Collazo, JA	Food habits of 4 species of wading birds (Ardeidae) in a tropical mangrove swamp	COLONIAL WATERBIRDS
Munday, PL; Jones, GP; Caley, MJ	Habitat specialisation and the distribution and abundance of coral-dwelling gobies	MARINE ECOLOGY PROGRESS SERIES
Olsson, M; Shine, R	The limits to reproductive output: Offspring size versus number in the sand lizard (Lacerta agilis)	AMERICAN NATURALIST
Wilson, DT; McCormick, MI	Spatial and temporal validation of settlement-marks in the otoliths of tropical reef fishes	MARINE ECOLOGY PROGRESS SERIES
Lee, MSY	The evolution of the reptilian hindfoot and the homology of the hooked fifth metatarsal	JOURNAL OF EVOLUTIONARY BIOLOGY
Real, R; Pleguezuelos, JM; Fahd, S	The distribution patterns of reptiles in the Riff region, northern Morocco	AFRICAN JOURNAL OF ECOLOGY
Wikelski, M; Carrillo, V; Trillmich, F	Energy limits to body size in a grazing reptile, the Galapagos marine iguana	ECOLOGY
DawesGromadzki, TZ; Bull, CM	Laboratory studies of ant predation on parapatric reptile ticks	AUSTRALIAN JOURNAL OF ECOLOGY
How, RA; Kitchener, DJ	Biogeography of Indonesian snakes	JOURNAL OF BIOGEOGRAPHY
AlDokhi, OA	Fine structure of sperm tail differentiation in the sand skink, Scincus mitranus (Anderson, 1871) (Squamata, Reptilia)	JOURNAL OF ARID ENVIRONMENTS
Tanner, WW	Utah reptiles occurring only in southern Utah	GREAT BASIN NATURALIST
Adams, DA	Trinacromerum bonneri, new species, last and fastest pliosaur of the western interior seaway	TEXAS JOURNAL OF SCIENCE
LeCorre, M; Jouventin, P	Ecological significance and conservation priorities of Europa Island (western Indian Ocean), with special reference to seabirds	REVUE D ECOLOGIE-LA TERRE ET LA VIE
Rohr, DH	Demographic and life-history variation in two proximate populations of a viviparous skink separated by a steep altitudinal gradient	JOURNAL OF ANIMAL ECOLOGY
Webb, JK; Shine, R	Out on a limb: Conservation implications of tree-hollow use by a threatened snake species (Hoplocephalus bungaroides: Serpentes, Elapidae)	BIOLOGICAL CONSERVATION
Shine, R; Madsen, T	Prey abundance and predator reproduction: Rats and pythons on a tropical Australian floodplain	ECOLOGY
Taber, AB; Novaro, AJ; Neris, N; Colman, FH	The food habits of sympatric jaguar and puma in the Paraguayan Chaco	BIOTROPICA
Krawchuk, MA; Koper, N; Brooks, RJ	Observations of a possible cleaning symbiosis between Painted Turtles, Chrysemys picta, and Snapping Turtles, Chelydra serpentina, in central Ontario	CANADIAN FIELD-NATURALIST
Pinsof, JD; Echols, J	A late Pleistocene (Sangamonian) vertebrate fauna from eastern Texas	TEXAS JOURNAL OF SCIENCE
Burton, AM; Olsen, P	Niche partitioning by two sympatric goshawks in the Australian wet tropics: Breeding-season diet	WILDLIFE RESEARCH
Erzini, K; Monteiro, CC; Ribeiro, J; Santos, MN; Gaspar, M; Monteiro, P; Borges, TC	An experimental study of gill net and trammel net 'ghost fishing' off the Algarve (southern Portugal)	MARINE ECOLOGY PROGRESS SERIES
McKilligan, NG	A long term study of factors influencing the breeding success of the cattle egret in Australia	COLONIAL WATERBIRDS
Paltridge, R; Gibson, D; Edwards, G	Diet of the feral cat (Felis catus) in central Australia	WILDLIFE RESEARCH
Parris, DC; Grandstaff, BS; Denton, RK; Lucas, SG	Type locality of Liodon dyspelor Cope (Reptilia: Mosasauridae)	PROCEEDINGS OF THE ACADEMY OF NATURAL SCIENCES OF PHILADELPHIA
Blaustein, L	Non-consumptive effects of larval Salamandra on crustacean prey: Can eggs detect predators?	OECOLOGIA
Jockusch, EL	Geographic variation and phenotypic plasticity of number of trunk vertebrae in slender salamanders, Batrachoseps (Caudata : Plethodontidae)	EVOLUTION
Ash, AN	Disappearance and return of plethodontid salamanders to clearcut plots in the southern Blue Ridge Mountains	CONSERVATION BIOLOGY
Maret, TJ; Collins, JP	Ecological origin of morphological diversity: A study of alternative trophic phenotypes in larval salamanders	EVOLUTION
Jockusch, EL	An evolutionary correlate of genome size change in plethodontid salamanders	PROCEEDINGS OF THE ROYAL SOCIETY B-BIOLOGICAL SCIENCES
Carter, PA	Maintenance of the Adh polymorphism in Ambystoma tigrinum nebulosum (tiger salamanders) .1. Genotypic differences in time to metamorphosis in extreme oxygen environments	HEREDITY
Berra, TM; Pusey, BJ	Threatened fishes of the world: Lepidogalaxias salamandroides Mees, 1961 (Lepidogalaxiidae)	ENVIRONMENTAL BIOLOGY OF FISHES
Kark, S; Warburg, I; Werner, YL	Polymorphism in the snake Psammophis schokari on both sides of the desert edge in Israel and Sinai	JOURNAL OF ARID ENVIRONMENTS
Webb, JK; Shine, R	A field study of spatial ecology and movements of a threatened snake species, Hoplocephalus bungaroides	BIOLOGICAL CONSERVATION
Luiselli, L; Capizzi, D	Influences of area, isolation and habitat features on distribution of snakes in Mediterranean fragmented woodlands	BIODIVERSITY AND CONSERVATION
Randall, JA; Matocq, MD	Why do kangaroo rats (Dipodomys spectabilis) footdrum at snakes?	BEHAVIORAL ECOLOGY
Chiszar, D; Lukas, W; Smith, HM	Response to rodent saliva by two species of rodentiophagous snakes	JOURNAL OF CHEMICAL ECOLOGY
Heatwole, H	Marine snakes: Are they a sustainable resource?	WILDLIFE SOCIETY BULLETIN
Ganskopp, D; Myers, B; Lambert, S; Cruz, R	Preferences and behavior of cattle grazing 8 varieties of grasses	JOURNAL OF RANGE MANAGEMENT
McDaniel, KC; Hart, CR; Carroll, DB	Broom snakeweed control with fire on New Mexico blue grama rangeland	JOURNAL OF RANGE MANAGEMENT
Goldberg, SR	Reproduction in the western coral snake, Micruroides euryxanthus (elapidae), from Arizona and Sonora, Mexico	GREAT BASIN NATURALIST
Clark, GM	Occurrence and flux of selected pesticides in surface water of the upper Snake River Basin, Idaho and western Wyoming	JOURNAL OF SOIL AND WATER CONSERVATION
Cummings, SA; Brannon, EL; Adams, KJ; Thorgaard, GH	Genetic analyses to establish captive breeding priorities for endangered snake river sockeye salmon	CONSERVATION BIOLOGY
Hinman, KE; Throop, HL; Adams, KL; Dake, AJ; McLauchlan, KK; McKone, MJ	Predation by free-ranging birds on partial coral snake mimics: The importance of ring width and color	EVOLUTION
Kelley, KC; Arnold, SJ; Glatstone, J	The effects of substrate and vertebral number on locomotion in the garter snake Thamnophis elegans	FUNCTIONAL ECOLOGY
Goldberg, SR	Reproduction in the western shovelnose snake, Chionactis occipitalis (Colubridae), from California	GREAT BASIN NATURALIST
VanHorne, B; Schooley, RL; Knick, ST; Olson, GS; Burnham, KP	Use of burrow entrances to indicate densities of Townsend's ground squirrels	JOURNAL OF WILDLIFE MANAGEMENT
Othberg, KL; McDaniel, PA; Fosberg, MA	Soil development on a Pleistocene terrace sequence, Boise Valley, Idaho	NORTHWEST SCIENCE
Qin, JG; He, X; Fast, AW	A bioenergetics model for an air-breathing fish, Channa striatus	ENVIRONMENTAL BIOLOGY OF FISHES
Cole, KL; Henderson, N; Shafer, DS	Holocene vegetation and historic grazing impacts at Capitol Reef National Park reconstructed using packrat middens	GREAT BASIN NATURALIST
Prior, KA; Gibbs, HL; Weatherhead, PJ	Population genetic structure in the black rat snake: Implications for management	CONSERVATION BIOLOGY
Smith, TG	Macdonaldius seetae (Nematoda: Spirurida: Filaroidea) in a Trans-Pecos rat snake (Elaphe subocularis)	SOUTHWESTERN NATURALIST
VanHorne, B; Olson, GS; Schooley, RL; Corn, JG; Burnham, KP	Effects of drought and prolonged winter on Townsend's ground squirrel demography in shrubsteppe habitats	ECOLOGICAL MONOGRAPHS
Ayers, DY; Shine, R	Thermal influences on foraging ability: Body size, posture and cooling rate of an ambush predator, the python Morelia spilota	FUNCTIONAL ECOLOGY
Bolette, DP	Oligacanthorhynchid cystacanths (Acanthocephala) in a long-nosed snake, Rhinocheilus lecontei lecontei (Colubridae) and a mojave rattlesnake, Crotalus scutulatus scutulatus (Viperidae) from Maricopa County, Arizona	SOUTHWESTERN NATURALIST
Colwell, FS; Lehman, RM	Carbon source utilization profiles for microbial communities from hydrologically distinct zones in a basalt aquifer	MICROBIAL ECOLOGY
Knick, ST; Dyer, DL	Distribution of black-tailed jackrabbit habitat determined by GIS in southwestern Idaho	JOURNAL OF WILDLIFE MANAGEMENT
Pond, DW; Dixon, DR; Bell, MV; Fallick, AE; Sargent, JR	Occurrence of 16:2(n-4) and 18:2(n-4) fatty acids in the lipids of the hydrothermal vent shrimps Rimicaris exoculata and Alvinocaris markensis: nutritional and trophic implications	MARINE ECOLOGY PROGRESS SERIES
Wilber, PG; Patrick, MJ	Mark-recapture vs simulated removal trapping for assessing temporal patterns in ecological communities: An example using coccidian parasites of two species of rodents	AMERICAN MIDLAND NATURALIST
Cheng, IJ; Chen, TH	The incidental capture of five species of sea turtles by coastal setnet fisheries in the Eastern waters of Taiwan	BIOLOGICAL CONSERVATION
Valentine, JF; Heck, KL; Busby, J; Webb, D	Experimental evidence that herbivory increases shoot density and productivity in a subtropical turtlegrass (Thalassia testudinum) meadow	OECOLOGIA
Yerli, S; Canbolat, AF; Brown, LJ; Macdonald, DW	Mesh grids protect loggerhead turtle Caretta caretta nests from red fox Vulpes vulpes predation	BIOLOGICAL CONSERVATION
Daigle, C	Size and characteristics of a Wood Turtle, Clemmys insculpta, population in southern Quebec	CANADIAN FIELD-NATURALIST
Limpus, C; Chaloupka, M	Nonparametric regression modelling of green sea turtle growth rates (southern Great Barrier Reef)	MARINE ECOLOGY PROGRESS SERIES
Ratnaswamy, MJ; Warren, RJ; Kramer, MT; Adam, MD	Comparisons of lethal and nonlethal techniques to reduce raccoon depredation of sea turtle nests	JOURNAL OF WILDLIFE MANAGEMENT
Chaloupka, MY; Limpus, CJ	Robust statistical modelling of hawksbill sea turtle growth rates (southern Great Barrier Reef)	MARINE ECOLOGY PROGRESS SERIES
Robertson, BA; Cannon, AC	Occurrence of infectious bacteria in captive-reared Kemp's ridley (Lepidochelys kempii) and loggerhead (Caretta caretta) sea turtles	TEXAS JOURNAL OF SCIENCE
Rowe, JW	Growth rate, body size, sexual dimorphism and morphometric variation in four populations of painted turtles (Chrysemys picta bellii) from Nebraska	AMERICAN MIDLAND NATURALIST
Pandav, B; Choudhury, BC; Kar, CS	Mortality of olive ridley turtles Lepidochelys olivacea due to incidental capture in fishing nets along the Orissa coast, India	ORYX
Preen, AR; Marsh, H; Lawler, IR; Prince, RIT; Shepherd, R	Distribution and abundance of dugongs, turtles, dolphins and other Megafauna in Shark Bay, Ningaloo Reef and Exmouth Gulf, western Australia	WILDLIFE RESEARCH
Sites, JW; Crandall, KA	Testing species boundaries in biodiversity studies	CONSERVATION BIOLOGY
Roosenburg, WM; Cresko, W; Modesitte, M; Robbins, MB	Diamondback terrapin (Malaclemys terrapin) mortality in crab pots	CONSERVATION BIOLOGY
Sanchez, AJ	Habitat preference of Penaeus duorarum Burkenroad (Crustacea: Decapoda) in a tropical coastal lagoon, southwest Gulf of Mexico	JOURNAL OF EXPERIMENTAL MARINE BIOLOGY AND ECOLOGY
Dyer, FC	Birds do it, bees do it, even turtles in the sea do it	NATURAL HISTORY
Feare, CJ; Gill, EL; Carty, P; Carty, HE; Ayrton, VJ	Habitat use by Seychelles sooty terns Sterna fuscata and implications for colony management	BIOLOGICAL CONSERVATION
Nakamura, K	Estimation of effective area of bird scarers	JOURNAL OF WILDLIFE MANAGEMENT
Zug, GR; Kalb, HJ; Luzar, SJ	Age and growth in wild Kemp's ridley seaturtles Lepidochelys kempii from skeletochronological data	BIOLOGICAL CONSERVATION
Braun, J; Epperly, SP; Collazo, JA	Evaluation of a sonic telemetry system in three habitats of an estuarine environment	JOURNAL OF EXPERIMENTAL MARINE BIOLOGY AND ECOLOGY
Ojeda, MM	Wildlife management in Venezuela: Experiences and future perspectives	WILDLIFE SOCIETY BULLETIN
Burbrink, FT; Phillips, CA; Heske, EJ	A riparian zone in southern Illinois as a potential dispersal corridor for reptiles and amphibians	BIOLOGICAL CONSERVATION
Welsh, HH; Ollivier, LM	Stream amphibians as indicators of ecosystem stress: A case study from California's redwoods	ECOLOGICAL APPLICATIONS
Denver, RJ; Mirhadi, N; Phillips, M	Adaptive plasticity in amphibian metamorphosis: Response of Scaphiopus hammondii tadpoles to habitat desiccation	ECOLOGY
Ota, H	Geographic patterns of endemism and speciation in amphibians and reptiles of the Ryukyu archipelago, Japan, with special reference to their paleogeographical implications	RESEARCHES ON POPULATION ECOLOGY
[truncated: 16,427 more rows]

## Sheet: mam_cln
Authors	Article Title	Source Title
[truncated: 23,604 more rows]
