# Supplementary material for: As human societies urbanize, so does ecology; taxonomic, geographic, and other research trends in urban vertebrate ecology
Source: Ecol Evol. 2024 May 20;14(5):e11439. doi: 10.1002/ece3.11439 (PMC11106554; doi:10.1002/ece3.11439)
Supplement: Supplementary file 2 — Data S1: Supporting information [file ECE3-14-e11439-s002.zip › data_topics.csv]

year	count	environmental toxicology	environmental toxicology	reproduction	reproduction	behavior	behavior	population dynamics	population dynamics	genetics	genetics	public health	public health	wildlife disease	wildlife disease	diet	diet	community composition	community composition	occupancy	occupancy	habitat use,,,, translocation	habitat use,,,, translocation	human w conflict	human w conflict	control//mgmt	control//mgmt	methods	methods	predator/prey relationships	predator/prey relationships	conservation	conservation	morph,physiology,stress,endo,pheno	morph,physiology,stress,endo,pheno
2001	12	0	0	0	0	0	0	1	8.333333333	1	8.333333333	1	8.333333333	1	8.333333333	0	0	3	25	0	0	3	25	1	8.333333333	1	8.333333333	0	0	0	0	1	8.333333333	0	0
2002	13	0	0	0	0	1	7.692307692	2	15.38461538	0	0	2	15.38461538	2	15.38461538	0	0	1	7.692307692	0	0	4	30.76923077	0	0	2	15.38461538	0	0	0	0	1	7.692307692	0	0
2003	15	1	6.666666667	0	0	6	40	0	0	0	0	0	0	0	0	1	6.666666667	1	6.666666667	1	6.666666667	1	6.666666667	2	13.33333333	2	13.33333333	0	0	1	6.666666667	0	0	0	0
2004	16	1	6.25	1	6.25	0	0	4	25	0	0	2	12.5	2	12.5	1	6.25	2	12.5	0	0	3	18.75	0	0	3	18.75	1	6.25	1	6.25	0	0	0	0
2005	12	0	0	1	8.333333333	1	8.333333333	1	8.333333333	0	0	2	16.66666667	3	25	0	0	2	16.66666667	0	0	3	25	1	8.333333333	1	8.333333333	0	0	1	8.333333333	2	16.66666667	0	0
2006	21	0	0	1	4.761904762	2	9.523809524	3	14.28571429	1	4.761904762	3	14.28571429	3	14.28571429	1	4.761904762	1	4.761904762	0	0	6	28.57142857	3	14.28571429	2	9.523809524	0	0	0	0	1	4.761904762	0	0
2007	26	2	7.692307692	0	0	0	0	4	15.38461538	0	0	2	7.692307692	2	7.692307692	1	3.846153846	4	15.38461538	0	0	3	11.53846154	2	7.692307692	3	11.53846154	0	0	2	7.692307692	3	11.53846154	0	0
2008	32	1	3.125	0	0	1	3.125	4	12.5	1	3.125	6	18.75	8	25	1	3.125	1	3.125	1	3.125	5	15.625	5	15.625	1	3.125	0	0	2	6.25	3	9.375	0	0
2009	34	1	2.941176471	1	2.941176471	3	8.823529412	3	8.823529412	2	5.882352941	4	11.76470588	4	11.76470588	1	2.941176471	2	5.882352941	2	5.882352941	9	26.47058824	4	11.76470588	4	11.76470588	0	0	1	2.941176471	1	2.941176471	0	0
2010	42	4	9.523809524	0	0	3	7.142857143	4	9.523809524	1	2.380952381	7	16.66666667	8	19.04761905	5	11.9047619	2	4.761904762	0	0	11	26.19047619	3	7.142857143	2	4.761904762	0	0	1	2.380952381	1	2.380952381	0	0
2011	57	1	1.754385965	0	0	6	10.52631579	4	7.01754386	1	1.754385965	6	10.52631579	6	10.52631579	0	0	5	8.771929825	4	7.01754386	11	19.29824561	6	10.52631579	13	22.80701754	0	0	1	1.754385965	3	5.263157895	0	0
2012	50	3	6	1	2	5	10	3	6	3	6	4	8	7	14	2	4	2	4	2	4	11	22	5	10	4	8	1	2	1	2	6	12	0	0
2013	58	3	5.172413793	2	3.448275862	7	12.06896552	4	6.896551724	3	5.172413793	7	12.06896552	6	10.34482759	3	5.172413793	5	8.620689655	4	6.896551724	15	25.86206897	4	6.896551724	6	10.34482759	0	0	2	3.448275862	1	1.724137931	0	0
2014	70	5	7.142857143	0	0	9	12.85714286	7	10	4	5.714285714	5	7.142857143	8	11.42857143	3	4.285714286	9	12.85714286	3	4.285714286	18	25.71428571	4	5.714285714	5	7.142857143	1	1.428571429	3	4.285714286	0	0	0	0
2015	82	8	9.756097561	1	1.219512195	10	12.19512195	3	3.658536585	6	7.317073171	8	9.756097561	11	13.41463415	9	10.97560976	9	10.97560976	8	9.756097561	26	31.70731707	3	3.658536585	7	8.536585366	0	0	2	2.43902439	3	3.658536585	0	0
2016	97	2	2.06185567	7	7.216494845	13	13.40206186	7	7.216494845	3	3.092783505	18	18.55670103	21	21.64948454	4	4.12371134	1	1.030927835	6	6.18556701	22	22.68041237	0	0	22	22.68041237	2	2.06185567	2	2.06185567	7	7.216494845	0	0
2017	90	5	5.555555556	9	10	20	22.22222222	5	5.555555556	8	8.888888889	9	10	14	15.55555556	16	17.77777778	7	7.777777778	7	7.777777778	15	16.66666667	21	23.33333333	13	14.44444444	8	8.888888889	3	3.333333333	5	5.555555556	3	3.333333333
2018	91	10	10.98901099	7	7.692307692	12	13.18681319	11	12.08791209	3	3.296703297	4	4.395604396	12	13.18681319	7	7.692307692	7	7.692307692	18	19.78021978	22	24.17582418	7	7.692307692	17	18.68131868	9	9.89010989	4	4.395604396	2	2.197802198	0	0
2019	96	9	9.375	5	5.208333333	25	26.04166667	4	4.166666667	4	4.166666667	6	6.25	8	8.333333333	4	4.166666667	10	10.41666667	18	18.75	10	10.41666667	10	10.41666667	5	5.208333333	7	7.291666667	4	4.166666667	3	3.125	5	5.208333333
2020	134	12	8.955223881	4	2.985074627	20	14.92537313	13	9.701492537	1	0.746268657	14	10.44776119	20	14.92537313	9	6.71641791	6	4.47761194	5	3.731343284	40	29.85074627	8	5.970149254	6	4.47761194	7	5.223880597	3	2.23880597	2	1.492537313	13	9.701492537
2021	152	16	10.52631579	3	1.973684211	22	14.47368421	12	7.894736842	10	6.578947368	10	6.578947368	23	15.13157895	11	7.236842105	16	10.52631579	14	9.210526316	30	19.73684211	9	5.921052632	14	9.210526316	6	3.947368421	6	3.947368421	1	0.657894737	9	5.921052632
		84		43		166		99		52		120		169		79		96		93		268		98		133		42		40		46		30
		0.07	0	0.035833333	0	0.138333333	0	0.0825	0	0.043333333	0	0.1	0	0.140833333	0	0.065833333	0	0.08	0	0.0775	0	0.223333333	0	0.081666667	0	0.110833333	0	0.035	0	0.033333333	0	0.038333333	0	0.025
		7	0	3.583333333	0	13.83333333	0	8.25	0	4.333333333	0	10	0	14.08333333	0	6.583333333	0	8	0	7.75	0	22.33333333	0	8.166666667	0	11.08333333	0	3.5	0	3.333333333	0	3.833333333	0	2.5
