# Supplementary material for: As human societies urbanize, so does ecology; taxonomic, geographic, and other research trends in urban vertebrate ecology
Source: Ecol Evol. 2024 May 20;14(5):e11439. doi: 10.1002/ece3.11439 (PMC11106554; doi:10.1002/ece3.11439)
Supplement: Supplementary file 2 — Data S1: Supporting information [file ECE3-14-e11439-s002.zip › data_topics_Fisher's(Fig2).xlsx]

## Sheet: TR_fig
	Diet	Methods	Conservation	Occupancy	Reproduction	Behavior/cognition	Wildlife disease	Environmental toxicology	Public health	Population dynamics	Management/wildlife control	Predator-prey relationships	Community composition	Genetics	Habitat use/dispersal/movement	Human-wildlife conflict	Morphology/physiology		total
Mammals	65	117	2	25	20	3	44	84	12	71	35	41	22	16	21	20	40		638	1
Avians	8	39	2	12	12	16	32	19	15	17	23	11	14	49	3	13	5		290	2
Herpetofauna	3	14	1	15	5	0	2	2	6	0	7	2	1	11	3	0	3		75	3
Mammals	0.101881	0.183386	0.0031348	0.039185	0.031348	0.00470219	0.0689655	0.131661	0.0188088	0.111285	0.0548589	0.0642633	0.0344828	0.0250784	0.0329154	0.031348	0.0626959
Avians	0.0275862	0.134483	0.00689655	0.0413793	0.0413793	0.0551724	0.110345	0.0655172	0.0517241	0.0586207	0.0793103	0.037931	0.0482759	0.168966	0.0103448	0.0448276	0.0172414
Herpetofauna	0.04	0.186667	0.0133333	0.2	0.0666667	0	0.0266667	0.0266667	0.08	0	0.0933333	0.0266667	0.0133333	0.146667	0.04	0	0.04
	habitat use	field/research methods	conservation	occupancy	reproduction	behavior	wildlife disease	environmental toxicology	public health	population dynamics	management	predator/prey relationships	community composition	genetics	diet	human-wildlife conflict	morphology	total pubs		total topics scored	mean topics per paper
Mammals	179	29	37	52	5	110	140	27	108	60	75	33	36	33	45	138	13	753	1	1120	1.48738
Avians	79	12	33	36	39	61	37	50	23	34	30	25	73	11	35	30	10	444	2	618	1.39189
Herpetofauna	30	2	24	11	3	7	5	10	0	16	10	3	13	9	0	11	8	120	3	162	1.35
Mammal	0.059761	0.0385126	0.0491368	0.0690571	0.00664011	0.146082	0.185923	0.0358566	0.143426	0.0796813	0.0996016	0.0438247	0.0478088	0.0438247	0.237716	0.183267	0.0172643
Avian	0.0788288	0.027027	0.0743243	0.0810811	0.0878378	0.137387	0.0833333	0.112613	0.0518018	0.0765766	0.0675676	0.0563063	0.164414	0.0247748	0.177928	0.0675676	0.0225225
Herpetofauna	0	0.0166667	0.2	0.0916667	0.025	0.0583333	0.0416667	0.0833333	0	0.133333	0.0833333	0.025	0.108333	0.075	0.25	0.0916667	0.0666667
Mammals	0.159821	0.0258929	0.0330357	0.0464286	0.00446429	0.0982143	0.125	0.0241071	0.0964286	0.0535714	0.0669643	0.0294643	0.0321429	0.0294643	0.0401786	0.123214	0.0116071
Avians	0.127832	0.0194175	0.0533981	0.0582524	0.0631068	0.0987055	0.0598706	0.0809061	0.0372168	0.0550162	0.0485437	0.0404531	0.118123	0.0177994	0.0566343	0.0485437	0.0161812
Herpetofauna	0.185185	0.0123457	0.148148	0.0679012	0.0185185	0.0432099	0.0308642	0.0617284	0	0.0987654	0.0617284	0.0185185	0.0802469	0.0555556	0	0.0679012	0.0493827
		wildlife control			habitat use			field/research methods			conservation			occupancy			reproduction				behavior			wildlife disease			environmental toxicology			public health			population dynamics			management			predator/prey relationships			community composition			genetics			diet
AV		8	282		39	251		2	288		12	278		12	278		16		274		32	258		19	271		15	275		17	273		23	267		11	279		14	276		49	241		3	287		13	277
HE		3	72		14	61		1	74		15	60		5	70		0		75		2	73		2	73		6	69		0	75		7	68		2	73		1	74		11	64		3	72		0	75
MA		65	572		117	521		2	636		25	613		20	618		3		635		44	594		84	554		12	626		71	567		35	602		41	597		22	616		16	622		21	617		20	618
alpha= 0.017		AV vs. HE	0.7067		AV vs. HE	0.2709		AV vs. HE	0.4995		AV vs. HE	<0.0001		AV vs. HE	0.3596		AV vs. HE		0.0507		AV vs. HE	0.025		AV vs. HE	0.2705		AV vs. HE	0.4018		AV vs. HE	0.0291		AV vs. HE	0.6433		AV vs. HE	1		AV vs. HE	0.3236		AV vs. HE	0.7287		AV vs. HE	0.104		AV vs. HE	0.0789
		AV vs. MA	<0.0001		AV vs. MA	0.0719		AV vs. MA	0.5931		AV vs. MA	0.8576		AV vs. MA	0.4409		AV vs. MA		<0.0001		AV vs. MA	0.0384		AV vs. MA	0.0032		AV vs. MA	0.0098		AV vs. MA	0.011		AV vs. MA	0.1924		AV vs. MA	0.1241		AV vs. MA	0.3587		AV vs. MA	<0.0001		AV vs. MA	0.0461		AV vs. MA	0.3391
		HE vs MA	0.09653		HE vs MA	1		HE vs MA	0.5928		HE vs MA	<0.0001		HE vs MA	0.1703		HE vs MA		1		HE vs MA	0.2144		HE vs MA	0.0046		HE vs MA	0.0073		HE vs MA	0.0004		HE vs MA	0.1995		HE vs MA	0.3017		HE vs MA	0.4983		HE vs MA	<0.0001		HE vs MA	0.7316		HE vs MA	0.2539
			wildlife control	AV vs. MA	<0.0001
			conservation	AV vs. HE	<0.0001
			conservation	HE vs. MA	<0.0001
			reproduction	AV vs. MA	<0.0001
			wildlife disease	AV vs. MA	0.0032
			wildlife disease	HE vs. MA	0.0046
