# Supplementary material for: As human societies urbanize, so does ecology; taxonomic, geographic, and other research trends in urban vertebrate ecology
Source: Ecol Evol. 2024 May 20;14(5):e11439. doi: 10.1002/ece3.11439 (PMC11106554; doi:10.1002/ece3.11439)
Supplement: Supplementary file 2 — Data S1: Supporting information [file ECE3-14-e11439-s002.zip › data_urban_search_results(abstracts).xlsx]

## Sheet: all search results (17-21)
paper_ID	urban	wildlife	taxa	ma	av	he	group	sp	continent	native	IUCN	topic	topic2	topic3		env_tox	rep	behav/social/cognition	pop_dyn	gene	pub_heal	w_dis	diet	comm	occupancy	habitat,dispersal,movement	hum_w_confl	conserv	mgmt	methods	pred_prey	conservation	morph,physiology,stress,endo,pheno	ab_only	notes	Multiple rows?	qualified?	Abstract	Publication Type	Authors	Author Full Names	Article Title	Source Title	Language	Document Type	Conference Title	Conference Date	Conference Location	Conference Sponsor
1	1	1			1			Strix varia	na	1	LC						1					1											1	1	pred-prey = parasites, morphometrics, new category		1	Some wildlife species are capable of surviving in urbanised environments. However, the implications of urbanisation on wildlife health, and public health regarding zoonoses, are often unknown. Quenda (syn. southern brown bandicoots, Isoodon obesulus) survive in many areas of Perth, Australia, despite urbanisation. This study investigated differences in gastrointestinal and macroscopic ecto-parasi…	J	Hillman, AE; Lymbery, AJ; Elliot, AD; Thompson, RCA	Hillman, Alison E.; Lymbery, Alan J.; Elliot, Aileen D.; Thompson, R. C. Andrew	Urban environments alter parasite fauna, weight and reproductive activity in the quenda (Isoodon obesulus)	SCIENCE OF THE TOTAL ENVIRONMENT	English	Article
2	1	1			1			Columba livia	1	0	LC											1												1			1	Urbanization strongly affects biodiversity, altering natural communities and often leading to a reduced species richness. Yet, despite its increasingly recognized importance, how urbanization impacts on the health of individual animals, wildlife populations and on disease ecology remains poorly understood. To test whether, and how, urbanization-driven ecosystem alterations influence pathogen dyna…	J	Rouffaerl, LO; Strubbe, D; Teyssier, A; Hudin, NS; Van den Abeele, AM; Cox, I; Haesendonck, R; Delmee, M; Haesebrouck, F; Pasmans, F; Lens, L; Martel, A	Rouffaerl, Lieze Oscar; Strubbe, Diederik; Teyssier, Aimeric; Hudin, Noraine Salleh; Van den Abeele, Anne-Marie; Cox, Ivo; Haesendonck, Roel; Delmee, Michel; Haesebrouck, Freddy; Pasmans, Frank; Lens, Luc; Martel, An	Effects of urbanization on host-pathogen interactions, using Yersinia in house sparrows as a model	PLOS ONE	English	Article
3	0	1																		1						1								1			1	Background: Population genetic diversity and structure are determined by past and current evolutionary processes, among which spatially limited dispersal, genetic drift, and shifts in species distribution boundaries have major effects. In most wildlife species, environmental modifications by humans often lead to contraction of species' ranges and/or limit their dispersal by acting as environmenta…	J	Wereszczuk, A; Leblois, R; Zalewski, A	Wereszczuk, Anna; Leblois, Raphael; Zalewski, Andrzej	Genetic diversity and structure related to expansion history and habitat isolation: stone marten populating rural-urban habitats	BMC ECOLOGY	English	Article
4	1	0																1								1	1							1	conflict?		1	In urban areas with a high level of human disturbance, wildlife has to adjust its behavior to deal with the so called landscape of fear. This can be studied in risk perception during movement in relation to specific habitat types, whereby individuals trade-off between foraging and disturbance. Due to its high behavioral plasticity and increasing occurrence in urban environments, wild boar (Sus sc…	J	Stillfried, M; Gras, P; Borner, K; Goritz, F; Painer, J; Rollig, K; Wenzler, M; Hofer, H; Ortmann, S; Kramer-Schadt, S	Stillfried, Milena; Gras, Pierre; Boerner, Konstantin; Goeritz, Frank; Painer, Johanna; Roellig, Kathleen; Wenzler, Moritz; Hofer, Heribert; Ortmann, Sylvia; Kramer-Schadt, Stephanie	Secrets of Success in a Landscape of Fear: Urban Wild Boar Adjust Risk Perception and Tolerate Disturbance	FRONTIERS IN ECOLOGY AND EVOLUTION	English	Article
5	1	1		1				Canis lupus dingo	au		LC							1								1	1							1	topics uncertain		1	Cities can provide important habitat for wildlife conservation. Many species do not make much use of anthropogenic resources, but instead are largely reliant on natural habitat remaining within a matrix of urban development, and are engulfed by encroaching housing development. Understanding which factors influence their presence and activities will allow us to manage these habitat remnants for bi…	J	Bryant, GL; Kobryn, HT; Hardy, GES; Fleming, PA	Bryant, Gillian L.; Kobryn, Halina T.; Hardy, Giles E. St J.; Fleming, Patricia A.	Habitat islands in a sea of urbanisation	URBAN FORESTRY & URBAN GREENING	English	Article
6	0	0																								1								1			1	As urban growth expands and natural environments fragment, it is essential to understand the ecological roles fulfilled by urban green spaces. To evaluate how urban green spaces function as wildlife habitat, we estimated mammal diversity and metacommunity dynamics in city parks, cemeteries, golf courses, and natural areas throughout the greater Chicago, Illinois, USA region. We found similar alph…	J	Gallo, T; Fidino, M; Lehrer, EW; Magle, SB	Gallo, Travis; Fidino, Mason; Lehrer, Elizabeth W.; Magle, Seth B.	Mammal diversity and metacommunity dynamics in urban green spaces: implications for urban wildlife conservation	ECOLOGICAL APPLICATIONS	English	Article
7	1	1			1			Columbidae	eu	1	LC								1							1								1	pop dynamics?		1	Burrowing owls (Athene cunicularia) are increasingly moving into human-altered landscapes, yet it is not well-understood how these environments affect movements and survival. We studied postfledging juvenile burrowing owls (n=42) in urban, greenspace, and agricultural environments in New Mexico, USA, during 2012 and 2013. Agriculture was divided into heterogeneous and homogenous blocks (up to 1,0…	J	Griffin, E; Desmond, M; Van Leeuwen, D	Griffin, Eboni; Desmond, Martha; Van Leeuwen, Dawn	Juvenile Burrowing Owl Movement and Survival in a Human-Altered Landscape	WILDLIFE SOCIETY BULLETIN	English	Article
8	1	1		1				Cercopithecus mitis	af	1	LC														1	1								1			1	Increasing urbanization across the southeastern United States presents unique challenges for wildlife; however certain species have learned to adapt and thrive in these environments. Coyotes (Canis latrans), bobcats (Lynx rufus), red foxes (Vulpes vulpes) and gray foxes (Urocyon cinereoargenteus) are four common medium-sized carnivores that have become closely associated with urban areas. The goa…	J	Lombardi, JV; Comer, CE; Scognamillo, DG; Conway, WC	Lombardi, Jason V.; Comer, Christopher E.; Scognamillo, Daniel G.; Conway, Warren C.	Coyote, fox, and bobcat response to anthropogenic and natural landscape features in a small urban area	URBAN ECOSYSTEMS	English	Article
9	1	1		1				domestic dogs	na	0	LC										1													1	native to asia, so non- native?		1	Infectious diseases frequently have multiple potential routes of intraspecific transmission of pathogens within wildlife and other populations. For pathogens causing zoonotic diseases, knowing whether these transmission routes occur in the wild and their relative importance, is critical for understanding maintenance, improving control measures and ultimately preventing human disease. The Norway r…	J	Minter, A; Diggle, PJ; Costa, F; Childs, J; Ko, AI; Begon, M	Minter, A.; Diggle, P. J.; Costa, F.; Childs, J.; Ko, A. I.; Begon, M.	Evidence of multiple intraspecific transmission routes for Leptospira acquisition in Norway rats (Rattus norvegicus)	EPIDEMIOLOGY AND INFECTION	English	Article
10	1	0																			1						1							1			1	Global reports of emergent pathogens in humans have intensified efforts to identify wildlife reservoirs. Subterranean mammals, such as bathyergid mole rats, are largely overlooked, despite their high-level exposure to soil-dwelling microbes. Initial assessment of bathyergid reservoir potential was determined using a broad-range 16S rRNA PCR approach, which revealed an 83% PCR-positivity for the 2…	J	Retief, L; Bennett, NC; Jarvis, JUM; Bastos, ADS	Retief, Liezl; Bennett, Nigel C.; Jarvis, Jennifer U. M.; Bastos, Armanda D. S.	Subterranean Mammals: Reservoirs of Infection or Overlooked Sentinels of Anthropogenic Environmental Soiling?	ECOHEALTH	English	Article
11	1	1				1		Sceloporus occidentalis	na	1	LC							1			1													1			1	Urban green areas provide people with an escape from the stress of cities and opportunities to interact with wildlife. These interactions vary with the local context and understanding them is key to designing successful conservation programs. We investigated the relationship between humans and capuchins in an urban green area in southern Brazil using an ethnoprimatological approach. We examined 1…	J	Suzin, A; Back, JP; Garey, MV; Aguiar, LM	Suzin, Adriane; Back, Janaina P.; Garey, Michel V.; Aguiar, Lucas M.	The Relationship Between Humans and Capuchins (Sapajus sp.) in an Urban Green Area in Brazil	INTERNATIONAL JOURNAL OF PRIMATOLOGY	English	Article
12	0	0																				1												1			1	Transmission of pathogens among animals is influenced by demographic, social, and environmental factors. Anthropogenic alteration of landscapes can impact patterns of disease dynamics in wildlife populations, increasing the potential for spillover and spread of emerging infectious diseases in wildlife, human, and domestic animal populations. We evaluated the effects of multiple ecological mechani…	J	Lewis, JS; Logan, KA; Alldredge, MW; Carver, S; Bevins, SN; Lappin, M; VandeWoude, S; Crooks, KR	Lewis, Jesse S.; Logan, Kenneth A.; Alldredge, Mat W.; Carver, Scott; Bevins, Sarah N.; Lappin, Michael; VandeWoude, Sue; Crooks, Kevin R.	The effects of demographic, social, and environmental characteristics on pathogen prevalence in wild felids across a gradient of urbanization	PLOS ONE	English	Article
13	1	1		1				Erinaceus europaeus	eu	1	LC					1	1																	0	where?		1	Trace metals are chemical pollutants of prime concern nowadays given their implication in several human diseases and their noxious effects on wildlife. Previous studies demonstrated their negative (e.g. lead, cadmium) or positive (e.g. zinc) effects on body condition, immunity and reproductive success in birds. Because of their effects on bird condition, trace metals are likely to influence the p…	J	Chatelain, M; Pessato, A; Frantz, A; Gasparini, J; Leclaire, S	Chatelain, Marion; Pessato, Anais; Frantz, Adrien; Gasparini, Julien; Leclaire, Sarah	Do trace metals influence visual signals? Effects of trace metals on iridescent and melanic feather colouration in the feral pigeon	OIKOS	English	Article
14	1	0																				1								1				1			1	Urban expansion has widespread impacts on wildlife species globally, including the transmission and emergence of infectious diseases. However, there is almost no information about how urban landscapes shape transmission dynamics in wildlife. Using an innovative phylodynamic approach combining host and pathogen molecular data with landscape characteristics and host traits, we untangle the complex …	J	Fountain-Jones, NM; Craft, ME; Funk, WC; Kozakiewicz, C; Trumbo, DR; Boydston, EE; Lyren, LM; Crooks, K; Lee, JS; VandeWoude, S; Carver, S	Fountain-Jones, Nicholas M.; Craft, Meggan E.; Funk, W. Chris; Kozakiewicz, Chris; Trumbo, Daryl R.; Boydston, Erin E.; Lyren, Lisa M.; Crooks, Kevin; Lee, Justin S.; VandeWoude, Sue; Carver, Scott	Urban landscapes can change virus gene flow and evolution in a fragmentation-sensitive carnivore	MOLECULAR ECOLOGY	English	Article
15	1	1			1			Buteo lineatus	na	1	LC									1														1			1	Urbanization significantly alters natural ecosystems and has accelerated globally. Urban wildlife populations are often highly fragmented by human infrastructure, and isolated populations may adapt in response to local urban pressures. However, relatively few studies have identified genomic signatures of adaptation in urban animals. We used a landscape genomic approach to examine signatures of se…	J	Harris, SE; Munshi-South, J	Harris, Stephen E.; Munshi-South, Jason	Signatures of positive selection and local adaptation to urbanization in white-footed mice (Peromyscus leucopus)	MOLECULAR ECOLOGY	English	Article
16	1	1		1				cats	au	0	LC														1	1								1			1	Urbanization often has negative impacts on wildlife, nevertheless many species can persist in heavily modified habitats. Understanding factors that promote species persistence in urbanizing landscapes is therefore important for maintaining biodiversity in changing landscapes and may inform more biodiversity-friendly development. We investigated effects of landscape-scale variables on habitat occu…	J	Kamjing, A; Ngoprasert, D; Steinmetz, R; Chutipong, W; Savini, T; Gale, GA	Kamjing, Anucha; Ngoprasert, Dusit; Steinmetz, Robert; Chutipong, Wanlop; Savini, Tommaso; Gale, George A.	Determinants of smooth-coated otter occupancy in a rapidly urbanizing coastal landscape in Southeast Asia	MAMMALIAN BIOLOGY	English	Article
17	1	1			1			corvid	as	0	LC							1															1	0	where?		1	Cities are rapidly expanding, and wildlife may experience different selection pressures in urban environments when compared to natural habitats. Phenotypic differences between urban and natural populations may occur because of the altered urban environment. Behavior, the activity of the hypothalamic-pituitary-adrenal (HPA) axis and body condition can be expected to differ between urban and natura…	J	Lyons, J; Mastromonaco, G; Edwards, DB; Schulte-Hostedde, AI	Lyons, Jeremy; Mastromonaco, Gabriela; Edwards, Darryl B.; Schulte-Hostedde, Albrecht I.	Fat and happy in the city: Eastern chipmunks in urban environments	BEHAVIORAL ECOLOGY	English	Article
18	0	0																1									1							1			1	A greater understanding of how environmental factors and anthropogenic landscape features influence animal movements can inform management and potentially aid in mitigating human-wildlife conflicts. We investigated the movement patterns of 16 Florida black bears (Ursus americanus floridanus; 6 females, 10 males) in north-central Florida at multiple temporal scales using GPS data collected from 20…	J	Karelus, DL; McCown, JW; Scheick, BK; van de Kerk, M; Bolker, BM; Oli, MK	Karelus, Dana L.; McCown, J. Walter; Scheick, Brian K.; van de Kerk, Madelon; Bolker, Benjamin M.; Oli, Masan K.	Effects of environmental factors and landscape features on movement patterns of Florida black bears	JOURNAL OF MAMMALOGY	English	Article
19	1	1		1				Lynx rufus	na	1	LC															1					1						1	Because the amount of urban areas has increased, it is important to investigate the abundance of wildlife species in relation to urban environments. Analyzing the impact of urbanization on the presence of forest-dwelling mammals is of interest due to the possible effects of urbanization on human-wildlife relationships and urban biodiversity. The Eurasian red squirrel (Sciurus vulgaris) is a decli…	J	Jokimaki, J; Selonen, V; Lehikoinen, A; Kaisanlahti-Jokimaki, ML	Jokimaki, Jukka; Selonen, Vesa; Lehikoinen, Aleksi; Kaisanlahti-Jokimaki, Marja-Liisa	The role of urban habitats in the abundance of red squirrels (Sciurus vulgaris, L.) in Finland	URBAN FORESTRY & URBAN GREENING	English	Article
20					1		all		as																				1								1	Crop damage by wildlife is a frequent source of human-wildlife conflict. Understanding which factors increase the risk of damage is crucial to the development of effective management strategies. The aims of this study were to provide a general description of agricultural damage caused by wild boar Sus scrofa meridionalis over a 7-year period in North-eastern Sardinia (Mediterranean Italy), and to…	J	Lombardini, M; Meriggi, A; Fozzi, A	Lombardini, Marco; Meriggi, Alberto; Fozzi, Alberto	Factors influencing wild boar damage to agricultural crops in Sardinia (Italy)	CURRENT ZOOLOGY	English	Article
21	0	0																									1		1					1	species?		1	Urbanization can have significant consequences on local wildlife. While some species can thrive in urban environments, others are often seen as nuisance animals and therefore are either killed by landowners or removed by professionals. Snakes, especially rattlesnakes, represent one such taxon. Here, we analyzed rattlesnake removal data from the city of Phoenix, Arizona, USA, to determine whether …	J	Pitts, SL; Hughes, BD; Mali, I	Pitts, Steven L.; Hughes, Bryan D.; Mali, Ivana	RATTLESNAKE NUISANCE REMOVALS AND URBAN EXPANSION IN PHOENIX, ARIZONA	WESTERN NORTH AMERICAN NATURALIST	English	Article
22	1	0														1		1																1			1	Urban species encounter resources that are uncommon in nature, such as materials found in city waste. Many studies have shown that these can be harmful to wildlife. In Mexico City, house finches bring cigarette butts to their nests, which reduces the amount of ectoparasites, but also induces genotoxic damage in chicks and parents. Yet, the reason for this behaviour is unknown. One possibility is …	J	Suarez-Rodriguez, M; Garcia, CM	Suarez-Rodriguez, Monserrat; Macias Garcia, Constantino	An experimental demonstration that house finches add cigarette butts in response to ectoparasites	JOURNAL OF AVIAN BIOLOGY	English	Article
23	1	0																1					1			1								1		1	1	Roads destroy natural habitats. To reduce erosion, support wildlife and decorate surroundings, ornamental trees are planted near the roadside. However, it is inadequately understood how roads influence fruit production of trees and birds that consume their fruits, within urban landscapes. During the autumn and winter of 2012-2013, we studied the extent to which birds used the fruit from rowanberr…	J	Suhonen, J; Jokimaki, J; Lassila, R; Kaisanlahti-Jokimaki, ML; Carbo-Ramirez, P	Suhonen, Jukka; Jokimaki, Jukka; Lassila, Roosa; Kaisanlahti-Jokimaki, Marja-Liisa; Carbo-Ramirez, Pilar	Effects of roads on fruit crop and removal rate from rowanberry trees (Sorbus aucuparia) by birds in urban areas of Finland	URBAN FORESTRY & URBAN GREENING	English	Article
24	1	1			1			Myiopsitta monachus	sa	0	LC							1					1			1										1	1
25	1	0																1					1			1										1	1
26	1	1		1			all		na														1				1							1			1	Koalas are iconic Australian tree-dwelling marsupials that are classified as vulnerable because of threatening processes that include urban development, habitat fragmentation and inbreeding. Koalas eat the leaves of specific eucalypt trees but urban planners and landowners often prefer to plant smaller trees that pose less risk from falling limbs. We have conducted a long-term project to develop …	J	Trueman, SJ; McMahon, TV; Grant, EL; Walton, DA; Theilemann, PH; McKinnon, AJ; Wallace, HM	Trueman, Stephen J.; McMahon, Tracey V.; Grant, Elektra L.; Walton, David A.; Theilemann, Peter H.; McKinnon, Allan J.; Wallace, Helen M.	Designing food and habitat trees for urban koalas: Tree height, foliage palatability and clonal propagation of Eucalyptus kabiana	URBAN FORESTRY & URBAN GREENING	English	Article
27	0	0															1																	0	where		1	Urban environments present novel and challenging habitats to wildlife. In addition to wellknown difference in abiotic factors between rural and urban environments, the biotic environment, including microbial fauna, may also differ significantly. In this study, we aimed to compare the change in microbial abundance on eggshells during incubation between urban and rural populations of a passerine bi…	J	Lee, SI; Lee, H; Jablonski, PG; Choe, JC; Husby, M	Lee, Sang-im; Lee, Hyunna; Jablonski, Piotr G.; Choe, Jae Chun; Husby, Magne	Microbial abundance on the eggs of a passerine bird and related fitness consequences between urban and rural habitats	PLOS ONE	English	Article
28	1	0																	1	1														0	where? Sp?		1	Urban environments pose novel challenges, as well as opportunities, for urban-dwelling wildlife. Although differences have been reported in several phenotypic traits (e.g. morphology, physiology and behaviour) between urban and rural populations, it is poorly understood whether this affects individual fitness. Telomere dynamics are posited as one possible mechanism underlying senescence and morta…	J	Salmon, P; Nilsson, JF; Watson, H; Bensch, S; Isaksson, C	Salmon, Pablo; Nilsson, Johan F.; Watson, Hannah; Bensch, Staffan; Isaksson, Caroline	Selective disappearance of great tits with short telomeres in urban areas	PROCEEDINGS OF THE ROYAL SOCIETY B-BIOLOGICAL SCIENCES	English	Article
29	1	1				1		Uromastyx acanthinura	af	1	NT																							1			1	The relative importance of wildfire smoke for air quality over the western US is expected to increase as the climate warms and anthropogenic emissions decline. We report on in situ measurements of ozone (O-3), a suite of volatile organic compounds (VOCs), and reactive oxidized nitrogen species collected during summer 2015 at the Boulder Atmospheric Observatory (BAO) in Erie, CO. Aged wildfire smo…	J	Lindaas, J; Farmer, DK; Pollack, IB; Abeleira, A; Flocke, F; Roscioli, R; Herndon, S; Fischer, EV	Lindaas, Jakob; Farmer, Delphine K.; Pollack, Ilana B.; Abeleira, Andrew; Flocke, Frank; Roscioli, Rob; Herndon, Scott; Fischer, Emily V.	Changes in ozone and precursors during two aged wildfire smoke events in the Colorado Front Range in summer 2015	ATMOSPHERIC CHEMISTRY AND PHYSICS	English	Article
30	0	0																																0	maybe look at paper		1	Human brucellosis remains the commonest zoonotic disease worldwide with more than 500 000 new cases annually. Understanding the biology of Brucella infections and the transmission patterns at the wildlife/livestock/human interface is of paramount importance before implementing any brucellosis control or eradication program in animals, even more so should interventions be justified within One Heal…	J	Godfroid, J	Godfroid, Jacques	Brucellosis in livestock and wildlife: zoonotic diseases without pandemic potential in need of innovative one health approaches	ARCHIVES OF PUBLIC HEALTH	English	Article
31	1	1		1				Sciurus vulgaris	as	1	LC					1							1											1		1	1	Volatile methylsiloxanes (VMSs) and organophosphate esters (OPEs) are two suites of chemicals that are of environmental concern as organic contaminants, but little is known about the exposure of wildlife to these contaminants, particularly in birds, in terrestrial and aquatic ecosystems. The present study investigates the spatial distributions of nine cyclic and linear VMSs and 17 OPEs in the egg…	J	Lu, Z; Martin, PA; Burgess, NM; Charmpoux, L; Elliott, JE; Baressi, E; De Silva, AO; de Solla, SR; Letcher, RJ	Lu, Zhe; Martin, Pamela A.; Burgess, Neil M.; Charmpoux, Louise; Elliott, John E.; Baressi, Enzo; De Silva, Amila O.; de Solla, Shane R.; Letcher, Robert J.	Volatile Methylsiloxanes and Organophosphate Esters in the Eggs of European Starlings (Sturnus vulgaris) and Congeneric Gull Species from Locations across Canada	ENVIRONMENTAL SCIENCE & TECHNOLOGY	English	Article
32	1	1				1		Rhinella marina	na	0	LC					1							1												not sure native or not	1	1
33	1	1		1			bats		eu							1							1													1	1
34	0	0														1							1													1	1
35	1	0																				1					1		1	1				1	field/research methods		1	The concept of hazing (aversive conditioning) is often promoted as a tool for reducing human-coyote (Canis latrans) conflicts in urban environments. Little scientific evidence exists on the effectiveness of hazing, particularly hazing applied by residents (i.e., community-level hazing). Wildlife professionals question if residents will properly and consistently apply hazing techniques and if hazi…	J	Bonnell, MA; Breck, SW	Bonnell, Mary Ann; Breck, Stewart W.	Using resident-based hazing programs to reduce human-coyote conflicts in urban environments	HUMAN-WILDLIFE INTERACTIONS	English	Article
36	1	0																									1		1	1				1	field/research methods		1	Human-coyote (Canis latrans) conflict in urban environments is a growing issue in cities throughout the United States, with the primary problem being the development of problem individuals that are overly bold and aggressive with people and pets. Little research has focused on management options to deal with this conflict. We better define lethal and nonlethal management strategies associated wit…	J	Breck, SW; Poessel, SA; Bonnell, MA	Breck, Stewart W.; Poessel, Sharon A.; Bonnell, Mary Ann	Evaluating lethal and nonlethal management options for urban coyotes	HUMAN-WILDLIFE INTERACTIONS	English	Article
37	0	0																							1	1				1				1		1	1	Context Connectivity is fundamental to understanding how landscape form influences ecological function. However, uncertainties persist due to the difficulty and expense of gathering empirical data to drive or to validate connectivity models, especially in urban areas, where relationships are multifaceted and the habitat matrix cannot be considered to be binary. Objectives This research used circu…	J	Grafius, DR; Corstanje, R; Siriwardena, GM; Plummer, KE; Harris, JA	Grafius, Darren R.; Corstanje, Ron; Siriwardena, Gavin M.; Plummer, Kate E.; Harris, Jim A.	A bird's eye view: using circuit theory to study urban landscape connectivity for birds	LANDSCAPE ECOLOGY	English	Article
38	1	1		1				Phascolarctos cinereus		1	VU														1	1				1				1		1	1
38	1	1		1				Canis familiaris		1	LC										1	1												1			1	Efforts to eliminate the raccoon variant of the rabies virus (raccoon rabies) in the eastern United States by USDA, APHIS, Wildlife Services and cooperators have included the distribution of oral rabies vaccine baits from polyvinyl chloride (PVC) bait stations in west-central Florida from 2009 to 2015. Achieving sufficient vaccine bait uptake among urban raccoons is problematic, given limitations…	J	Haley, BS; Algeo, TP; Bjorklund, B; Duffiney, AG; Hartin, RE; Martin, A; Nelson, KM; Chipman, RB; Slate, D	Haley, Betsy S.; Algeo, Timothy P.; Bjorklund, Brian; Duffiney, Anthony G.; Hartin, Robert Edwin; Martin, Ashlee; Nelson, Kathleen M.; Chipman, Richard B.; Slate, Dennis	Evaluation of Bait Station Density for Oral Rabies Vaccination of Raccoons in Urban and Rural Habitats in Florida	TROPICAL MEDICINE AND INFECTIOUS DISEASE	English	Article
39	0	0																1					1											1			1	Urbanization is spreading throughout the Andes, and despite it there is still wildlife which survives in these novel environments throughout Colombia and elsewhere. The Andean white-eared opossum (Didelphis pernigra Allen, 1900) can tolerate moderate levels of urbanization in the Andes highlands, and we evaluated its food selection based on optimal patch use theory using foraging stations to meas…	J	Lopez-Barragan, CN; Sanchez, F	Nathaly Lopez-Barragan, Cinthya; Sanchez, Francisco	Food selection and predation risk in the Andean white-eared opossum (Didelphis pernigra Allen, 1900) in a suburban area of Bogota, Colombia	MAMMALIAN BIOLOGY	English	Article
40	1	1		1				Odocoileus virginianus	na	1	LC																							1			1	Risky human behavior and high density of rabies vectors in urban environments combine to increase the risk of rabies. Pet vaccination, wildlife vector management, and public health education may be the most efficient ways to prevent urban rabies epidemics. Racial, ethnic, and socio-economic factors influence the use of low-cost rabies vaccination clinics, understanding rabies reporting requiremen…	J	Palamar, MB; Correa, MT; Peterson, NM; DePerno, CS	Palamar, Maria B.; Correa, Maria T.; Peterson, Nils M.; DePerno, Christopher S.	Public Preference for Pet-Rabies Prophylaxis: Opportunities and Information Dissemination	TROPICAL MEDICINE AND INFECTIOUS DISEASE	English	Article
41	0	0																					1											1			1	Coyotes (Canis latrans) are recent colonists of the southeastern United States and have broadened their niche to include exploitation of urban areas. We examined the diet of coyotes inhabiting areas of differential development by humans and assessed prevalence of anthropogenic feeding, to detect a possible shift in dietary trends by collecting and examining 159 fecal samples from urban, exurban, …	J	Santana, EM; Armstrong, JB	Santana, Erica M.; Armstrong, James B.	Food habits and anthropogenic supplementation in coyote diets along an urban-rural gradient	HUMAN-WILDLIFE INTERACTIONS	English	Article
42	1	1		1				VULPES VULPES	eu	1	LC													1	1									1			1	Conservation of faunal diversity in highly urbanized landscapes is facilitated through the integration of anthropogenic and natural elements in urban green spaces. Roof gardens have the potential to provide resources for urban wildlife populations, yet they typically offer marginal ecological conditions relative to ground-level habitat so it is necessary to identify the factors associated with fo…	J	Wang, JW; Poh, CH; Tan, CYT; Lee, VN; Jain, A; Webb, EL	Wang, James Wei; Poh, Choon Hock; Tan, Chloe Yi Ting; Lee, Vivien Naomi; Jain, Anuj; Webb, Edward L.	Building biodiversity: drivers of bird and butterfly diversity on tropical urban roof gardens	ECOSPHERE	English	Article
43	0	0															1			1							1							1		1	1	Environmental conditions are key drivers of life-history evolution, and the urban environment is an extreme form of land-use readily inhabited by avian wildlife, whose life-history variation in such altered environment is still poorly understood. Recently, the study of environmental variables associated with urban living-which include shifts in temperature, light, noise or food availability-has a…	J	Corsini, M; Dubiec, A; Marrot, P; Szulkin, M	Corsini, Michela; Dubiec, Anna; Marrot, Pascal; Szulkin, Marta	Humans and Tits in the City: Quantifying the Effects of Human Presence on Great Tit and Blue Tit Reproductive Trait Variation	FRONTIERS IN ECOLOGY AND EVOLUTION	English	Article
44	1	1				1		Crotalus triseriatus	na	1	LC						1			1							1									1	1
45	1	1		1				Chlorocebus pygerythrus	af	1	LC												1	1										0	what species? Native, vs non		1	The practice of garden bird feeding is a global phenomenon, involving millions of people and vast quantities of food annually. Many people engage in the practice of feeding assuming that birds gain some benefit from the food they provide, yet recent studies have revealed the potential for detrimental impacts as well. However, there is still a paucity of information on the impacts of feeding, incl…	J	Galbraith, JA; Jones, DN; Beggs, JR; Parry, K; Stanley, MC	Galbraith, Josie A.; Jones, Darryl N.; Beggs, Jacqueline R.; Parry, Katharina; Stanley, Margaret C.	Urban Bird Feeders Dominated by a Few Species and Individuals	FRONTIERS IN ECOLOGY AND EVOLUTION	English	Article
46	0	1																	1	1														1			1	Despite the intense challenges to wildlife presented by urbanization, many species continue to survive and even to thrive in these highly impacted landscapes. In the urban matrix of Denver, Colorado, USA, two snake species persist in restricted urban habitats near the limit of their geographic ranges: the Western Terrestrial Gartersnake (Thamnophis elegans) and the Plains Gartersnake (Thamnophis …	J	Gangloff, EJ; Reding, DM; Bertolatus, D; Reigel, CJ; Gagliardi-Seeley, JL; Bronikowski, AM	Gangloff, Eric J.; Reding, Dawn M.; Bertolatus, David; Reigel, Christopher J.; Gagliardi-Seeley, Jennifer L.; Bronikowski, Anne M.	SNAKES IN THE CITY: POPULATION STRUCTURE OF SYMPATRIC GARTERSNAKES (THAMNOPHIS SPP.) IN AN URBAN LANDSCAPE	HERPETOLOGICAL CONSERVATION AND BIOLOGY	English	Article
47	1	1		1				invasive raccoons	as	0									1	1																	1
48	0	0																					1								1			1	include?		1	The threat that domestic cats pose to wildlife has gained increased recognition by researchers and conservationists, and in this study, we investigated the seasonal variability and the effects of environment type (rural vs. urban) on the prey composition of free-ranging house cats in Poland. We analysed the variability in 307 monthly prey samples of different prey items killed by cats and brought…	J	Krauze-Gryz, D; Zmihorski, M; Gryz, J	Krauze-Gryz, Dagny; Zmihorski, Michal; Gryz, Jakub	Annual variation in prey composition of domestic cats in rural and urban environment	URBAN ECOSYSTEMS	English	Article
49	1	1		1			ungulates		eu																									0	where?		1	Fundamental principles regarding urban biodiversity are based on studies conducted in large cities. However we cannot know whether the same phenomena occur in smaller cities or how small cities affect biodiversity. Small cities are an inherent element of urbanization and in the future, most global urban growth is expected to take place in small and medium-sized cities. Understanding the effects o…	J	Lopucki, R; Kitowski, I	Lopucki, Rafal; Kitowski, Ignacy	How small cities affect the biodiversity of ground-dwelling mammals and the relevance of this knowledge in planning urban land expansion in terms of urban wildlife	URBAN ECOSYSTEMS	English	Article
50	1	1			1			Corvus monedula	eu	1	LC					1					1													0	where?		1	Urban, traffic-related air pollution remains a concern to healthcare and environmental professionals, with mounting evidence connecting diverse disease conditions with exposure. Wildlife species such as European starlings (Sturnus vulgaris) cohabit urban neighborhoods and may serve as sentinels for these contaminants. In this novel approach, we use passive, personal-type air samplers to provide s…	J	North, MA; Kinniburgh, DW; Smits, JEG	North, Michelle A.; Kinniburgh, David W.; Smits, Judit E. G.	European Starlings (Sturnus vulgaris) As Sentinels of Urban Air Pollution: A Comprehensive Approach from Noninvasive to Post Mortem Investigation	ENVIRONMENTAL SCIENCE & TECHNOLOGY	English	Article
51	0	0																								1								1			1	The Western Chicken Turtle (Deirochelys reticularia miaria) is considered rare and declining throughout its range, although no population surveys have been conducted range-wide. Uncertainty regarding population status and perceived threats to habitat convinced the U.S. Fish and Wildlife Service to consider Endangered Species Act protection for the subspecies. The goal of this study was to inform …	J	Ryberg, WA; Wolaver, BD; Prestridge, HL; Labay, BJ; Pierre, JP; Costley, RA; Adams, CS; Bowers, BC; Hibbitts, TJ	Ryberg, Wade A.; Wolaver, Brad D.; Prestridge, Heather L.; Labay, Ben J.; Pierre, Jon Paul; Costley, Ruth A.; Adams, Connor S.; Bowers, Brandon C.; Hibbitts, Toby J.	HABITAT MODELING AND CONSERVATION OF THE WESTERN CHICKEN TURTLE (DEIROCHELYS RETICULARIA MIARIA)	HERPETOLOGICAL CONSERVATION AND BIOLOGY	English	Article
52	1	1			1			Branta canadensis	na	1	LC												1											1			1	Urban sprawl is associated with deep and intense modifications of the natural habitats of wild vertebrates. Although, many species are unable to cope with such an environment, a few species can be found in cities and can help us assessing the impact of urbanization on wildlife. Urban-related environmental modifications are multiple and some of them seem beneficial while others seem rather detrime…	J	Biard, C; Brischoux, F; Meillere, A; Michaud, B; Niviere, M; Ruault, S; Vaugoyeau, M; Angelier, F	Biard, Clotilde; Brischoux, Francois; Meillere, Alizee; Michaud, Bruno; Niviere, Manon; Ruault, Stephanie; Vaugoyeau, Marie; Angelier, Frederic	Growing in Cities: An Urban Penalty for Wild Birds? A Study of Phenotypic Differences between Urban and Rural Great Tit Chicks (Parus major)	FRONTIERS IN ECOLOGY AND EVOLUTION	English	Article
53	1	1		1			bats		na														1											1			1	Anthropogenic habitats often provide urban wildlife the opportunity to feed on a range of nutritionally diverse foods, which may ultimately lead to human-wildlife conflict. The Australian white ibis (Threskiornis moluccus) provides an exemplar model for examining the nutritional priorities and constraints of a native vertebrate that is successfully transitioning to an urban specialist. Here, we u…	J	Coogan, SCP; Machovsky-Capuska, GE; Senior, AM; Martin, JM; Major, RE; Raubenheimer, D	Coogan, Sean C. P.; Machovsky-Capuska, Gabriel E.; Senior, Alistair M.; Martin, John M.; Major, Richard E.; Raubenheimer, David	Macronutrient selection of free-ranging urban Australian white ibis (Threskiornis moluccus)	BEHAVIORAL ECOLOGY	English	Article
54	0	1																1											1					0	sp?		1	With the expansion of urbanization, urban cases of human-wildlife conflict are increasing worldwide. Africa's population, currently at 1.3 billion, is expected to reach 4 billion by 21001. In this context, human-elephant interactions are expected to increase. Cases of urban elephant conflicts remain poorly documented, although they do exist. In November 2014, the Chirundu Elephant Programme launc…	J	Scrizzi, A; Le Bel, S; La Grange, M; Cornelis, D; Mabika, CT; Czudek, R	Scrizzi, Alienor; Le Bel, Sebastien; La Grange, Mike; Cornelis, Daniel; Mabika, Cheryl Tinashe; Czudek, Rene	Urban human-elephant conflict in Zimbabwe: a case study of the mitigation endeavour	PACHYDERM	English	Article
55	1	1		1				Cynictis penicillata	af	1	LC										1	1												1			1	Urbanization is intensifying worldwide, and affects the epidemiology of infectious diseases. However, the effect of urbanization on natural host-pathogen systems remains poorly understood. Urban ducks occupy an interesting niche in that they directly interact with both humans and wild migratory birds, and either directly or indirectly with food production birds. Here we have collected samples fro…	J	Wille, M; Lindqvist, K; Muradrasoli, S; Olsen, B; Jarhult, JD	Wille, Michelle; Lindqvist, Kristine; Muradrasoli, Shaman; Olsen, Bjorn; Jarhult, Josef D.	Urbanization and the dynamics of RNA viruses in Mallards (Anas platyrhynchos)	INFECTION GENETICS AND EVOLUTION	English	Article
55	1	1		1				Galerella sanguinea	af	1	LC						1	1																1			1	Noise pollution has a strong impact on wildlife by disrupting vocal communication or inducing physiological stress. Songbirds are particularly reliant on vocal communication as they use song during territorial and sexual interactions. Birds living in noisy environments have been shown to change the acoustic and temporal parameters of their song presumably to maximize signal transmissibility. Also…	J	Sierro, J; Schloesing, E; Pavon, I; Gil, D	Sierro, Javier; Schloesing, Elodie; Pavon, Ignacio; Gil, Diego	European Blackbirds Exposed to Aircraft Noise Advance Their Chorus, Modify Their Song and Spend More Time Singing	FRONTIERS IN ECOLOGY AND EVOLUTION	English	Article
56	0	1																1									1			1				1	sp??		1	Behavioral adjustment is a key factor that facilitates species' coexistence with humans in a rapidly urbanizing world. Because urban animals often experience reduced predation risk compared to their rural counterparts, and because escape behavior is energetically costly, we expect that urban environments will select for increased tolerance to humans. Many studies have supported this expectation b…	J	Samia, DSM; Blumstein, DT; Diaz, M; Grim, T; Ibanez-Alamo, JD; Jokimaki, J; Tatte, K; Marko, G; Tryjanowski, P; Moller, AP	Samia, Diogo S. M.; Blumstein, Daniel T.; Diaz, Mario; Grim, Tomas; Diego Ibanez-Alamo, Juan; Jokimaki, Jukka; Tatte, Kunter; Marko, Gabor; Tryjanowski, Piotr; Moller, Anders Pape	Rural-Urban Differences in Escape Behavior of European Birds across a Latitudinal Gradient	FRONTIERS IN ECOLOGY AND EVOLUTION	English	Article
57	0	0																		1					1	1				1				1	methods		1	The importance of examining multiple hierarchical levels when modeling resource use for wildlife has been acknowledged for decades. Multi-level resource selection functions have recently been promoted as a method to synthesize resource use across nested organizational levels into a single predictive surface. Analyzing multiple scales of selection within each hierarchical level further strengthens…	J	Zeller, KA; Vickers, TW; Ernest, HB; Boyce, WM	Zeller, Katherine A.; Vickers, T. Winston; Ernest, Holly B.; Boyce, Walter M.	Multi-level, multi-scale resource selection functions and resistance surfaces for conservation planning: Pumas as a case study	PLOS ONE	English	Article
58	0	0																									1	1						1	sp?		1	Wildlife residing in urban landscapes face many human-related threats to their survival. For birds, collision with glass on manmade structures has been identified as a major hazard, causing hundreds of millions of avian fatalities in North America every year. Although research has investigated factors associated with bird-glass collision mortality at buildings, no prior studies have focused on bi…	J	Barton, CM; Riding, CS; Loss, SR	Barton, Christine M.; Riding, Corey S.; Loss, Scott R.	Magnitude and correlates of bird collisions at glass bus shelters in an urban landscape	PLOS ONE	English	Article
59	1	1																									1	1	1					1			1	Translocation is a common tool for managing nuisance Canada geese (Branta canadensis) in urban areas across North America. However, no previous research has assessed how translocation affects survival and philopatry at donor and release sites. Such information is required for managers to decide if translocation is a suitable intervention to reach their management objectives. We used a joint multi…	J	Flockhart, DTT; Clarke, JB	Flockhart, D. T. Tyler; Clarke, Jared B.	Demographic Consequences of Translocation of Overabundant Canada Geese Breeding in Urban Areas	WILDLIFE SOCIETY BULLETIN	English	Article
60																							1				1							1			1	People's perception on birds of prey is heavily influenced by its intrinsic value, utility, myths and superstitions. In particular, negative perceptions may encourage poaching and persecution of these birds, affecting their conservation status. One nocturnal raptor species widely distributed across the world is the Barn Owl (Tyto alba, Tytonidae). In Chile, this species has been recorded and stud…	J	Godoy-Guinao, J; Diaz, IA; Llanos-Pineda, M; Alo, D	Godoy-Guinao, Javier; Diaz, Ivan A.; Llanos-Pineda, Manuel; Alo, Dominique	Feeding habits and people's perception of the Barn Owl (Tyto alba tuidara, JEGray 1829) in urban settings of Southern Chile: Implications for conservation	GAYANA	English	Article
61					1			Zenaida macroura	na	1	LC							1								1								1			1	This study sought to identify critical areas for puma (Puma concolor) movement across the state of Arizona in the American Southwest and to identify those most likely to be impacted by current and future human land uses, particularly expanding urban development and associated increases in traffic volume. Human populations in this region are expanding rapidly, with the potential for urban centers …	J	McClure, ML; Dickson, BG; Nicholson, KL	McClure, Meredith L.; Dickson, Brett G.; Nicholson, Kerry L.	Modeling connectivity to identify current and future anthropogenic barriers to movement of large carnivores: A case study in the American Southwest	ECOLOGY AND EVOLUTION	English	Article
62				1				coyote	na	1	LC													1					1	1				0	where?		1	Some wildlife species, such as coatis, have a high degree of adaptability to adverse conditions, such as fragmented urban forests, increasingly common on the world stage. The increase in the number of these mesopredators causes drastic changes in the communities of smaller predators, interferes with reproductive success of trees, as well as becoming a form of exchange between domestic and wild ar…	J	Minto, BW; Nagatsuyu, CE; Teixeira, CR; Zanuzzo, FS; Candido, TD; Diogo, LMI; Macedo, AS	Minto, Bruno W.; Nagatsuyu, Claudia E.; Teixeira, Carlos R.; Zanuzzo, Felipe S.; Candido, Thaisa D.; Diogo, Lucia M. I.; Macedo, Aline S.	Minimally invasive hysterectomy in Coatis (Nasua nasua)	PESQUISA VETERINARIA BRASILEIRA	English	Article
62				1				Vulpes vulpes	na	1	LC																1		1					1			1	A diversity of indigenous and alien wildlife persists in suburbia, and provides residents with the opportunity to experience wildlife. Suburban gardens may serve as refugia and foraging grounds for many primate species allowing them to populate within a largely urbanized landscape. However, this has led to the increasing human interactions with them, resulting in conflict. Our study investigated …	J	Patterson, L; Kalle, R; Downs, C	Patterson, Lindsay; Kalle, Riddhika; Downs, Colleen	A citizen science survey: perceptions and attitudes of urban residents towards vervet monkeys	URBAN ECOSYSTEMS	English	Article
63																						1			1	1								1			1	We quantitatively evaluated the effects of landscape factors on the distribution of symptomatic raccoon dogs with sarcoptic mange along an urban gradient. We used 246 camera traps (182 traps from April 2005 to December 2006; 64 traps from September 2009 to October 2010) to record the occurrence of asymptomatic and symptomatic raccoon dogs at 21 survey sites along an urban-rural gradient in the Ta…	J	Saito, MU; Sonoda, Y	Saito, Masayuki U.; Sonoda, Yoichi	Symptomatic Raccoon Dogs and Sarcoptic Mange Along an Urban Gradient	ECOHEALTH	English	Article
64					1		all		as								1																	1			1	As human populations have increased globally, so too has the transformation of natural landscapes into more urban areas. Within Africa, population growth rates and urbanization rates are amongst the highest in the world, but the impacts of these processes on Africa's wildlife are largely un-explored. In this study, we focus on a recently established population of black sparrowhawks Accipiter mela…	J	Rose, S; Sumasgutner, P; Koeslag, A; Amar, A	Rose, Sanjo; Sumasgutner, Petra; Koeslag, Ann; Amar, Arjun	Does Seasonal Decline in Breeding Performance Differ for an African Raptor across an Urbanization Gradient?	FRONTIERS IN ECOLOGY AND EVOLUTION	English	Article
65																					1	1												1			1	People living at the human/wildlife interface are at risk of becoming infected with Bartonella for which micromammals act as reservoir. We aimed to determine the factors related to the prevalence of Bartonella and its haplotype diversity in micromammals and in their fleas in a Mediterranean peri-urban environment. We analyzed 511 micromammals, chiefly 407 wood mice (Apodemus sylvaticus), captured…	J	Cevidanes, A; Altet, L; Chirife, AD; Proboste, T; Millan, J	Cevidanes, Aitor; Altet, Laura; Chirife, Andrea D.; Proboste, Tatiana; Millan, Javier	Drivers of Bartonella infection in micromammals and their fleas in a Mediterranean peri-urban area	VETERINARY MICROBIOLOGY	English	Article
66																								1					1					1	inlcude?		1	The role of green belts is not only to provide the recreation for human activities but also to improve environmental quality and to provide refuges for wildlife under intensified urban development. After the new demarcation of administrative areas, the influx and construction of industrial zones and commercial buildings has caused a major change of the original landscape in the Dadu hill area in …	J	Chen, CH; Den, W	Chen, Chih-Hao; Den, Walter	THE VALUE OF GREEN BELTS IN URBAN SPRAWL: A CASE STUDY OD TAICHUNG CITY, TAIWAN	INTERNATIONAL JOURNAL OF GEOMATE	English	Article
67																		1					1											1	double check study area		1	Urbanization exposes wildlife to unfamiliar environments, including novel structures and food sources. Adapting to such anthropogenic conditions may require superior innovation and problem-solving skills (e. g., for navigating, foraging). Human presence in urban areas is a particular biotic challenge that may impact problem-solving capabilities in wildlife. Urban animals may be superior problem s…	J	Cook, MO; Weaver, MJ; Hutton, P; McGraw, KJ	Cook, Meghan O.; Weaver, Melinda J.; Hutton, Pierce; McGraw, Kevin J.	The effects of urbanization and human disturbance on problem solving in juvenile house finches (Haemorhous mexicanus)	BEHAVIORAL ECOLOGY AND SOCIOBIOLOGY	English	Article
68																						1	1										1	1			1	Wild bird feeding often results in high densities of birds, potentially facilitating transmission of disease. Wild birds are major reservoirs of many zoonotic diseases, and although a number of avian disease outbreaks have been linked to bird feeders, urban bird-feeding and its role in disease systems remains poorly studied. We examined the impacts of typical supplementary feeding practices on th…	J	Galbraith, JA; Stanley, MC; Jones, DN; Beggs, JR	Galbraith, Josie A.; Stanley, Margaret C.; Jones, Darryl N.; Beggs, Jacqueline R.	Experimental feeding regime influences urban bird disease dynamics	JOURNAL OF AVIAN BIOLOGY	English	Article
69																	1	1							1						1			1	reproduction		1	Context Long-term viability of wildlife populations may be influenced by the adaptive or maladaptive nature of behavioural shifts. Yet, in the short term, implications of novel behaviour are often uncertain, as they were for a newly formed urban nesting colony of pied imperial-pigeons (PIPs) on the mainland coast of north-eastern Australia. It represented unprecedented behaviour, as most of PIPs,…	J	Hazel, J; Venables, BL	Hazel, Julia; Venables, Brian L.	Can island specialists succeed as urban pioneers? Pied imperial-pigeons provide a case study	WILDLIFE RESEARCH	English	Article
70																		1									1							1		1	1	The global increase in urbanization is leading to heavier interface between humans and wildlife. Within these anthropogenic landscapes, little is known about ranging patterns, particularly with regard to urban primates. Here we present the results of the first long-term deployment of multiple GPS collars on two species of macaques to investigate the impacts of urbanization on urban primate rangin…	J	Klegarth, AR; Hollocher, H; Jones-Engel, L; Shaw, E; Lee, BPYH; Feeney, T; Holmes, D; Laguea, D; Fuentes, A	Klegarth, Amy R.; Hollocher, Hope; Jones-Engel, Lisa; Shaw, Eric; Lee, Benjamin P. Y. -H.; Feeney, Tessa; Holmes, Damian; Laguea, Dale; Fuentes, Agustin	Urban primate ranging patterns: GPS- collar deployments for Macaca fascicularis and M. sylvanus	AMERICAN JOURNAL OF PRIMATOLOGY	English	Article
71																		1									1							1		1	1
72				1				Puma concolor	na	1	LC							1				1					1							0	where?		1	Several species of urban-adapted carnivores, including coyotes (Canis latrans), use anthropogenic resources in residential areas, which may increase rates of encounters and conflict with people. These negative interactions might be reduced with more understanding of individual variation in the use of residential areas and if attractants were better predicted by residents and targeted for secureme…	J	Murray, MH; St Clair, CC	Murray, Maureen H.; St Clair, Colleen Cassady	Predictable features attract urban coyotes to residential yards	JOURNAL OF WILDLIFE MANAGEMENT	English	Article
73																					1	1												0	uban setting?		1	Several studies have shown Dengue Virus (DENV) nucleic acids and/or antibodies present in Neotropical wildlife including bats, suggesting that some bat species may be susceptible to DENV infection. Here we aim to elucidate the role of house-roosting bats in the DENV transmission cycle. Bats were sampled in households located in high and low dengue incidence regions during rainy and dry seasons in…	J	Vicente-Santos, A; Moreira-Soto, A; Soto-Garita, C; Chaverri, LG; Chaves, A; Drexler, JF; Morales, JA; Alfaro-Alarcon, A; Rodriguez-Herrera, B; Corrales-Aguilar, E	Vicente-Santos, Amanda; Moreira-Soto, Andres; Soto-Garita, Claudio; Chaverri, Luis Guillermo; Chaves, Andrea; Drexler, Jan Felix; Morales, Juan Alberto; Alfaro-Alarcon, Alejandro; Rodriguez-Herrera, Bernal; Corrales-Aguilar, Eugenia	Neotropical bats that co-habit with humans function as dead-end hosts for dengue virus	PLOS NEGLECTED TROPICAL DISEASES	English	Article
74																							1											1			1	Most wildlife species are urban avoiders, but some became urban utilizers and dwellers successfully living in cities. Often, they are assumed to be attracted into urban areas by easily accessible and highly energetic anthropogenic food sources. We macroscopically analysed stomachs of 247 wild boar (Sus scrofa, hereafter WB) from urban areas of Berlin and from the surrounding rural areas. From the…	J	Stillfried, M; Gras, P; Busch, M; Borner, K; Kramer-Schadt, S; Ortmann, S	Stillfried, Milena; Gras, Pierre; Busch, Matthias; Boerner, Konstantin; Kramer-Schadt, Stephanie; Ortmann, Sylvia	Wild inside: Urban wild boar select natural, not anthropogenic food resources	PLOS ONE	English	Article
75																					1	1												1			1	Anthropogenic landscape changes contributed to the reduction of availability of habitats to wild animals. Hence, the presence of wild terrestrial carnivores in urban and peri-urban sites has increased considerably over the years implying an increased risk of interspecies spill-over of infectious diseases and the transmission of zoonoses. The present study provides a detailed characterisation of t…	J	Lempp, C; Jungwirth, N; Grilo, ML; Reckendorf, A; Ulrich, A; van Neer, A; Bodewes, R; Pfankuche, VM; Bauer, C; Osterhaus, ADME; Baumgartner, W; Siebertf, U	Lempp, Charlotte; Jungwirth, Nicole; Grilo, Miguel L.; Reckendorf, Anja; Ulrich, Arlene; van Neer, Abbo; Bodewes, Rogier; Pfankuche, Vanessa M.; Bauer, Christian; Osterhaus, Albert D. M. E.; Baumgaertner, Wolfgang; Siebertf, Ursula	Pathological findings in the red fox (Vulpes vulpes), stone marten (Martes foina) and raccoon dog (Nyctereutes procyonoides), with special emphasis on infectious and zoonotic agents in Northern Germany	PLOS ONE	English	Article
76				1				Rattus norvegicus	eu	1	LC										1	1												1			1	Anthropogenic landscape changes contributed to the reduction of availability of habitats to wild animals. Hence, the presence of wild terrestrial carnivores in urban and peri-urban sites has increased considerably over the years implying an increased risk of interspecies spill-over of infectious diseases and the transmission of zoonoses. The present study provides a detailed characterisation of t…
77																					1	1												1			1	Anthropogenic landscape changes contributed to the reduction of availability of habitats to wild animals. Hence, the presence of wild terrestrial carnivores in urban and peri-urban sites has increased considerably over the years implying an increased risk of interspecies spill-over of infectious diseases and the transmission of zoonoses. The present study provides a detailed characterisation of t…
78																											1								include?		1	Urban biodiversity conservation often aims to promote the quality of life for urban residents by providing ecosystem services as well as habitats for diverse wildlife. However, biodiversity inevitably brings some disadvantages, including problems and nuisances caused by wildlife. Although some studies have reported that enhancement of nature interaction among urban children promotes their affecti…	J	Hosaka, T; Sugimoto, K; Numata, S	Hosaka, Tetsuro; Sugimoto, Koun; Numata, Shinya	Effects of childhood experience with nature on tolerance of urban residents toward hornets and wild boars in Japan	PLOS ONE	English	Article
79					1			Larus argentatus	eu	1	LC												1											1	include?		1	Intentional feeding of wild birds in gardens or backyards is one of the most popular forms of human-wildlife interactions in the developed world, especially in urban environments. The scale and intensity of bird feeding are enormous with mainly birdseed consumed daily by a range of species. This represents a subsidy to natural diets of birds attracted to the feeders and typically involves novel d…	J	Reynolds, SJ; Galbraith, JA; Smith, JA; Jones, DN	Reynolds, S. James; Galbraith, Josie A.; Smith, Jennifer A.; Jones, Darryl N.	Garden Bird Feeding: Insights and Prospects from a North-South Comparison of This Global Urban Phenomenon	FRONTIERS IN ECOLOGY AND EVOLUTION	English	Review
80				1				Macropus giganteus	au	1	LC																					1		1			1	Transfrontier wildlife corridors can be successful conservation tools, connecting protected areas and reducing the impact of habitat fragmentation on mobile species. Urban wildlife corridors have been proposed as a potential mitigation tool to facilitate the passage of elephants through towns without causing conflict with urban communities. However, because such corridors are typically narrow and…	J	Adams, TSF; Chase, MJ; Rogers, TL; Leggett, KEA	Adams, Tempe S. F.; Chase, Michael J.; Rogers, Tracey L.; Leggett, Keith E. A.	Taking the elephant out of the room and into the corridor: can urban corridors work?	ORYX	English	Article
81				1				Dipodomys merriami	na	1	LC									1														1			1	Urban areas are expanding worldwide, yet little is known how anthropogenic landscape fragmentation affects the connectedness and gene flow in urban wildlife. The European hedgehog (Erinaceus europaeus) is a ground dwelling mammal which also inhabits variable urban habitats. We investigated habitat connectivity and the spatial genetic structure of urban hedgehogs in the largest Swiss city. We addr…	J	Braaker, S; Kormann, U; Bontadina, F; Obrist, MK	Braaker, S.; Kormann, U.; Bontadina, F.; Obrist, M. K.	Prediction of genetic connectivity in urban ecosystems by combining detailed movement data, genetic data and multi-path modelling	LANDSCAPE AND URBAN PLANNING	English	Article
82									na																			1	1					1			1	Pressures of rapid development continue to increase, and recreational activities are becoming a prominent driving force in many urban wildlife communities. Freshwater turtles live in many urban environments, yet little attention has been given to the impact of human recreation upon these communities. We examined the response of basking turtles to observer presence along the towpath of a recreatio…	J	Pittfield, T; Burger, J	Pittfield, Taryn; Burger, Joanna	Basking habitat use and response of freshwater turtles to human presence in an urban canal of Central New Jersey	URBAN ECOSYSTEMS	English	Article
83																							1				1							1			1	Coyotes (Canis latrans Say, 1823) are highly successful in urbanized environments, but as they populate cities, conflict can occur and often manifests in the form of incidents with pets. To better understand whether coyotes view pets as prey or, alternatively, as competitors or a threat, we conducted a diet analysis of coyotes in the Denver metropolitan area (DMA) by analyzing scats. We also exam…	J	Poessel, SA; Mock, EC; Breck, SW	Poessel, S. A.; Mock, E. C.; Breck, S. W.	Coyote (Canis latrans) diet in an urban environment: variation relative to pet conflicts, housing density, and season	CANADIAN JOURNAL OF ZOOLOGY	English	Article
84																																		0	where?		1	Urban-dwelling birds have the potential to serve as powerful biomonitors that reveal the impact of environmental change due to urbanization. Specifically, urban bird populations can be used to survey cities for factors that may pose both public and wildlife health concerns. Here, we review evidence supporting the use of avian biomonitors to identify threats associated with urbanization, including…	J	Pollack, L; Ondrasek, NR; Calisi, R	Pollack, Lea; Ondrasek, Naomi R.; Calisi, Rebecca	Urban health and ecology: the promise of an avian biomonitoring tool	CURRENT ZOOLOGY	English	Article
85																								1					1					1			1	Exotic predators have had devastating impacts on native wildlife globally and have stimulated many attempts to control or eradicate them. However, removing an exotic predator is predicted to have wider consequences if the exotic predator plays an apex role in its new community, including negative impacts on other community members via disruption to trophic or ecological cascading processes. Here,…	J	Smith, HM; Dickman, CR; Banks, PB	Smith, Helen M.; Dickman, Chris R.; Banks, Peter B.	Exotic black rats increase invertebrate Ordinal richness in urban habitat remnants	BIOLOGICAL INVASIONS	English	Article
86																		1																1			1	Urban development can fragment and degrade habitat, and such habitat alterations can have profound impacts on wildlife behavior. In urban areas, individuals may occur closer to each other and experience high levels of disturbance, which may favor increased aggression and boldness in urban-dwelling wildlife. We investigated the influence of urbanization on aggression and boldness and the relations…	J	Hurtado, G; Mabry, KE	Hurtado, Gizelle; Mabry, Karen E.	Aggression and boldness in Merriam's kangaroo rat: an urban-tolerant species?	JOURNAL OF MAMMALOGY	English	Article
87																														1				1			1	DNA-based capture-mark-recapture (CMR) techniques are commonly used to obtain population parameters of black bears (Ursus americanus) in rural and wildland landscapes; however, these techniques have not been implemented in urban clusters (i.e., 2,500 to 50,000 residents). Black bears can readily habituate to urban clusters, and wildlife managers need to monitor and manage these urban bear populat…	J	Fusaro, JL; Conner, MM; Conover, MR; Taylor, TJ; Kenyon, MW	Fusaro, Jonathan L.; Conner, Mary M.; Conover, Michael R.; Taylor, Timothy J.; Kenyon, Marc W., Jr.	Best management practices in counting urban black bears	HUMAN-WILDLIFE INTERACTIONS	English	Article
88																						1												1			1	Infectious diseases are important in the dynamics of many wildlife populations, but there is limited understanding of how landscape change influences susceptibility to disease. We aimed to quantify the time-delayed influence of spatial and temporal components of landscape change and climate variability on the prevalence of chlamydiosis in koala (Phascolarctos cinereus) populations in southeast Qu…	J	McAlpine, C; Brearley, G; Rhodes, J; Bradley, A; Baxter, G; Seabrook, L; Lunney, D; Liu, Y; Cottin, M; Smith, AG; Timms, P	McAlpine, Clive; Brearley, Grant; Rhodes, Jonathan; Bradley, Adrian; Baxter, Greg; Seabrook, Leonie; Lunney, Daniel; Liu, Yan; Cottin, Manuelle; Smith, Andrew G.; Timms, Peter	Time-delayed influence of urban landscape change on the susceptibility of koalas to chlamydiosis	LANDSCAPE ECOLOGY	English	Article
89					1			Corvus brachyrhynchos	na	1	LC							1									1							1			1	Growing human populations are increasingly competing with wildlife for limited resources and this can result in chronic human-wildlife conflict. In the Cape Peninsula, South Africa, chacma baboons Papio ursinus are habitual raiders of urban and rural areas, foraging on a variety of human-derived foods. Raiding behaviour is considered a threat to human health and safety, may result in damage to pr…	J	Fehlmann, G; O'Riain, MJ; Kerr-Smith, C; King, AJ	Fehlmann, G.; O'Riain, M. J.; Kerr-Smith, C.; King, A. J.	Adaptive space use by baboons (Papio ursinus) in response to management interventions in a human-changed landscape	ANIMAL CONSERVATION	English	Article
90																																		1	native?		1	In some countries, the red fox Vulpes vulpes has been rapidly expanding its range into urban and suburban areas, where it is referred to as the urban fox'. In the city of Sapporo, northern Japan, the population of urban foxes has been increasing since the 1990s. Because the red fox carries several zoonoses, it is important to understand its population structure and migration status in urban areas…	J	Kato, Y; Amaike, Y; Tomioka, T; Oishi, T; Uraguchi, K; Masuda, R	Kato, Y.; Amaike, Y.; Tomioka, T.; Oishi, T.; Uraguchi, K.; Masuda, R.	Population genetic structure of the urban fox in Sapporo, northern Japan	JOURNAL OF ZOOLOGY	English	Article
91					1			Troglodytes aedon	na	1	LC								1															1	include cats as wildlife?		1	Feral cats (Fells caws) have devastated wildlife globally. In Australia, feral cats are implicated in most recent mammal extinctions and continue to threaten native species. Cat control is a high-profile priority for Australian policy, research and management. To develop the evidence-base to support this priority, we first review information on cat presence/absence on Australian islands and mainl…	J	Legge, S; Murphy, BP; McGregor, H; Woinarski, JCZ; Augusteyn, J; Ballard, G; Baseler, M; Buckmaster, T; Dickman, CR; Doherty, T; Edwards, G; Eyre, T; Fancourt, BA; Ferguson, D; Forsyth, DM; Geary, WL; Gentle, M; Gillespie, G; Greenwood, L; Hohnen, R; Hume, S; Johnson, CN; Maxwell, M; McDonald, PJ; Morris, K; Moseby, K; Newsome, T; Nimmo, D; Paltridge, R; Ramsey, D; Read, J; Rendall, A; Rich, M; R…	Legge, S.; Murphy, B. P.; McGregor, H.; Woinarski, J. C. Z.; Augusteyn, J.; Ballard, G.; Baseler, M.; Buckmaster, T.; Dickman, C. R.; Doherty, T.; Edwards, G.; Eyre, T.; Fancourt, B. A.; Ferguson, D.; Forsyth, D. M.; Geary, W. L.; Gentle, M.; Gillespie, G.; Greenwood, L.; Hohnen, R.; Hume, S.; Johnson, C. N.; Maxwell, M.; McDonald, P. J.; Morris, K.; Moseby, K.; Newsome, T.; Nimmo, D.; Paltridge,…	Enumerating a continental-scale threat: How many feral cats are in Australia?	BIOLOGICAL CONSERVATION	English	Article
92					1		all																					1	1					0	where? Group or each spp?		1	Light pollution is rapidly increasing and can have deleterious effects on biodiversity, yet light types differ in their effect on wildlife. Among the light types used for street lamps, light-emitting diodes (LEDs) are expected to become globally predominant within the next few years. In a large-scale field experiment, we recorded bat activity at 46 street lights for 12 nights each and investigate…	J	Lewanzik, D; Voigt, CC	Lewanzik, Daniel; Voigt, Christian C.	Transition from conventional to light-emitting diode street lighting changes activity of urban bats	JOURNAL OF APPLIED ECOLOGY	English	Article
93																											1							1			1	Urban areas not only provide wildlife with new ecological niches, in terms of food availability, human protection and den sites but also they increase the possibility of conflict with man. Despite being a protected species in Italy, the crested porcupine is considered as an agricultural pest, with a tastymeat, thus widely poached. We studied food selection and other ecological factors shaping the…	J	Lovari, S; Corsini, MT; Guazzini, B; Romeo, G; Mori, E	Lovari, Sandro; Corsini, Maria Teresa; Guazzini, Barbara; Romeo, Giorgia; Mori, Emiliano	Suburban ecology of the crested porcupine in a heavily poached area: a global approach	EUROPEAN JOURNAL OF WILDLIFE RESEARCH	English	Article
94																				1														1			1	Urban sprawl has resulted in the permanent presence of large mammal species in urban areas, leading to human-wildlife conflicts. Wild boar Sus scrofa are establishing a permanent presence in many cities in Europe, with the largest German urban population occurring in Berlin. Despite their relatively long-term presence, there is little knowledge of colonization processes, dispersal patterns or con…	J	Stillfried, M; Fickel, J; Borner, K; Wittstatt, U; Heddergott, M; Ortmann, S; Kramer-Schadt, S; Frantz, AC	Stillfried, Milena; Fickel, Joerns; Boerner, Konstantin; Wittstatt, Ulrich; Heddergott, Mike; Ortmann, Sylvia; Kramer-Schadt, Stephanie; Frantz, Alain C.	Do cities represent sources, sinks or isolated islands for urban wild boar population structure?	JOURNAL OF APPLIED ECOLOGY	English	Article
95																										1									include?		1	The Central Valley of California is one of the most important regions for wintering waterbirds in North America despite extensive anthropogenic landscape modification and decline of historical wetlands there. Like many other mediterranean-climate ecosystems across the globe, the Central Valley has been subject to a burgeoning human population and expansion and intensification of agricultural and …	J	Matchett, EL; Fleskes, JP	Matchett, Elliott L.; Fleskes, Joseph P.	Projected Impacts of Climate, Urbanization, Water Management, and Wetland Restoration on Waterbird Habitat in California's Central Valley	PLOS ONE	English	Article
96				1				Rhinolophus ferrumequinum			LC					1																		1			1	Among the stressors confronting urban wildlife, chemical contaminants pose a particular problem for high trophic feeding species. Previous data from fortuitous carcass collections revealed surprisingly high levels of persistent organic pollutants in raptor species, including the Cooper's hawk (Accipiter cooperii), from urbanized areas of southwestern British Columbia, Canada. Thus, in 2012 and 20…	J	Brogan, JM; Green, DJ; Maisonneuve, F; Elliott, JE	Brogan, Jason M.; Green, David J.; Maisonneuve, France; Elliott, John E.	An assessment of exposure and effects of persistent organic pollutants in an urban Cooper's hawk (Accipiter cooperii) population	ECOTOXICOLOGY	English	Article
97																		1																		1	1	The Syrian woodpecker (Dendrocopos syriacus) is the most synanthropic species among European woodpeckers and can be considered to be a synurbic species benefiting from human activity and man-made habitats. Because it is closely related to the common great spotted woodpecker (Dendrocopos major), the interactions between the species should be investigated before conducting any study on the Syrian w…	J	Figarski, T	Figarski, Tomasz	Contrasting seasonal reactions of two sibling woodpeckers to playback stimulation in urban areas - implications for inventory and monitoring of the Syrian woodpecker	BEHAVIOUR	English	Article
98																		1																		1	1
99																								1					1					1	need all spp?>		1	Rapid urbanisation and its attendant problem of vegetation and species loss remains an environmental challenge in many developing countries. As a result, the importance of keeping urban green space is increasingly gaining recognition. Although small mammals have low popularity amongst wildlife enthusiasts when compared to charismatic mega-fauna, their study has become popular in green space manag…	J	Gbogbo, F; Tabiri, K; Yahaya, M	Gbogbo, Francis; Tabiri, Kwame; Yahaya, Musah	Diversity and Abundance of Small Mammals Along a Disturbance Gradient on a University Campus in Ghana	INTERNATIONAL JOURNAL OF ECOLOGY & DEVELOPMENT	English	Article
100					1			Antigone canadensis	na	1	LC																							1	all spp?		1	In much of the United States and elsewhere, urbanization continues to transform landscapes. In central Texas, anthropogenic conversion of land is due in part to a rapidly growing population in the Austin and San Antonio metro areas and the subsequent infrastructure and resources needed to support that growth. Protected natural areas adjacent to urbanized landscapes are often intended to mitigate …	J	Haverland, MB; Veech, JA	Haverland, Matthew B.; Veech, Joseph A.	Examining the occurrence of mammal species in natural areas within a rapidly urbanizing region of Texas, USA	LANDSCAPE AND URBAN PLANNING	English	Article
101																	1	1	1															1			1	Anthropogenic noise associated with highway construction and operation can have individual-and population-level consequences for wildlife (e.g., reduced densities, decreased reproductive success, behavioral changes). We used a before-after control-impact study design to examine the potential impacts of highway construction and traffic noise on endangered golden-cheeked warblers (Setophaga chrysop…	J	Long, AM; Colon, MR; Bosman, JL; Robinson, DH; Pruett, HL; McFarland, TM; Mathewson, HA; Szewczak, JM; Newnam, JC; Morrison, ML	Long, Ashley M.; Colon, Melanie R.; Bosman, Jessica L.; Robinson, Dianne H.; Pruett, Hannah L.; McFarland, Tiffany M.; Mathewson, Heather A.; Szewczak, Joseph M.; Newnam, J. Cal; Morrison, Michael L.	A before-after control-impact assessment to understand the potential impacts of highway construction noise and activity on an endangered songbird	ECOLOGY AND EVOLUTION	English	Article
102					1			Sternula nereis	au	1	VU																1							1			1	The increase of global urbanization can have effects on wildlife species, including carnivores such as coyotes (Canis latrans). As coyotes continue to settle in more urban areas, reports of human-coyote conflicts, such as attacks on humans or pets, may also increase. Understanding environmental variables that might influence whether or not coyotes and human-coyote conflicts will occur in certain …	J	Poessel, SA; Gese, EM; Young, JK	Poessel, Sharon A.; Gese, Eric M.; Young, Julie K.	Environmental factors influencing the occurrence of coyotes and conflicts in urban areas	LANDSCAPE AND URBAN PLANNING	English	Article
103																	1						1											1			1	As the global trend towards urbanization continues, the need to understand its impact on wildlife grows. Species may have different levels of tolerance to urban disturbance; some even appear to thrive in urban areas and use human-subsidized resources. However, the physiological costs and trade-offs faced by urban-dwelling species are still poorly understood. We assess the evidence for a negative …	J	Suri, J; Sumasgutner, P; Hellard, E; Koeslag, A; Amar, A	Suri, Jessleena; Sumasgutner, Petra; Hellard, Eleonore; Koeslag, Ann; Amar, Arjun	Stability in prey abundance may buffer Black Sparrowhawks Accipiter melanoleucus from health impacts of urbanization	IBIS	English	Article
104				1				Mungos mungo	af	1	LC												1	1										1			1	Understanding how introduced plants reduce food web complexity is critical to effective conservation management within human-dominated systems. In urban breeding birds, the paucity of dietary specialists suggests that a lack of food resources, such as arthropod prey essential for reproduction and survival, may contribute to bird declines. Local plant species composition and abundance is influence…	J	Narango, DL; Tallamy, DW; Marra, PP	Narango, Desiree L.; Tallamy, Douglas W.; Marra, Peter P.	Native plants improve breeding and foraging habitat for an insectivorous bird	BIOLOGICAL CONSERVATION	English	Article
105																												1						1			1	Human population and thus anthropogenic disturbance of natural systems are increasing at staggering rates. However, the impact of disturbance on natural systems likely varies with the extent of disturbance. While a considerable amount of research has been conducted on high-impact disturbances (e.g., environmental contamination, urban development), much less is known about the effects of less obtr…	J	French, SS; Neuman-Lee, LA; Terletzky, PA; Kiriazis, NM; Taylor, EN; DeNardo, DF	French, Susannah S.; Neuman-Lee, Lorin A.; Terletzky, Patricia A.; Kiriazis, Nicholas M.; Taylor, Emily N.; DeNardo, Dale F.	Too much of a good thing? Human disturbance linked to ecotourism has a dose-dependent impact on innate immunity and oxidative stress in marine iguanas, Amblyrhynchus cristatus	BIOLOGICAL CONSERVATION	English	Article
106				1				Erinaceus europaeus	eu	1	LC											1												1			1	Conversion of natural habitats into urban landscapes can expose wildlife to novel pathogens and alter pathogen transmission pathways. Because transmission is difficult to quantify for many wildlife pathogens, mathematical models paired with field observations can help select among competing transmission pathways that might operate in urban landscapes. Here we develop a mathematical model for the …	J	Becker, DJ; Teitelbaum, CS; Murray, MH; Curry, SE; Welch, CN; Ellison, T; Adams, HC; Rozier, RS; Lipp, EK; Hernandez, SM; Altizer, S; Hall, RJ	Becker, Daniel J.; Teitelbaum, Claire S.; Murray, Maureen H.; Curry, Shannon E.; Welch, Catharine N.; Ellison, Taylor; Adams, Henry C.; Rozier, R. Scott; Lipp, Erin K.; Hernandez, Sonia M.; Altizer, Sonia; Hall, Richard J.	Assessing the contributions of intraspecific and environmental sources of infection in urban wildlife: Salmonella enterica and white ibis as a case study	JOURNAL OF THE ROYAL SOCIETY INTERFACE	English	Article
107																		1	1								1							1			1	In the 1980s, black bears (Ursus americanus) began expanding into historic habitats in northwestern Nevada, USA. Over a period of >30 years, black bears recolonized areas where human populations have also increased. Our research represents one of, if not the longest-running and earliest comparative studies of a black bear population at wildland-urban interface and wildland areas in North America.…	J	Beckmann, JP; Lackey, CW	Beckmann, Jon P.; Lackey, Carl W.	Lessons learned from a 20-year collaborative study on American black bears	HUMAN-WILDLIFE INTERACTIONS	English	Article
108																		1	1							1								1			1	Context As urban landscapes proliferate globally, the need for research into urban wildlife interactions is magnified. The eastern grey kangaroo (Macropus giganteus) is a widespread species commonly involved in wildlife-vehicle collisions in urban areas in Australia. Despite the many urban kangaroo populations and associated conflicts with human activities, few studies have examined how eastern g…	J	Brunton, EA; Srivastava, SK; Burnett, S	Brunton, Elizabeth A.; Srivastava, Sanjeev K.; Burnett, Scott	Spatial ecology of an urban eastern grey kangaroo (Macropus giganteus) population: local decline driven by kangaroo-vehicle collisions	WILDLIFE RESEARCH	English	Article
109																										1								1			1	Generalist species occupy a wide range of habitats and typically respond well to environmental disturbance. Highly disturbed urban areas may contain habitat that generalists can use and exploit; however, habitat use and quality of areas within urban landscapes are poorly understood. Here, we investigated habitat use of a generalist passerine, the red-winged blackbird (Agelaius phoeniceus), in urb…	J	Buxton, VL; Santymire, RM; Benson, TJ	Buxton, Valerie L.; Santymire, Rachel M.; Benson, Thomas J.	Mixed effects of urbanization on density, nest survival, and nestling corticosterone of a generalist passerine	ECOSPHERE	English	Article
110																										1								1			1	Vernal pools in the northeastern US are of conservation concern primarily because of their role as habitat for specialized pool-breeding amphibians, but their use by birds and mammals may also be of interest, especially from the perspective of the impact of urbanization. We describe camera-trapped wildlife (CTW) at 38 vernal pools along an urban development gradient in greater Bangor, Maine, USA.…	J	Eakin, CJ; Hunter, ML; Calhoun, AJK	Eakin, Carly J.; Hunter, Malcolm L.; Calhoun, Aram J. K.	Bird and mammal use of vernal pools along an urban development gradient	URBAN ECOSYSTEMS	English	Article
111																		1												1				1			1	Wildlife is persisting in urban areas of Australia even though white settler colonialism has resulted in the large-scale destruction of forested landscapes. While many bird species are in decline, the Sulphur-crested Cockatoo has found emergent opportunities for flourishing within the built environment. Cockatoos are actively generating relationally constituted spaces, drawing humans into urban e…	J	Kirksey, E; Munro, P; van Dooren, T; Emery, D; Kreller, AM; Kwok, J; Lau, K; Miller, M; Morris, K; Newson, S; Olejniczak, E; Ow, A; Tuckson, K; Sannen, S; Martin, J	Kirksey, Eben; Munro, Paul; van Dooren, Thom; Emery, Dan; Kreller, Anne Maree; Kwok, Jeffrey; Lau, Ken; Miller, Madeleine; Morris, Kaleesha; Newson, Stephanie; Olejniczak, Erin; Ow, Amy; Tuckson, Kate; Sannen, Sarah; Martin, John	Feeding the flock: Wild cockatoos and their Facebook friends	ENVIRONMENT AND PLANNING E-NATURE AND SPACE	English	Article
112																1															1			1			1	Anticoagulant rodenticides (ARs) are commonly used worldwide to control commensal rodents. Second generation anticoagulant rodenticides (SGARs) are highly persistent and have the potential to cause secondary poisoning in wildlife. To date no comprehensive assessment has been conducted on AR residues in Australian wildlife. My aim was to measure AR exposure in a common widespread owl species, the …	J	Lohr, MT	Lohr, Michael T.	Anticoagulant rodenticide exposure in an Australian predatory bird increases with proximity to developed habitat	SCIENCE OF THE TOTAL ENVIRONMENT	English	Article
113					1		all		af										1						1									1			1	Urbanization generates shifts in wildlife communities, with some species increasing their distribution and abundance, while others decline. We used a dataset spanning 15years to assess trends in distribution and habitat dynamics of the black-tailed prairie dog, a highly interactive species, in urban habitat remnants in Denver, CO, USA. Both available habitat and number of prairie dog colonies dec…	J	Magle, SB; Fidino, M	Magle, Seth B.; Fidino, Mason	Long-term declines of a highly interactive urban species	BIODIVERSITY AND CONSERVATION	English	Article
114				1			Sapajus sp.		sa																		1		1	1				1			1	In Flanders (northern Belgium), wild boar (Sus scrofa) returned in 2006 after 50 years of absence and the population is increasing, both in abundance and geographic extent. In the absence of wild boar, Flanders' landscape structure changed into a dense, mosaic-like pattern of agricultural, natural, and urban areas. The return of the wild boar increasingly leads to human-wildlife conflicts, mainly…	J	Rutten, A; Casaer, J; Vogels, MFA; Addink, EA; Vanden Borre, J; Leirs, H	Rutten, Anneleen; Casaer, Jim; Vogels, Marjolein F. A.; Addink, Elisabeth A.; Vanden Borre, Jeroen; Leirs, Herwig	Assessing agricultural damage by wild boar using drones	WILDLIFE SOCIETY BULLETIN	English	Article
115				1				all	as																1						1			1			1	Across Europe, hedgehogs (Erinaceus europaeus) appear to be in decline in both urban and rural landscapes. Current methods used to monitor urban populations are, however, associated with several potential limitations. In this study, we conducted hedgehog footprint-tunnel surveys in 219 residential gardens across Reading, UK between May-September in 2013 and/or 2014; gardens were surveyed for five…	J	Williams, B; Mann, N; Neumann, JL; Yarnell, RW; Baker, PJ	Williams, Ben; Mann, Nittanjyot; Neumann, Jessica L.; Yarnell, Richard W.; Baker, Philip J.	A prickly problem: developing a volunteer-friendly tool for monitoring populations of a terrestrial urban mammal, the West European hedgehog (Erinaceus europaeus)	URBAN ECOSYSTEMS	English	Article
116																										1								0			1	BackgroundRed foxes (Vulpes vulpes L.) have become successful inhabitants of urban areas in recent years. However, our knowledge about the occurrence, distribution and association with land uses of these urban foxes is poor, partly because many favoured habitats are on private properties and therefore hardly accessible to scientists. We assumed that citizen science, i.e. the involvement of the pu…	J	Walter, T; Zink, R; Laaha, G; Zaller, JG; Heigl, F	Walter, Theresa; Zink, Richard; Laaha, Gregor; Zaller, Johann G.; Heigl, Florian	Fox sightings in a city are related to certain land use classes and sociodemographics: results from a citizen science project	BMC ECOLOGY	English	Article
117					1			Cariama cristata	sa	1	LC																		1								1	Preventing infestations of rats is crucial for minimizing property damage and the transmission of rat-associated pathogens to humans. Due to the logistical challenges in assessing rat abundance over large areas, public officials must often use the number of public rat complaints to estimate the relative abundance of rats and the subsequent need for rodent control. However, the likelihood of repor…	J	Murray, MH; Fyffe, R; Fidino, M; Byers, KA; Rios, MJ; Mulligan, MP; Magle, SB	Murray, Maureen H.; Fyffe, Rebecca; Fidino, Mason; Byers, Kaylee A.; Rios, M. Jazmin; Mulligan, Matthew P.; Magle, Seth B.	Public Complaints Reflect Rat Relative Abundance Across Diverse Urban Neighborhoods	FRONTIERS IN ECOLOGY AND EVOLUTION	English	Article
118				1				Apodemus speciosus	as	1	LC															1											1	River ecosystems in semi-arid environments provide an array of resources that concentrate biodiversity, but also attract human settlement and support economic development. In the southwestern United States, land-use change, drought, and anthropogenic disturbance are compounding factors which have led to departures from historical conditions of river ecosystems, consequently affecting wildlife hab…	J	Boggie, MA; Collins, DP; Donnelly, JP; Carleton, SA	Boggie, Matthew A.; Collins, Daniel P.; Donnelly, J. Patrick; Carleton, Scott A.	Land Use, anthropogenic disturbance, and riverine features drive patterns of habitat selection by a wintering waterbird in a semiarid environment	PLOS ONE	English	Article
119				1				Macropus giganteus	au	1	LC														1									1		1	1	Urbanization causes the simplification of natural habitats, resulting in animal communities dominated by exotic species with few top predators. In recent years, however, many predators such as hawks, and in the US coyotes and cougars, have become increasingly common in urban environments. Hawks in the Accipiter genus, especially, are recovering from widespread population declines and are increasi…	J	McCabe, JD; Yin, H; Cruz, J; Radeloff, V; Pidgeon, A; Bonter, DN; Zuckerberg, B	McCabe, Jennifer D.; Yin, He; Cruz, Jennyffer; Radeloff, Volker; Pidgeon, Anna; Bonter, David N.; Zuckerberg, Benjamin	Prey abundance and urbanization influence the establishment of avian predators in a metropolitan landscape	PROCEEDINGS OF THE ROYAL SOCIETY B-BIOLOGICAL SCIENCES	English	Article
120					1		owls		eu																1									1		1	1
121																	1						1											1			1	Human-dominated landscapes represent one of the most rapidly expanding and least-understood ecosystems on earth. Yet, we know little about which features in these landscapes promote sustainable wildlife populations. Historically, in urban areas, landowners have converted native plant communities into habitats dominated by nonnative species that are not susceptible to pest damage and require littl…	J	Narango, DL; Tallamy, DW; Marra, PP	Narango, Desiree L.; Tallamy, Douglas W.; Marra, Peter P.	Nonnative plants reduce population growth of an insectivorous bird	PROCEEDINGS OF THE NATIONAL ACADEMY OF SCIENCES OF THE UNITED STATES OF AMERICA	English	Article
122																										1								1			1	BackgroundWhile many species have suffered from the detrimental impacts of increasing human population growth, some species, such as cougars (Puma concolor), have been observed using human-modified landscapes. However, human-modified habitat can be a source of both increased risk and increased food availability, particularly for large carnivores. Assessing preferential use of the landscape is imp…	J	Buderman, FE; Hooten, MB; Alldredge, MW; Hanks, EM; Ivan, JS	Buderman, Frances E.; Hooten, Mevin B.; Alldredge, Mathew W.; Hanks, Ephraim M.; Ivan, Jacob S.	Time-varying predatory behavior is primary predictor of fine-scale movement of wildland-urban cougars	MOVEMENT ECOLOGY	English	Article
123					1		birds		af													1												1			1	Introduced species represent a threat to native wildlife worldwide, due to predation, competition, and disease transmission. Concurrent introduction of parasites may also add a new dimension of competition, i.e. parasite-mediated competition, through spillover and spillback dynamics. Urban areas are major hotspots of introduced species, but little is known about the effects of urban habitat struc…	J	Ancillotto, L; Studer, V; Howard, T; Smith, VS; McAlister, E; Beccaloni, J; Manzia, F; Renzopaoli, F; Bosso, L; Russo, D; Mori, E	Ancillotto, L.; Studer, V.; Howard, T.; Smith, V. S.; McAlister, E.; Beccaloni, J.; Manzia, F.; Renzopaoli, F.; Bosso, L.; Russo, D.; Mori, E.	Environmental drivers of parasite load and species richness in introduced parakeets in an urban landscape	PARASITOLOGY RESEARCH	English	Article
124																						1												1			1
125					1			Stephanoaetus coronatus	af	1	NT																		1					1			1	Free-ranging pet cats (Felis catus) frequently kill wildlife but also return live prey to their owners. This raises welfare concerns if live animals released by cat owners subsequently die, since this is preventable, eg through prompt euthanasia. To estimate the mortality rate of birds released alive by cat owners, we examined the fates of 3,597 cat-attacked individuals submitted to four RSPCA wi…	J	Baker, PJ; Thompson, R; Grogan, A	Baker, P. J.; Thompson, R.; Grogan, A.	Survival rates o f cat-attacked birds admitted to RSPCA wildlife centres in the UK: implications for cat owners and wildlife rehabilitators	ANIMAL WELFARE	English	Article
126				1				Aonyx capensis	af	1	NT											1						1						0	where		1	Global urban development continues to accelerate and have diverse effects on wildlife. Although most studies of anthropogenic impacts on animals have focused on indirect effects (e.g., environmental modifications like habitat change or pollution), there may also be direct effects of physical human presence and actions on wildlife stress, behavior, and persistence in cities. Most studies on how hu…	J	Hutton, P; Wright, CD; DeNardo, DF; McGraw, KJ	Hutton, Pierce; Wright, Christian D.; DeNardo, Dale F.; McGraw, Kevin J.	No Effect of Human Presence at Night on Disease, Body Mass, or Metabolism in Rural and Urban House Finches (Haemorhous mexicanus)	INTEGRATIVE AND COMPARATIVE BIOLOGY	English	Article; Proceedings Paper	Symposium on Behavioral and Physiological Adaptation to Urban Environments at the Annual Meeting of the Society-for-Integrative-and-Comparative-Biology	JAN 03-07, 2018	San Francisco, CA	Soc Integrat & Comparat Biol
127																	1																	0	where		1	Artificial nest boxes are critical nesting sites for secondary cavity-nesting birds; however, they are often placed near roadways and in urban areas that experience noise pollution and other human-caused stressors. Recent correlative studies document both negative and positive influences of noise pollution on reproductive success. Additionally, observational studies have not determined which stag…	J	Mulholland, TI; Ferraro, DM; Boland, KC; Ivey, KN; Le, ML; LaRiccia, CA; Vigianelli, JM; Francis, CD	Mulholland, Tracy I.; Ferraro, Danielle M.; Boland, Kelley C.; Ivey, Kathleen N.; Le, My-Lan; LaRiccia, Carl A.; Vigianelli, John M.; Francis, Clinton D.	Effects of Experimental Anthropogenic Noise Exposure on the Reproductive Success of Secondary Cavity Nesting Birds	INTEGRATIVE AND COMPARATIVE BIOLOGY	English	Article; Proceedings Paper	Symposium on Behavioral and Physiological Adaptation to Urban Environments at the Annual Meeting of the Society-for-Integrative-and-Comparative-Biology	JAN 03-07, 2018	San Francisco, CA	Soc Integrat & Comparat Biol
128																	1																	0	where		1
129																1	1																	0	where		1	As urban areas expand rapidly worldwide, wildlife is exposed to a wide range of novel environmental stressors, such as increased air pollution and artificial light at night. Birds in highly polluted and/or urbanized habitats have been found to have increased antioxidant protection, which is likely important to avoid accumulation of oxidative damage, which can have negative fitness consequences. Y…	J	Salmon, P; Watson, H; Nord, A; Isaksson, C	Salmon, Pablo; Watson, Hannah; Nord, Andreas; Isaksson, Caroline	Effects of the Urban Environment on Oxidative Stress in Early Life: Insights from a Cross-fostering Experiment	INTEGRATIVE AND COMPARATIVE BIOLOGY	English	Article; Proceedings Paper	Symposium on Behavioral and Physiological Adaptation to Urban Environments at the Annual Meeting of the Society-for-Integrative-and-Comparative-Biology	JAN 03-07, 2018	San Francisco, CA	Soc Integrat & Comparat Biol
130				1	1		multiple		af									1																0	where		1	Urban environments impose novel challenges on animals and, as a result, the behaviors of urban wildlife are changing. In particular, high exploratory tendencies and an ability to gather more information from the environment may facilitate adoption of novel ecological opportunities. As of yet, very few studies have examined if urbanization predicts the way in which animals explore novel environmen…	J	Thompson, MJ; Evans, JC; Parsons, S; Morand-Ferron, J	Thompson, Megan Joy; Evans, Julian Claude; Parsons, Sheena; Morand-Ferron, Julie	Urbanization and individual differences in exploration and plasticity	BEHAVIORAL ECOLOGY	English	Article
131																																		0	where? guessing eu, waiting on article		1	Humans are responsible for land-cover changes resulting in the emission of hazardous chemical elements including metallic trace elements i.e. MTEs. As a consequence, urban wildlife is exposed to high concentrations of MTEs, which exposure is linked to reproductive impairments. MTE effects on reproduction outputs might result from MTE exposure disrupting the endocrine pathways involved in reproduc…	J	Chatelain, M; Gasparini, J; Frantz, A; Angelier, F	Chatelain, M.; Gasparini, J.; Frantz, A.; Angelier, F.	Reproduction impairments in metal-polluted environments and parental hormones: No evidence for a causal association in an experimental study in breeding feral pigeons exposed to lead and zinc	ECOTOXICOLOGY AND ENVIRONMENTAL SAFETY	English	Article
132																1	1																	1			1	Determining the exposure and magnitude at which various pollutants are differentially assimilated at the breeding and non-breeding grounds of migratory wildlife is challenging. Here, the possibility of applying the migratory connectivity framework to understanding contamination in birds is illustrated by considering flame retardants in inviable eggs of a migratory raptor, the black kite (Milvus m…	J	Blanco, G; Sergio, F; Frias, O; Salinas, P; Tanferna, A; Hiraldo, F; Barcelo, D; Eljarrat, E	Blanco, Guillermo; Sergio, Fabrizio; Frias, Oscar; Salinas, Pablo; Tanferna, Alessandro; Hiraldo, Fernando; Barcelo, Damia; Eljarrat, Ethel	Integrating population connectivity into pollution assessment: Overwintering mixing reveals flame retardant contamination in breeding areas in a migratory raptor	ENVIRONMENTAL RESEARCH	English	Article
133																					1	1												1			1	The presence of large numbers of free-ranging feral cats (Felis catus) has raised concern in terms of both native species predation and potential disease transmission in Hawai'i. A disease of particular concern is toxoplasmosis, caused by Toxoplasma gondii, a zoonotic protozoan parasite. We tested soil samples and cat fecal samples from cat colonies from an urban university campus and a natural, …	J	Davis, AA; Lepczyk, CA; Haman, KH; Morden, CW; Crow, SE; Jensen, N; Lohr, MT	Davis, Alisa A.; Lepczyk, Christopher A.; Haman, Katherine H.; Morden, Clifford W.; Crow, Susan E.; Jensen, Nicole; Lohr, Michael T.	Toxoplasma gondii Detection in Fecal Samples from Domestic Cats (Felis catus) in Hawai'i	PACIFIC SCIENCE	English	Article
134																										1								1			1	Human proximity often have negative consequences for wildlife. However, animals may also benefit from human proximity in terms of availability of resources and protection against predators and parasites. We recorded the distance between all birds detected during the breeding season along 18 5-km transects and the nearest inhabited house in three areas of 50 km(2) in Spain, France, and Denmark. Mo…	J	Moller, AP; Diaz, M	Moller, Anders Pape; Diaz, Mario	Avian preference for close proximity to human habitation and its ecological consequences	CURRENT ZOOLOGY	English	Article
135																1																		1			1	The Western European population of wild boar (Sus scrofa) has increased its distribution over the past several decades, and some populations have colonized areas strongly influenced by human activity. Wild boars are known carriers of antibiotic-resistant bacteria acquired from the environment, and urban populations of wild boars may be more exposed than their rural counterparts. In this work, we …	J	Navarro-Gonzalez, N; Castillo-Contreras, R; Casas-Diaz, E; Morellet, N; Porrero, MC; Molina-Vacas, G; Torres, RT; Fonseca, C; Mentaberre, G; Dominguez, L; Lavin, S; Serrano, E	Navarro-Gonzalez, Nora; Castillo-Contreras, Raquel; Casas-Diaz, Encarna; Morellet, Nicolas; Concepcion Porrero, M.; Molina-Vacas, Guillem; Torres, Rita T.; Fonseca, Carlos; Mentaberre, Gregorio; Dominguez, Lucas; Lavin, Santiago; Serrano, Emmanuel	Carriage of antibiotic-resistant bacteria in urban versus rural wild boars	EUROPEAN JOURNAL OF WILDLIFE RESEARCH	English	Article
136																													1		1			0	where		1	Feral cats (Felis catus) are predators that cause widespread loss of native wildlife in urban ecosystems. Despite these risks, cats are commonly released as control agents for city rats (Rattus spp.). Cats can influence their prey directly by killing or indirectly through changes to feeding or space-use. However, cats prefer defenseless prey, and there are no data suggesting that cats influence l…	J	Parsons, MH; Banks, PB; Deutsch, MA; Munshi-South, J	Parsons, Michael H.; Banks, Peter B.; Deutsch, Michael A.; Munshi-South, Jason	Temporal and Space-Use Changes by Rats in Response to Predation by Feral Cats in an Urban Ecosystem	FRONTIERS IN ECOLOGY AND EVOLUTION	English	Article
137																									1				1					1			1	Collision rates between aircraft and birds have been rising worldwide. The increases in both air traffic and population sizes of large-bodied birds in cities lacking urban planning result in human-wildlife conflicts, economic loss and even lethal casualties. Black Vultures (Coragyps atratus) represent the most hazardous bird to Brazilian civil and military aviation on the basis of their flight be…	J	de Araujo, GM; Peres, CA; Baccaro, FB; Guerta, RS	de Araujo, Giase M.; Peres, Carlos A.; Baccaro, Fabricio B.; Guerta, Rafael S.	Urban waste disposal explains the distribution of Black Vultures (Coragyps atratus) in an Amazonian metropolis: management implications for birdstrikes and urban planning	PEERJ	English	Article
138				1				Otaria flavescens	sa	1	LC											1												1			1	Urbanization rapidly changes landscape structure worldwide, thereby enlarging the human-wildlife interface. The emerging urban structures should have a key influence on the spread and distribution of wildlife diseases such as canine distemper, by shaping density, distribution and movements of wildlife. However, little is known about the role of urban structures as proxies for disease prevalence. …	J	Gras, P; Knuth, S; Borner, K; Marescot, L; Benhaiem, S; Aue, A; Wittstatt, U; Kleinschmit, B; Kramer-Schadt, S	Gras, Pierre; Knuth, Sarah; Boerner, Konstantin; Marescot, Lucile; Benhaiem, Sarah; Aue, Angelika; Wittstatt, Ulrich; Kleinschmit, Birgit; Kramer-Schadt, Stephanie	Landscape Structures Affect Risk of Canine Distemper in Urban Wildlife	FRONTIERS IN ECOLOGY AND EVOLUTION	English	Article
139				1				Odocoileus virginianus	na	1	LC											1		1										1			1	Host-parasite dynamics can play a fundamental role in both the establishment success of invasive species and their impact on native wildlife. The net impact of parasites depends on their capacity to switch effectively between native and invasive hosts. Here we explore host-switching, spatial patterns and simple fitness measures in a slow-expanding invasion: the invasion of Asian house geckos (Hem…	J	Barnett, LK; Phillips, BL; Heath, ACG; Coates, A; Hoskin, CJ	Barnett, Louise K.; Phillips, Ben L.; Heath, Allen C. G.; Coates, Andrew; Hoskin, Conrad J.	The impact of parasites during range expansion of an invasive gecko	PARASITOLOGY	English	Article
139				1				Sylvilagus floridanus	na	1	LC						1												1					1			1	Controlling overabundant goose populations remains a wildlife management challenge. Although reducing adult survival is considered more effective than reducing fecundity, egg-oiling, and egg removal are often preferential techniques for controlling temperate nesting Canada geese (Branta canadensis) in urban and peri-urban settings. Little is known about the effect of these methods on the subseque…	J	Beaumont, M; Rodrigue, J; Pilotte, C; Chalifour, E; Giroux, JF	Beaumont, Matthieu; Rodrigue, Jean; Pilotte, Catherine; Chalifour, Emilie; Giroux, Jean-Francois	Behavioral response of canada geese to egg-oiling and nest removal	JOURNAL OF WILDLIFE MANAGEMENT	English	Article
140					1		any																		1		1							1			1	1. The spatial distributions of biodiversity and people vary across landscapes and are critical to the delivery of ecosystem services and disservices. The high densities of people and often of birds in urban areas lead to frequent human-avian interactions, which can be positive or negative for people's well-being. The identities of the bird species providing these services or disservices tend to …	J	Cox, DTC; Hudson, HL; Plummer, KE; Siriwardena, GM; Anderson, K; Hancock, S; Devine-Wright, P; Gaston, KJ	Cox, Daniel T. C.; Hudson, Hannah L.; Plummer, Kate E.; Siriwardena, Gavin M.; Anderson, Karen; Hancock, Steven; Devine-Wright, Patrick; Gaston, Kevin J.	Covariation in urban birds providing cultural services or disservices and people	JOURNAL OF APPLIED ECOLOGY	English	Article
141																							1						1					1			1	Providing food for wild birds is perhaps the most widespread intentional interaction between people and wildlife. In the UK, almost half of households feed wild birds, often as peanuts and seed supplied in hanging feeders. Such food is also taken by the introduced, invasive Grey Squirrel Sciurus carolinensis. Little is known of how Grey Squirrels utilise this resource and how they affect feeder u…	J	Hanmer, HJ; Thomas, RL; Fellowes, MDE	Hanmer, Hugh J.; Thomas, Rebecca L.; Fellowes, Mark D. E.	Introduced Grey Squirrels subvert supplementary feeding of suburban wild birds	LANDSCAPE AND URBAN PLANNING	English	Article
142																											1		1					1			1	Canada geese (Branta canadensis; geese) often congregate in high public use areas while molting during summer, resulting in increased nuisance complaints. We censused geese that inhabited a Cookeville city park in Tennessee, USA on a weekly basis from 2013-2014 to determine the magnitude, trends, and seasonal nature of problems caused by urban goose flocks. Fewer than 50 geese were counted in mos…	J	Mills, JT; Combs, DL	Mills, Jonathan T.; Combs, Daniel L.	Fencing alleviates nuisance molting goose problems in an urban park in Tennessee	HUMAN-WILDLIFE INTERACTIONS	English	Article
143																			1										1					1			1	Growth of temperate breeding Canada goose (Branta canadensis maxima) populations remains a challenge for agencies that seek to balance social acceptance with demand for hunting opportunity from constituents. Harvest regulation is the principle means by which federal and state agencies attempt to keep populations in balance with their environment. Band recovery data and aerial surveys are used to …	J	Shirkey, BT; Gates, RJ; Ervin, MD	Shirkey, Brendan T.; Gates, Robert J.; Ervin, Michael D.	Survival Rates and Harvest Patterns of Ohio-Banded Canada Geese	WILDLIFE SOCIETY BULLETIN	English	Article
144																1																		1			1	Anthropogen c lead use has resulted in widespread environmental lead contamination known to affect wildlife populations worldwide. Ecotoxicological investigations in wild birds have thus far prioritised waterfowl and raptor species and primarily addressed contamination in natural ecosystems. Urban areas are increasingly associated with high levels of heavy metal contamination, however the risk of…	J	Sriram, A; Roe, W; Booth, M; Gartrell, B	Sriram, Aditi; Roe, Wendi; Booth, Matu; Gartrell, Brett	Lead exposure in an urban, free-ranging parrot: Investigating prevalence, effect and source attribution using stable isotope analysis	SCIENCE OF THE TOTAL ENVIRONMENT	English	Article
145																						1												1			1	Vervet monkeys, Chlorocebus pygerythrus, thrive in urban areas of KwaZulu-Natal, South Africa, and present a suitable model to assess parasitic load as a measure of anthropogenic disturbance, such as urbanization. We collected vervet monkey faecal samples from four study sites representing a gradient of land use and urbanization. We assessed faecal parasites using the faecal flotation method calc…	J	Thatcher, HR; Downs, CT; Koyama, NF	Thatcher, Harriet R.; Downs, Colleen T.; Koyama, Nicola F.	Using Parasitic Load to Measure the Effect of Anthropogenic Disturbance on Vervet Monkeys	ECOHEALTH	English	Article
146				1				Lynx rufus	na	1	LC														1									1		1	1	The Flint Hills ecoregion is the largest remaining tract of native tallgrass prairie in North America. Contemporary landscape change (e.g., urbanization, agricultural production) in this region is likely affecting native biodiversity; however, we have a limited understanding of how these changes might affect carnivores. We used camera traps distributed across urban-rural land-use gradients, and m…	J	Wait, KR; Ricketts, AM; Ahlers, AA	Wait, Kyle R.; Ricketts, Andrew M.; Ahlers, Adam A.	Land-use change structures carnivore communities in remaining tallgrass prairie	JOURNAL OF WILDLIFE MANAGEMENT	English	Article
147																									1									1		1	1
148																									1									1			1	The world is rapidly urbanizing, and many previously biodiverse areas are now mostly composed of impervious surface. This loss of natural habitat causes local bird communities to become dominated by urban dweller and urban utilizer species and reduces the amount of habitat available for migrating and breeding birds. Green roofs can increase green space in urban landscapes, potentially providing n…	J	Partridge, DR; Clark, JA	Partridge, Dustin R.; Clark, J. Alan	Urban green roofs provide habitat for migrating and breeding birds and their arthropod prey	PLOS ONE	English	Article
149																											1		1	1				1			1	Human-black bear conflicts within urban environments have been increasing throughout North America, becoming a high priority management issue. The main factor influencing these conflicts is black bears foraging on anthropogenic foods within areas of human development, primarily on residential garbage. Wildlife professionals have advocated for increased bear-proofing measures to decrease the acces…	J	Johnson, HE; Lewis, DL; Lischka, SA; Breck, SW	Johnson, Heather E.; Lewis, David L.; Lischka, Stacy A.; Breck, Stewart W.	Assessing ecological and social outcomes of a bear-proofing experiment	JOURNAL OF WILDLIFE MANAGEMENT	English	Article
150																						1												1			1	Natural landscape alterations as a consequence of urbanisation are one of the main drivers in the movements of wildlife into metropolitan and peri-urban areas. Worldwide, these wildlife species are highly adaptable and may be responsible for the transmission of tick-borne pathogens including piroplasms (Babesia, Theileria and Cytawczoon spp.) that cause piroplasmosis in animals and occasionally i…	J	Loh, SM; Egan, S; Gillett, A; Banks, PB; Ryan, UM; Irwin, PJ; Oskam, CL	Loh, Siew-May; Egan, Siobhon; Gillett, Amber; Banks, Peter B.; Ryan, Una M.; Irwin, Peter J.; Oskam, Charlotte L.	Molecular surveillance of piroplasms in ticks from small and medium-sized urban and peri-urban mammals in Australia	INTERNATIONAL JOURNAL FOR PARASITOLOGY-PARASITES AND WILDLIFE	English	Article
151						1		Intellagama lesueurii	au	1	LC													1	1	1								1			1	Urbanization is a key driver of global biodiversity loss. Although sub-Saharan African countries are experiencing unprecedented urbanization and urban expansion, very little is known about how this impacts tropical biodiversity. Here, we assessed the effects of urban expansion and urban green space on local small mammal species diversity in Accra, Ghana. We surveyed small mammals in the Universit…	J	Ofori, BY; Garshong, RA; Gbogbo, F; Owusu, EH; Attuquayefio, DK	Ofori, Benjamin Y.; Garshong, Reuben A.; Gbogbo, Francis; Owusu, Erasmus H.; Attuquayefio, Daniel K.	Urban green area provides refuge for native small mammal biodiversity in a rapidly expanding city in Ghana	ENVIRONMENTAL MONITORING AND ASSESSMENT	English	Article
152																													1	1				1			1	Urban environments are increasingly important for biodiversity conservation, but pet cats threaten wildlife therein, displaying nuisance behaviour such as hunting, fighting, fouling and urine spraying. In an attempt to empower landholders wishing to reduce cat incursions humanely, we tested the effectiveness of two ultrasonic cat deterrents (CatStop (c) and On-Guard Mega-Sonic Cat Repeller (c)). …	J	Crawford, HM; Fontaine, JB; Calver, MC	Crawford, Heather M.; Fontaine, Joseph B.; Calver, Michael C.	Ultrasonic deterrents reduce nuisance cat (Felis catus) activity on suburban properties	GLOBAL ECOLOGY AND CONSERVATION	English	Article
153																			1															0	where		1	Effects of global change (i.e. urbanization, climate change) on adult organisms are readily used to predict the persistence of populations. However, effects on embryo survival and patterns of development are less studied, even though embryos are particularly sensitive to abiotic conditions that are altered by global change (e.g. temperature). In reptiles, relatively warm incubation temperatures i…	J	Hall, JM; Warner, DA	Hall, Joshua M.; Warner, Daniel A.	Thermal spikes from the urban heat island increase mortality and alter physiology of lizard embryos	JOURNAL OF EXPERIMENTAL BIOLOGY	English	Article
154						1	teiid lizards		sa	1	LC																1	1						1	count for wildlife urban study		1	This study documents and analyzes the cases of wildlife roadkill found in the urban area of the Aburra Valley comprised by the metropolitan municipalities of Bello, Medellin, Itagui, Envigado, and Caldas, with the aim of knowing the most affected species, the effectiveness of the preventive signals installed, and the variables that may influence this phenomenon. The data collected was randomly co…	J	Bedoya, MM; Arias-Alzate, A; Delgado, CA	Margarita Bedoya-V, Maria; Arias-Alzate, Andres; Delgado-V, Carlos A.	Roadkills in the urban road network of five cities in the Aburra valley (Antioquia, Colombia)	CALDASIA	Spanish	Article
155																											1			1				1			1	Wildlife-vehicle collisions are increasing across both Europe and North America, with considerable implications for animal populations themselves, for human safety and in terms of economic cost. Deer are generally the primary species involved in large mammals-vehicle collisions. Classical mitigation measures have however proven to have a limited efficacy. The development of tools aimed at predict…	J	Nelli, L; Langbein, J; Watson, P; Putman, R	Nelli, Luca; Langbein, Jochen; Watson, Peter; Putman, Rory	Mapping risk: Quantifying and predicting the risk of deer-vehicle collisions on major roads in England	MAMMALIAN BIOLOGY	English	Article
156				1				Sus scrofa	as	1	LC											1												1	subsp is not recognized by IUCN but this subsp is on endangered sp list		1	The San Joaquin kit fox (Vulpes macrotis mutica Merriam (Carnivora, Canidae)) is an endangered small carnivore endemic to the San Joaquin Valley of California. Commercial and agricultural land expansion has contributed to the species' decline and invasion of more cosmopolitan species, providing means for potential ecological shifts in disease vector and host species. Fleas are common ectoparasite…	J	Riner, AJ; Rudd, JL; Clifford, DL; Cypher, BL; Foley, JE; Foley, P	Riner, Ashley Jane; Rudd, Jaime L.; Clifford, Deana L.; Cypher, Brian L.; Foley, Janet E.; Foley, Patrick	Comparison of Flea (Siphonaptera) Burdens on the Endangered San Joaquin Kit Fox (Vulpes macrotis mutica (Carnivora, Canidae)) Inhabiting Urban and Nonurban Environments in Central Valley, California	JOURNAL OF MEDICAL ENTOMOLOGY	English	Article
157				1			3 canids		na	1	LC								1						1				1					1			1	The northern raccoon (Procyon lotor) is an invasive species in Europe and poses a serious threat to indigenous biodiversity and human health. Raccoons can also cause important economic losses. Despite the risks, no comprehensive report on the raccoon status in Europe is available. In this article, I estimate the raccoon invaded range and population trends and evaluate the impacts on native ecosys…	J	Salgado, I	Salgado, Ivan	Is the raccoon (Procyon lotor) out of control in Europe?	BIODIVERSITY AND CONSERVATION	English	Article
158					1		any		af																	1				1				1			1	OBJECTIVE To evaluate 2 methods of surveying free-roaming cats (Fells cows) and identify factors potentially associated with the presence of such cats in a mixed-urban environment. ANIMALS Free-roaming cats on and near The Ohio State University campus. PROCEDURES The university campus and surrounding areas were divided into zones classified by land-use category; 100 zones were selected for survei…	J	Vincent, EC; Yoak, AJ; O'Quin, J; Garabed, RB	Vincent, Emily C.; Yoak, Andrew J.; O'Quin, Jeanette; Garabed, Rebecca B.	Comparison of field surveillance methods for and assessment of factors potentially associated with the presence of free-roaming cats in a mixed-urban environment	AMERICAN JOURNAL OF VETERINARY RESEARCH	English	Article
159																		1								1			1					1			1	Context. Translocation as a tool for management of nuisance or 'problem' snakes near urban areas is currently used worldwide with limited success. Translocated snakes experience modified behaviours, spatial use and survivorship, and few studies have investigated the impacts of translocation within a metropolitan area. Aims. In the present study, we investigated the impacts of translocation on the…	J	Wolfe, AK; Fleming, PA; Bateman, PW	Wolfe, Ashleigh K.; Fleming, Patricia A.; Bateman, Philip W.	Impacts of translocation on a large urban-adapted venomous snake	WILDLIFE RESEARCH	English	Article
160						1	anurans		au													1												1			1	Background: Supplemental feeding of free-roaming animals, including wildlife and feral or stray animals, is well known to have a substantial impact on various aspects of animal ecology including habitat use, activity patterns, and host-pathogen interactions. Among them, an increased population density (PD) of animals receiving supplemental food raises concerns regarding the transmission of pathog…	J	Hwang, J; Gottdenker, NL; Oh, DH; Nam, HW; Lee, H; Chun, MS	Hwang, Jusun; Gottdenker, Nicole L.; Oh, Dae-Hyun; Nam, Ho-Woo; Lee, Hang; Chun, Myung-Sun	Disentangling the link between supplemental feeding, population density, and the prevalence of pathogens in urban stray cats	PEERJ	English	Article
161																								1	1	1								1			1	Background: Urbanization is one of the main causes of biodiversity loss worldwide. Wildlife responses to urbanization, however, are greatly variable and, paradoxically, some threatened species may achieve much larger populations in urban than in natural habitats. Urban conservation hotspots may therefore help some species avoid regional or even global extinctions, but not conserve their often ove…	J	Luna, A; Romero-Vidal, P; Hiraldo, F; Tella, JL	Luna, Alvaro; Romero-Vidal, Pedro; Hiraldo, Fernando; Tella, Jose L.	Cities may save some threatened species but not their ecological functions	PEERJ	English	Article
162						1	snakes		as													1							1					1			1	Background: The provincial wildlife management agency, British Columbia Ministry of Forests, Lands, Natural Resource Operations and Rural Development, performed a translocation to control the urban mule deer (Odocoileus hemionus, uMD) overpopulation and supplement the declining non-urban mule deer (nuMD) population in the Kootenay region, British Columbia, Canada. The objectives of this cross-sec…	J	Mathieu, A; Flint, M; Stent, PM; Schwantje, HM; Wittum, TE	Mathieu, Amelie; Flint, Mark; Stent, Patrick M.; Schwantje, Helen M.; Wittum, Thomas E.	Comparative health assessment of urban and non-urban free-ranging mule deer (Odocoileus hemionus) in southeastern British Columbia, Canada	PEERJ	English	Article
163					1			Caprimulgus affinis	as	1	LC												1											0	where		1	Urban landscapes have well-known effects on wildlife populations. Many species of urban wildlife feed on anthropogenic food wastes, and little is known regarding the sub-lethal physiological consequences of this novel diet. We use samples from three populations of raccoons to test the hypothesis that access to anthropogenic food waste will lead to elevated body mass, blood glucose and serum lepti…	J	Schulte-Hostedde, AI; Mazal, Z; Jardine, CM; Gagnon, J	Schulte-Hostedde, Albrecht I.; Mazal, Zvia; Jardine, Claire M.; Gagnon, Jeffrey	Enhanced access to anthropogenic food waste is related to hyperglycemia in raccoons (Procyon lotor)	CONSERVATION PHYSIOLOGY	English	Article
164				1				rats	na	0	LC							1								1								0	where		1	Wild primates that live in urban areas face extreme threats that are less frequent in nonurban fragments, such as the presence of dangerous matrix elements (e.g., roads, power lines, buildings, and a high density of domestic dogs near food patches), that could influence their movements, feeding behavior, and survival. However, the scarcity of studies addressing this issue hinders our understandin…	J	Correa, FM; Chaves, OM; Printes, RC; Romanowski, HP	Correa, Fabiana M.; Chaves, Oscar M.; Printes, Rodrigo C.; Romanowski, Helena P.	Surviving in the urban-rural interface: Feeding and ranging behavior of brown howlers (Alouatta guariba clamitans) in an urban fragment in southern Brazil	AMERICAN JOURNAL OF PRIMATOLOGY	English	Article
165				1				Odocoileus virginianus	na	1	LC									1														1			1	Urban colonization by wildlife involves a combination of several different mechanisms, including phenotype or genotype sorting, phenotypic plasticity and microevolutionary adaptation. Combination of these processes can produce a rapid phenotypic, but also genetic divergence of urban versus rural populations. Here, we examined the pattern of genetic differentiation between urban and rural populati…	J	Indykiewicz, P; Podlaszczuk, P; Janiszewska, A; Minias, P	Indykiewicz, Piotr; Podlaszczuk, Patrycja; Janiszewska, Aleksandra; Minias, Piotr	Extensive gene flow along the urban-rural gradient in a migratory colonial bird	JOURNAL OF AVIAN BIOLOGY	English	Article
166																													1	1				1			1	Corvids, mainly Hooded Crows (Corvus cornix L.) and Rooks (Corvus frugilegus L.) have colonised and spread in many European cities in recent decades. They are often considered as pests due to their noise, littering, aggression to humans and pets, and predation on birds of urban environments. Consequently, the control and/or management of corvids may become necessary in many cities in the future. …	J	Kover, L; Toth, N; Lengyel, S; Juhasz, L	Kover, Laszlo; Toth, Norbert; Lengyel, Szabolcs; Juhasz, Lajos	Corvid control in urban environments: a comparison of trap types	NORTH-WESTERN JOURNAL OF ZOOLOGY	English	Article
167																										1								1			1	The raccoon dog (Nyctereutes procyonoides viverrinus) has recently become common in urban environments in Japan. We predicted that, like other carnivores adapted to urban environments, raccoon dogs in urban areas should have smaller home ranges than those in rural areas. We investigated the size of home ranges of raccoon dogs in the Akasaka Imperial Grounds, a 51-ha green area in central Tokyo. B…	J	Mitsuhashi, I; Sako, T; Teduka, M; Koizumi, R; Saito, MU; Kaneko, Y	Mitsuhashi, Ibuki; Sako, Takako; Teduka, Makito; Koizumi, Ririko; Saito, Masayuki U.; Kaneko, Yayoi	Home range of raccoon dogs in an urban green area of Tokyo, Japan	JOURNAL OF MAMMALOGY	English	Article
168																		1	1												1			0	where, what spp		1	Around cities, natural wetlands are rapidly being destroyed and replaced with wetlands constructed to treat stormwater. Although the intended purpose of these wetlands is to manage urban stormwater, they are inhabited by wildlife that might be exposed to contaminants. These effects will be exacerbated if animals are unable to differentiate between stormwater treatment wetlands of varying quality …	J	Sievers, M; Parris, KM; Swearer, SE; Hale, R	Sievers, Michael; Parris, Kirsten M.; Swearer, Stephen E.; Hale, Robin	Stormwater wetlands can function as ecological traps for urban frogs	ECOLOGICAL APPLICATIONS	English	Article
169				1				cats	na	0	LC					1																		1			1	Direct ingestion of soil and/or soil attached to the food items is a potential rout for wildlife exposure to contaminants. In this study, bioaccumulation of five heavy metals (HMs) in internal tissues of an urban bird (Pica pica) collected from Aran-O-Bidgol City, Central Iran and their related soil were investigated. A total of 15 magpie specimens were collected in autumn 2013 and then their int…	J	Zarrintab, M; Mirzaei, R	Zarrintab, Mohammad; Mirzaei, Rouhollah	Tissue distribution and oral exposure risk assessment of heavy metals in an urban bird: magpie from Central Iran	ENVIRONMENTAL SCIENCE AND POLLUTION RESEARCH	English	Article
170				1			rodents		eu	1													1											1			1	Many wildlife species shift their diets to use novel resources in urban areas. The consequences of these shifts are not well known, and consumption of reliable-but low quality-anthropogenic food may present important trade-offs for wildlife health. This may be especially true for carnivorous species such as the American white ibis (Eudocimus albus), a nomadic wading bird which has been increasing…	J	Murray, MH; Kidd, AD; Curry, SE; Hepinstall-Cymerman, J; Yabsley, MJ; Adams, HC; Ellison, T; Welch, CN; Hernandez, SM	Murray, Maureen H.; Kidd, Anjelika D.; Curry, Shannon E.; Hepinstall-Cymerman, Jeffrey; Yabsley, Michael J.; Adams, Henry C.; Ellison, Taylor; Welch, Catharine N.; Hernandez, Sonia M.	From wetland specialist to hand-fed generalist: shifts in diet and condition with provisioning for a recently urbanized wading bird	PHILOSOPHICAL TRANSACTIONS OF THE ROYAL SOCIETY B-BIOLOGICAL SCIENCES	English	Article
171																							1		1									1			1	Bats provide important ecosystem services such as pollination of native forests; they are also a source of zoonotic pathogens for humans and domestic animals. Human-induced changes to native habitats may have created more opportunities for bats to reside in urban settings, thus decreasing pollination services to native forests and increasing opportunities for zoonotic transmission. In Australia, …	J	Paez, DJ; Restif, O; Eby, P; Plowright, RK	Paez, David J.; Restif, Olivier; Eby, Peggy; Plowright, Raina K.	Optimal foraging in seasonal environments: implications for residency of Australian flying foxes in food-subsidized urban landscapes	PHILOSOPHICAL TRANSACTIONS OF THE ROYAL SOCIETY B-BIOLOGICAL SCIENCES	English	Article
172					1			Mimus polyglottos	na	1	LC														1	1								1	snake federally listed		1	Context Although multi-scale approaches are commonly used to assess wildlife-habitat relationships, few studies have examined selection at multiple spatial scales within different hierarchical levels/orders of selection [sensu Johnson's (1980) orders of selection]. Failure to account for multi-scale relationships within a single level of selection may lead to misleading inferences and predictions…	J	Bauder, JM; Breininger, DR; Bolt, MR; Legare, ML; Jenkins, CL; Rothermel, BB; McGarigal, K	Bauder, Javan M.; Breininger, David R.; Bolt, M. Rebecca; Legare, Michael L.; Jenkins, Christopher L.; Rothermel, Betsie B.; McGarigal, Kevin	Multi-level, multi-scale habitat selection by a wide-ranging, federally threatened snake	LANDSCAPE ECOLOGY	English	Article
173																		1		1						1								1			1	Patterns of human development are shifting from concentrated housing toward sprawled housing intermixed with natural land cover, and wildlife species increasingly persist in close proximity to housing, roads, and other anthropogenic features. These associations can alter population dynamics and evolutionary trajectories. Large carnivores increasingly occupy urban peripheries, yet the ecological c…	J	Evans, MJ; Rittenhouse, TAG; Hawley, JE; Rego, PW; Eggert, LS	Evans, Michael J.; Rittenhouse, Tracy A. G.; Hawley, Jason E.; Rego, Paul W.; Eggert, Lori S.	Spatial genetic patterns indicate mechanism and consequences of large carnivore cohabitation within development	ECOLOGY AND EVOLUTION	English	Article
174																1																		1			1	Urbanisation is regarded as one of the most threatening global issues for wildlife, however, measuring its impact is not always straight forward. Oxidative stress physiology has been suggested to be a useful biomarker of health and therefore, a potentially important indicator of the impact that urban environmental stressors, especially air pollution, can have on wildlife. For example, nitrogen ox…	J	Salmon, P; Stroh, E; Herrera-Duenas, A; von Post, M; Isaksson, C	Salmon, Pablo; Stroh, Emilie; Herrera-Duenas, Amparo; von Post, Maria; Isaksson, Caroline	Oxidative stress in birds along a NOx and urbanisation gradient: An interspecific approach	SCIENCE OF THE TOTAL ENVIRONMENT	English	Article
175				1				Puma concolor	na	1	LC							1					1											1			1	Last decades saw a dramatic increase in wildlife populations within urban areas. Policymakers seek to minimize human-wildlife conflicts resulting from overabundance of species, such as wild boars (Sus scrofa). To this end, there is a need to understand the drivers governing infiltration of wildlife into cities. In this paper we study the availability and distribution of food resources in urban ar…	J	Toger, M; Benenson, I; Wang, YQ; Czamanski, D; Malkinson, D	Toger, Marina; Benenson, Itzhak; Wang, Yuqi; Czamanski, Daniel; Malkinson, Dan	Pigs in space: An agent-based model of wild boar (Sus scrofa) movement into cities	LANDSCAPE AND URBAN PLANNING	English	Article
176					1			Ictinia mississippiensis	na	1	LC										1			1										1			1	Populations of large carnivores are often suppressed in human-dominated landscapes because they can kill or injure people and domestic animals. However, carnivores can also provide beneficial services to human societies, even in urban environments. We examined the services provided by leopards (Panthera pardus) to the residents of Mumbai, India, one of the world's largest cities. We suggest that …	J	Braczkowski, AR; O'Bryan, CJ; Stringer, MJ; Watson, JEM; Possingham, HP; Beyer, HL	Braczkowski, Alexander R.; O'Bryan, Christopher J.; Stringer, Martin J.; Watson, James E. M.; Possingham, Hugh P.; Beyer, Hawthorne L.	Leopards provide public health benefits in Mumbai, India	FRONTIERS IN ECOLOGY AND THE ENVIRONMENT	English	Article
177					1		two finch spp		eu	1	LC					1																		1			1	Seabirds are often cited as sentinels of the marine environment, but are rarely used in traditional ocean and coastal contaminant monitoring. Four classes of persistent organic pollutants (POPs, n=68) and three trace elements (mercury, selenium, and arsenic) were measured in the eggs of California least terns (Sterna antillarum browni), caspian terns (Hydroprogne caspia), double-crested cormorant…	J	Clatterbuck, CA; Lewison, RL; Dodder, NG; Zeeman, C; Schiff, K	Clatterbuck, Corey A.; Lewison, Rebecca L.; Dodder, Nathan G.; Zeeman, Catherine; Schiff, Kenneth	Seabirds as regional biomonitors of legacy toxicants on an urbanized coastline	SCIENCE OF THE TOTAL ENVIRONMENT	English	Article
178																		1					1											1			1	The global increase in urbanization has resulted in exclusion of many carnivore species from human-altered landscapes due to a variety of anthropogenic impacts. However, despite the negative impacts of urbanization on carnivores, certain species exhibit an ability to survive within urban areas. The aim of the study was to solicit community-based information, using a questionnaire mainly, to inves…	J	Widdows, C; Downs, CT	Widdows, Craig; Downs, Colleen T.	Genets in the city: community observations and perceptions of large-spotted genets (Genetta tigrina) in an urban environment	URBAN ECOSYSTEMS	English	Article
179																1																		1			1	Atmospheric pollution in urban areas is a major worldwide concern with potential adverse impacts on wildlife and humans. Biomonitoring can provide direct evidence of the bioavailability and bioaccumulation of toxic metals in the environment that is not available with mechanical air monitoring. The current study continues our evaluation of the usefulness of homing pigeon lung tissue as a biomonito…	J	Cui, J; Halbrook, RS; Zang, SY; Han, S; Li, XY	Cui, Jia; Halbrook, Richard S.; Zang, Shuying; Han, Shuang; Li, Xinyu	Metal concentrations in homing pigeon lung tissue as a biomonitor of atmospheric pollution	ECOTOXICOLOGY	English	Article
180																																		1	ento		1	Urban greenspaces including remnant patches of vegetation, backyard gardens and public parks provide important habitat for wildlife conservation. Maintaining and enhancing the conservation value of these spaces requires both an understanding of the biodiversity they support, and the factors, including habitat traits, influencing species occurrence. Roadside greenspaces, including road verges and …	J	Leonard, RJ; McArthur, C; Hochuli, DF	Leonard, Ryan J.; McArthur, Clare; Hochuli, Dieter F.	Habitat complexity does not affect arthropod community composition in roadside greenspaces	URBAN FORESTRY & URBAN GREENING	English	Article
181					1			Parus major	eu	1	LC						1								1									1			1	Habitat fragmentation and isolation can result in decreased occupancy and reproductive success within songbirds, particularly for species inhabiting urban environments where available habitat may be limited. The golden-cheeked warbler (Setophaga chrysoparia) is a federally endangered songbird that inhabits oak-juniper (Quercus spp.-Juniperus spp.) woodlands across central Texas, USA. Past researc…	J	Robinson, DH; Mathewson, HA; Morrison, ML; Wilkins, RN	Robinson, Dianne H.; Mathewson, Heather A.; Morrison, Michael L.; Wilkins, R. Neal	Habitat Effects on Golden-cheeked Warbler Productivity in an Urban Landscape	WILDLIFE SOCIETY BULLETIN	English	Article
182																	1			1														1			1	Global urbanization is rapidly increasing, specifically within Africa. However, the effects of these processes on Africa's wildlife are largely unexplored. For many species, the effects are detrimental, whereas others are able to colonize these human-altered environments and can even thrive. Raptors are positioned at the top of the food chain and therefore particularly susceptible to environmenta…	J	Sumasgutner, P; Rose, S; Koeslag, A; Amar, A	Sumasgutner, Petra; Rose, Sanjo; Koeslag, Ann; Amar, Arjun	EXPLORING THE INFLUENCE OF URBANIZATION ON MORPH DISTRIBUTION AND MORPH-SPECIFIC BREEDING PERFORMANCE IN A POLYMORPHIC AFRICAN RAPTOR	JOURNAL OF RAPTOR RESEARCH	English	Article
183				1				Vulpes vulpes	eu	1	LC								1						1	1								1	state threatened, INCLUDE??		1	White terns (Gygis alba) are common on many islands in the tropical and subtropical Pacific, Atlantic, and Indian oceans, but in the southeastern Hawaiian Islands they are found only on Oahu, where they are listed as threatened by the State of Hawaii. In 2016, we censused the White Tern population on Oahu, mapped their distribution, and investigated their breeding biology. The total White Tern po…	J	VanderWerf, EA; Downs, RE	VanderWerf, Eric A.; Downs, Richard E.	Current distribution, abundance, and breeding biology of White Terns (Gygis alba) on Oahu, Hawaii	WILSON JOURNAL OF ORNITHOLOGY	English	Article
184																			1										1					1			1	Concerns over cat homelessness, over-taxed animal shelters, public health risks, and environmental impacts has raised attention on urban-cat populations. To truly understand cat population dynamics, the collective population of owned cats, unowned cats, and cats in the shelter system must be considered simultaneously because each subpopulation contributes differently to the overall population of …	J	Flockhart, DTT; Coe, JB	Flockhart, D. T. Tyler; Coe, Jason B.	Multistate matrix population model to assess the contributions and impacts on population abundance of domestic cats in urban areas including owned cats, unowned cats, and cats in shelters	PLOS ONE	English	Article
185																									1	1								1			1	Wild boar populations are expanding throughout the world and intruding into periurban and urban areas. In the last years, wild boar has colonized several European cities, including our study area, the city of Barcelona. It is required to identify the main factors driving wild boar into urban areas prior to establish management measures. We built Boosted Regression Trees (BRT) using 3148 wild boar…	J	Castillo-Contreras, R; Carvalho, J; Serrano, E; Mentaberre, G; Fernandez-Aguilar, X; Colom, A; Gonzalez-Crespo, C; Lavin, S; Lopez-Olvera, JR	Castillo-Contreras, Raquel; Carvalho, Joao; Serrano, Emmanuel; Mentaberre, Gregorio; Fernandez-Aguilar, Xavier; Colom, Andreu; Gonzalez-Crespo, Carlos; Lavin, Santiago; Lopez-Olvera, Jorge R.	Urban wild boars prefer fragmented areas with food resources near natural corridors	SCIENCE OF THE TOTAL ENVIRONMENT	English	Article
186																			1															1			1	The rapid and large-scale urbanization of peri-urban areas poses major and complex challenges for wildlife conservation. We used population viability analysis (PVA) to evaluate the influence of urban encroachment, fire, and fauna crossing structures, with and without accounting for inbreeding effects, on the metapopulation viability of a medium-sized ground-dwelling mammal, the southern brown ban…	J	Ramalho, CE; Ottewell, KM; Chambers, BK; Yates, CJ; Wilson, BA; Bencini, R; Barrett, G	Ramalho, Cristina E.; Ottewell, Kym M.; Chambers, Brian K.; Yates, Colin J.; Wilson, Barbara A.; Bencini, Roberta; Barrett, Geoff	Demographic and genetic viability of a medium-sized ground-dwelling mammal in a fire prone, rapidly urbanizing landscape	PLOS ONE	English	Article
187					1			Falco peregrinus	eu	1	LC										1	1												1			1	High-risk ESBL-producing Enterobacteriaceae (ESBL-E) have been described in wild birds and rodents worldwide. Rats are of special interest not only due to their indicator role for environmental pollution with multi-resistant bacteria but also as possible infection source. Data on the presence of high-risk ESBL-E in urban wildlife from Africa remain scarce, however. Twenty-nine animals from three …	J	Schaufler, K; Nowak, K; Dux, A; Semmler, T; Villa, L; Kourouma, L; Bangoura, K; Wieler, LH; Leendertz, FH; Guenther, S	Schaufler, Katharina; Nowak, Kathrin; Duex, Ariane; Semmler, Torsten; Villa, Laura; Kourouma, Laye; Bangoura, Karim; Wieler, Lothar H.; Leendertz, Fabian H.; Guenther, Sebastian	Clinically Relevant ESBL-Producing K. pneumoniae ST307 and E. coli ST38 in an Urban West African Rat Population	FRONTIERS IN MICROBIOLOGY	English	Article
188																										1								1			1	Urban riparian corridors have the capacity to maintain high levels of bird abundance and biodiversity. How riparian corridors in cities are used by waterbirds has received relatively little focus in urban bird studies. The principal objective of our study was to determine how habitat and landscape elements affect waterbird biodiversity in an arid city. We surveyed 36 transects stratified across a…	J	Andrade, R; Bateman, HL; Franklin, J; Allen, D	Andrade, Riley; Bateman, Heather L.; Franklin, Janet; Allen, Daniel	Waterbird community composition, abundance, and diversity along an urban gradient	LANDSCAPE AND URBAN PLANNING	English	Article
189																								1		1								1			1	Understanding what determines wildlife species richness and community composition in urban green spaces is important for wildlife management and urban planning. Numerous studies have assessed the relationships between attributes of urban green spaces (size, vegetation, isolation, urbanization) and bird species richness, but little is known about how these factors influence community composition. …	J	Dale, S	Dale, Svein	Urban bird community composition influenced by size of urban green spaces, presence of native forest, and urbanization	URBAN ECOSYSTEMS	English	Article
190																									1									1			1	Cooper's Hawks (Accipiter cooperii) have been extending their breeding range into urban areas, prompting questions about the relative importance of cities to the demography and conservation of these raptors. A key unanswered question is how urban subpopulations interact with their precedent exurban subpopulations. Two general models have been proposed to describe relationships among subpopulation…	J	Millsap, BA	Millsap, Brian A.	Demography and metapopulation dynamics of an urban Cooper's Hawk subpopulation	CONDOR	English	Article
191				1																				1	1									1			1	Urbanization has profound effects on the presence and distribution of wildlife species. Although numerous studies have been conducted to inform our understanding of the effects of urbanization on wildlife, studies of urban wildlife communities in the tropics are especially rare. Here, we investigated the bird community assemblage and distribution at an urban military installation, Fort Buchanan, …	J	Wolff, PJ; Degregorio, BA; Rodriguez-Cruz, V; Mulero-Oliveras, E; Sperry, JH	Wolff, Patrick J.; Degregorio, Brett A.; Rodriguez-Cruz, Victor; Mulero-Oliveras, Eneilis; Sperry, Jinelle H.	Bird Community Assemblage and Distribution in a Tropical, Urban Ecosystem of Puerto Rico	TROPICAL CONSERVATION SCIENCE	English	Article
192					1			Myophonus insularis	as	1	LC							1								1								1			1	Urban environments are increasing worldwide and are inherently different than their rural counterparts, with a variety of effects on wildlife due to human presence, increased habitat fragmentation, movement barriers, and access to anthropogenic food sources. Effective management of urban wildlife requires an understanding of how urbanization affects their behavior and ecology. The spatial activit…	J	Mueller, MA; Drake, D; Allen, ML	Mueller, Marcus A.; Drake, David; Allen, Maximilian L.	Coexistence of coyotes (Canis latrans) and red foxes (Vulpes vulpes) in an urban landscape	PLOS ONE	English	Article
193					1			Turdus merula	eu	1	LC																		1					1			1	The ability to predict the frequency with which koalas (Phascolarctos cinereus) cross roads is an important step in developing mitigation strategies aimed at maintaining metapopulation viability for this species. In south-east Queensland, Australia, rapid urban development, including fragmentation and vehicle-related mortality, has contributed to a dramatic decline in local koala populations. Ass…	J	Dexter, CE; Appleby, RG; Scott, J; Edgar, JP; Jones, DN	Dexter, C. E.; Appleby, R. G.; Scott, J.; Edgar, J. P.; Jones, D. N.	Individuals matter: predicting koala road crossing behaviour in south-east Queensland	AUSTRALIAN MAMMALOGY	English	Article
194																										1								1			1	Urban development occupies over 375,000 ha (6%) of California's Central Valley, and expansion continues to displace natural and agricultural landscapes. The value of urban areas as habitat for native wildlife and the characteristics that determine its value, however, remain little studied. Many Neotropical migrant passerine bird species are declining due to changes in breeding, migratory, and win…	J	Greco, SE; Airola, DA	Greco, Steven E.; Airola, Daniel A.	The importance of native valley oaks (Quercus lobata) as stopover habitat for migratory songbirds in urban Sacramento, California, USA	URBAN FORESTRY & URBAN GREENING	English	Article
195																		1																1			1	The process of urbanization brings about striking shifts across all levels of an ecosystem from habitat structure, resource availability, predator-prey relationship and climatic condition. As these ecological alterations are typically drastic and rapid, presenting wildlife with selective pressures that differ dramatically from those under which they naturally evolved, individuals must be either a…	J	Kang, F; Goulet, CT; Chapple, DG	Kang, Fiona; Goulet, Celine T.; Chapple, David G.	The impact of urbanization on learning ability in an invasive lizard	BIOLOGICAL JOURNAL OF THE LINNEAN SOCIETY	English	Article
196																								1		1								1		1	1	Aim: The biodiversity value of scattered trees in modified landscapes is often overlooked in planning and conservation decisions. We conducted a multitaxa study to determine how wildlife abundance, species richness and community composition at individual trees are affected by (1) the landscape context in which trees are located; and (2) the size of trees. Location: Canberra, south-eastern Austral…	J	Le Roux, DS; Ikin, K; Lindenmayer, DB; Manning, AD; Gibbons, P	Le Roux, Darren S.; Ikin, Karen; Lindenmayer, David B.; Manning, Adrian D.; Gibbons, Philip	The value of scattered trees for wildlife: Contrasting effects of landscape context and tree size	DIVERSITY AND DISTRIBUTIONS	English	Article
197																								1		1								1		1	1
198																									1									1			1	Globally with increased urban development, understanding spatial habitat requirements of urban-dwelling wildlife is increasingly important for conservation management. Consequently, we determined the factors that influence the presence of vervet monkeys (Chiorocebus pygerythrus) in urban landscapes. Firstly, we hypothesized that troop size is influenced by seasonality, residence type, proximity t…	J	Patterson, L; Kalle, R; Downs, C	Patterson, Lindsay; Kalle, Riddhika; Downs, Colleen	Factors affecting presence of vervet monkey troops in a suburban matrix in KwaZulu-Natal, South Africa	LANDSCAPE AND URBAN PLANNING	English	Article
199																1														1				1			1	The value of fluctuating asymmetry (FA) of trees and small mammals is considered as an indicator of developmental instability. The urban territories with recreation zones, sites with increased radiation background, and the areas affected by mining facilities have been analyzed as anthropogenically transformed areas. The following tree and small mammalian species are the objects of the study: Sibe…	J	Shadrina, EG; Vol'pert, YL	Shadrina, E. G.; Vol'pert, Ya. L.	Experience of applying plant and animal fluctuating asymmetry in assessment of environmental quality in terrestrial ecosystems: Results of 20-year studies of wildlife and anthropogenically transformed territories	RUSSIAN JOURNAL OF DEVELOPMENTAL BIOLOGY	English	Article
200																														1				0	where		1	Leopards Panthera pardus are classified in the IUCN Red List as Vulnerable, primarily due to habitat loss, natural prey base depletion and exploitation caused by various anthropogenic activities. Although protected areas are important for leopard conservation, the majority of suitable leopard habitat lies beyond protected area boundaries exposing individuals to different environmental, physiologi…	J	Webster, AB; Burroughs, REJ; Laver, P; Ganswindt, A	Webster, Andrea B.; Burroughs, Richard E. J.; Laver, Peter; Ganswindt, Andre	Non-invasive assessment of adrenocortical activity as a measure of stress in leopards Panthera pardus	AFRICAN ZOOLOGY	English	Article
201																												1						1			1	In this study we aim to obtain a holistic view over the consequences of human-induced threats to the wild bird populations in the study area, based on data collected from a Wildlife Rehabilitation Centre (WRC) through the method of Partial Least Squares-Path Modelling (PLS-PM). The study area comprised 76 rural and urban municipalities located in northern Portugal. Within PLS-PM the threats (anth…	J	Garces, A; Pires, I; Pacheco, FAL; Fernandes, LFS; Soeiro, V; Loio, S; Prada, J; Cortes, R; Queiroga, FL	Garces, Andreia; Pires, Isabel; Pacheco, Fernando A. L.; Sanches Fernandes, Luis F.; Soeiro, Vanessa; Loio, Sara; Prada, Justina; Cortes, Rui; Queiroga, Felisbina L.	Preservation of wild bird species in northern Portugal - Effects of anthropogenic pressures in wild bird populations (2008-2017)	SCIENCE OF THE TOTAL ENVIRONMENT	English	Article
202				1				Sapajus libidinosus	sa	1	NT							1								1								1	CLE, read		1	Urban landscapes can present ecological challenges for wildlife species, yet many species survive, and even thrive, near dense human populations. Coyotes (Canis latrans), for example, have expanded their geographic range across North America and, as a result of their adaptability and behavioral flexibility, are now a common occupant of many urban areas in the United States. We investigated the sp…	J	Franckowiak, GA; Perdicas, M; Smith, GA	Franckowiak, Gregory A.; Perdicas, Marlo; Smith, Gregory A.	Spatial ecology of coyotes in the urbanizing landscape of the Cuyahoga Valley, Ohio	PLOS ONE	English	Article
203																		1									1							1			1	Medium and large carnivores coexist with people in urban areas globally, occasionally resulting in negative interactions that prompt questions about how to reduce human-wildlife conflict. Hazing, i.e., scaring wildlife, is frequently promoted as an important non-lethal means for urbanites to reduce conflict but there is limited scientific evidence for its efficacy. We used a population of captive…	J	Young, JK; Hammill, E; Breck, SW	Young, Julie K.; Hammill, Edd; Breck, Stewart W.	Interactions with humans shape coyote responses to hazing	SCIENTIFIC REPORTS	English	Article
204					1			Phoenicurus phoenicurus	eu	1	LC					1																	1	1			1	Urban coastal ecosystems are unique intersections of human development and biodiversity, and monitoring populations in these areas is critical to understanding ecosystem health and function. Three highly urbanized estuary systems, San Diego Bay, San Gabriel River, and Seal Beach National Wildlife Refuge (all in California), are the northernmost foraging habitats for green turtles (Chelonia mydas)…	J	Banerjee, SM; Allen, CD; Schmitt, TL; Cheng, BS; Seminoff, JA; Eguchi, T; Komoroske, LM	Banerjee, Shreya M.; Allen, Camryn D.; Schmitt, Todd L.; Cheng, Brian S.; Seminoff, Jeffrey A.; Eguchi, Tomoharu; Komoroske, Lisa M.	Baseline Health Parameters of East Pacific Green Turtles at Southern California Foraging Grounds	CHELONIAN CONSERVATION AND BIOLOGY	English	Article
205																								1										0			1	Studying the effects of urbanization on native wildlife presents an opportunity for us to learn how to design anthropogenic habitats that can best support wildlife and humans alike. In order to explore which types of suburban development best support bird diversity, a network of 16 bird feeders was installed across a university campus to compare bird diversity and community composition at locatio…	J	Belinsky, KL; Ellick, TC; LaDeau, SL	Belinsky, Kara L.; Ellick, Troy C.; LaDeau, Shannon L.	Using birdfeeder network to explore the effects of suburban deign on invasive and native birds	AVIAN CONSERVATION AND ECOLOGY	English	Article
206																														1				1			1	The use of unmanned aerial vehicles, or drones, in wildlife monitoring has increased in recent years, particularly in hard-to-access habitats. We used fixed-wing and quadcopter drones to census an urban-nesting population of Glaucous-winged Gulls in Victoria, Canada. We conducted our study over 2 years and asked whether (i) drones represent a suitable survey method for rooftop-nesting gulls in ou…	J	Blight, LK; Bertram, DF; Kroc, E	Blight, Louise K.; Bertram, Douglas F.; Kroc, Edward	Evaluating UAV-based techniques to census an urban-nesting gull population on Canada's Pacific coast	JOURNAL OF UNMANNED VEHICLE SYSTEMS	English	Article
207																									1									1			1	As urbanization continues to transform landscapes, it is imperative to find ways to conserve biodiversity within fragmented habitats. Forest interior dwelling birds are particularly vulnerable to development pressures because they require large tracts of forest to support their life cycles. Although Barred Owls (Strix varia) are frequently described as an obligate mature forest species, they have…	J	Clement, MA; Barrett, K; Baldwin, RF	Clement, Marion A.; Barrett, Kyle; Baldwin, Robert F.	Key habitat features facilitate the presence of Barred Owls in developed landscapes	AVIAN CONSERVATION AND ECOLOGY	English	Article
208				1				Macaca mulatta	as	1	LC																		1	1				1			1	Currently, there are naturalized populations of feral pigeon (Columba livia var. domestica) worldwide with an estimated global population between 165 and 330 million individuals. Feral pigeons are adapted to urban environments, creating problems related to human health, damage to architectural structures, unpleasant soiling, and foul odors. Thus, local governments usually implement measures to re…	J	Farfan, MA; Diaz-Ruiz, F; Duarte, J; Real, R	Farfan, Miguel Angel; Diaz-Ruiz, Francisco; Duarte, Jesus; Real, Raimundo	Feral pigeon (Columba livia var. domestica) management in low-density urban areas: prevention is better than cure	URBAN ECOSYSTEMS	English	Article
209						1	3 anurans		eu	1												1												1			1	The transmission of zoonotic pathogens associated with wildlife in peri-urban environments can be influenced by the interplay of numerous socioecological factors. Echinococcus granulosus is known to be common within periurban wild dog populations however knowledge of the factors that influence its presence is limited. We investigated the demographic distribution of adult cestode abundance (ACA: d…	J	Harriott, L; Gentle, M; Traub, R; Cobbold, R; Magalhaes, RS	Harriott, Lana; Gentle, Matthew; Traub, Rebecca; Cobbold, Rowland; Magalhaes, Ricardo Soares	Geographical distribution and risk factors for Echinococcus granulosus infection in peri-urban wild dog populations	INTERNATIONAL JOURNAL FOR PARASITOLOGY-PARASITES AND WILDLIFE	English	Article
210																1																		1			1	Measuring the impacts of urban pollution on biodiversity is important to identify potential adaptations and mitigations needed for preserving wildlife even in city centers. Foot deformities are ubiquitous in urban pigeons. The reasons for these mutilations have been debated, as caused by frequenting a highly zoonotic environment, by chemical or mechanistic pigeon deterrents, or by necrosis follow…	J	Jiguet, F; Sunnen, L; Prevot, AC; Prince, K	Jiguet, Frederic; Sunnen, Linda; Prevot, Anne-Caroline; Prince, Karine	Urban pigeons losing toes due to human activities	BIOLOGICAL CONSERVATION	English	Article
211																		1																1			1	Research suggests that wild animals in urban areas exhibit heightened behavioral flexibility when they encounter novel human-made objects, but most such studies compared responses in urban populations with those from disjunct populations in less disturbed environments. We therefore know little about intrapopulation variation in cognitive or behavioral flexibility under different conditions of ant…	J	le Roux, A; Mathibane, N; Nowak, K	Le Roux, Aliza; Mathibane, Nthabiseng; Nowak, Katarzyna	Wild Samango Monkeys, Cercopithecus mitis, Balance Risk and Opportunity to Interact with Novel Objects in Village Gardens	INTERNATIONAL JOURNAL OF PRIMATOLOGY	English	Article
212																		1						1							1			1			1	Free-ranging domestic dogs are the world most common exotic carnivore species that could negatively interact with the native wildlife as predators, competitors, and disease vectors. Their generalist habits have allowed them to be present in a large number of urban parks, which are the habitat for wild mammal species, some of these animals are restricted to these areas. Moreover, dogs can perform …	J	Mella-Mendez, I; Flores-Peredo, R; Perez-Torres, J; Hernandez-Gonzalez, S; Gonzalez-Uribe, DU; Bolivar-Cime, BD	Mella-Mendez, Isac; Flores-Peredo, Rafael; Perez-Torres, Jairo; Hernandez-Gonzalez, Sergio; Ulises Gonzalez-Uribe, Dino; Del Socorro Bolivar-Cime, Beatriz	Activity patterns and temporal niche partitioning of dogs and medium-sized wild mammals in urban parks of Xalapa, Mexico	URBAN ECOSYSTEMS	English	Article
213																										1							1				1	Urbanization-induced habitat loss and alteration causes significant challenges for the survival of many species. Identifying how species respond to urbanization can yield insights for the conservation of wildlife, but research on reptiles has been narrowly-focused. We compared morphology among four populations of western fence lizards (Sceloporus occidentalis) to determine whether a common native…	J	Putman, BJ; Gasca, M; Blumstein, DT; Pauly, GB	Putman, Breanna J.; Gasca, Maria; Blumstein, Daniel T.; Pauly, Gregory B.	Downsizing for downtown: limb lengths, toe lengths, and scale counts decrease with urbanization in western fence lizards (Sceloporus occidentalis)	URBAN ECOSYSTEMS	English	Article
214																		1	1						1							1					1	European hedgehog (Erinaceus europaeus) populations are widespread across diverse habitats but are declining in Western Europe. Drastic declines have been described in the UK, with the most severe declines occurring in rural areas. Hedgehogs are widely distributed in Denmark, but their status remains unknown. Fieldwork on hedgehogs has tended to focus on rural areas, leaving their ecology in subu…	J	Rasmussen, SL; Berg, TB; Dabelsteen, T; Jones, OR	Rasmussen, Sophie L.; Berg, Thomas B.; Dabelsteen, Torben; Jones, Owen R.	The ecology of suburban juvenile European hedgehogs (Erinaceus europaeus) in Denmark	ECOLOGY AND EVOLUTION	English	Article
215				1				Chlorocebus pygerythrus	af	1	LC					1																		1			1	Lead is toxic to humans and wildlife. Most studies of lead exposure of raptors focus on the winter, non-breeding season when they scavenge heavily. We evaluated blood lead concentrations (BLCs) of red-shouldered hawks (Buteo lineatus) during the non-scavenging season in the eastern United States. BLCs of 53 of 70 hawks were above the limit of detection There was no difference in BLCs of adult haw…	J	Slabe, VA; Anderson, JT; Cooper, J; Ortiz, P; Wrona, A; Jensen, MK; Buchweitz, J; Katzner, T	Slabe, Vincent A.; Anderson, James T.; Cooper, Jeff; Ortiz, Patricia; Wrona, Anna; Jensen, Meghan K.; Buchweitz, John; Katzner, Todd	Lead Exposure of Red-Shouldered Hawks During the Breeding Season in the Central Appalachians, USA	BULLETIN OF ENVIRONMENTAL CONTAMINATION AND TOXICOLOGY	English	Article
216																		1																1			1	Across the globe there is an increasing number of initiatives promoting biodiversity in urban areas - both for the benefit of native wildlife and the people who live in cities. In these situations, the role that companion animals, such as cats and dogs, play as predators of wildlife becomes increasingly important. The objectives of this case study were two-fold. Firstly, to investigate activity p…	J	Woolley, CK; Hartley, S	Woolley, Christopher K.; Hartley, Stephen	Activity of free-roaming domestic cats in an urban reserve and public perception of pet-related threats to wildlife in New Zealand	URBAN ECOSYSTEMS	English	Article
217																													1	1				1			1	Crow (Corvus spp.) populations are increasing globally. This is cause for concern because overabundant crow populations can damage agricultural crops, harm native wildlife, and become a nuisance in urban areas. In Japan, the carrion (C. corone) and large-billed crow (C. macrorhynchos) can cause damage to crops and livestock. This damage is predicted to increase in Japan with climate change, espec…	J	Yoda, T	Yoda, Tsuyoshi	Managing urban crow populations in Japan	HUMAN-WILDLIFE INTERACTIONS	English	Editorial Material
218					1			Haemorhous mexicanus	na	1	LC									1														1			1	Urbanization is a major factor driving habitat fragmentation and connectivity loss in wildlife. However, the impacts of urbanization on connectivity can vary among species and even populations due to differences in local landscape characteristics, and our ability to detect these relationships may depend on the spatial scale at which they are measured. Bobcats (Lynx rufus) are relatively sensitive…	J	Kozakiewicz, CP; Burridge, CP; Funk, WC; Salerno, PE; Trumbo, DR; Gagne, RB; Boydston, EE; Fisher, RN; Lyren, LM; Jennings, MK; Riley, SPD; Serieys, LEK; VandeWoude, S; Crooks, KR; Carver, S	Kozakiewicz, Christopher P.; Burridge, Christopher P.; Funk, W. Chris; Salerno, Patricia E.; Trumbo, Daryl R.; Gagne, Roderick B.; Boydston, Erin E.; Fisher, Robert N.; Lyren, Lisa M.; Jennings, Megan K.; Riley, Seth P. D.; Serieys, Laurel E. K.; VandeWoude, Sue; Crooks, Kevin R.; Carver, Scott	Urbanization reduces genetic connectivity in bobcats (Lynx rufus) at both intra- and interpopulation spatial scales	MOLECULAR ECOLOGY	English	Article
219																	1	1						1										1			1	Many species of birds gradually adapt to urbanization and colonize cities successfully. However, their nest site selection and competitive relationship in an urban community remain little known. Understanding the impact of urbanization on birds and the competitive relationship has important implications for the conservation and management of wildlife in urban ecosystems. Here, we undertook a syst…	J	Han, YQ; Bai, JP; Zhang, Z; Wu, T; Chen, P; Sun, GL; Miao, LW; Xu, ZF; Yu, LJ; Zhu, CY; Zhao, DQ; Ge, G; Ruan, LZ	Han, Yuqing; Bai, Junpeng; Zhang, Zhen; Wu, Ting; Chen, Peng; Sun, Guanglong; Miao, Lingwei; Xu, Zhifeng; Yu, Liangjie; Zhu, Chaoying; Zhao, Dongqin; Ge, Gang; Ruan, Luzhang	Nest site selection for five common birds and their coexistence in an urban habitat	SCIENCE OF THE TOTAL ENVIRONMENT	English	Article
220					1		any		sa															1	1									1			1	Simple Summary: The monk parakeet (Myiopsitta monachus) is an invasive species, unique in the parrot family for its ability to build large nest structures. This species became globally distributed, promoted in part due to the pet trade market, and now is considered a pest because of the economic losses they produce. During the reproductive seasons of 2017 and 2018, we registered interactions betw…	J	Briceno, C; Sandoval-Rodriguez, A; Yevenes, K; Larraechea, M; Morgado, A; Chappuzeau, C; Munoz, V; Dufflocq, P; Olivares, F	Briceno, Cristobal; Sandoval-Rodriguez, Alejandra; Yevenes, Karina; Larraechea, Matilde; Morgado, Angello; Chappuzeau, Catalina; Munoz, Victor; Dufflocq, Pablo; Olivares, Florencia	Interactions between Invasive Monk Parakeets (Myiopsitta monachus) and Other Bird Species during Nesting Seasons in Santiago, Chile	ANIMALS	English	Article
221				1				dogs	sa	0	LC														1									1			1	Finding balance between the needs of people and wildlife is an essential component of planning sustainable landscapes. Because mammals make up a diverse and ecologically important taxon with varying responses to human disturbance, we used representative mammal species to examine how alternative land-use policies might affect their habitats and distributions in the near future. We used wildlife de…	J	Cove, MV; Fergus, C; Lacher, I; Akre, T; McShea, WJ	Cove, Michael V.; Fergus, Craig; Lacher, Iara; Akre, Thomas; McShea, William J.	Projecting Mammal Distributions in Response to Future Alternative Landscapes in a Rapidly Transitioning Region	REMOTE SENSING	English	Article
222				1				Pteropus scapulatus	au	1	LC																	1						1			1	Disturbances caused by roads or urbanization can have a significant impact on wildlife populations. However, it remains unclear whether these human activities can be stressors for wild populations of reptiles. We analyzed and compared plasma corticosterone and fecal corticosterone metabolites in male and female spiny tailed lizards (Uromastyx acanthinura) that were found at different distances fr…	J	Kechnebbou, M; Martin, J; Chammem, M; Arregui, L; Nouira, S	Kechnebbou, Marwa; Martin, Jose; Chammem, Mohsen; Arregui, Lucia; Nouira, Said	Roads and urban areas as physiological stressors of spiny-tailed lizards, Uromastyx acanthinura	JOURNAL OF ARID ENVIRONMENTS	English	Article
223																		1												1				0			1	Increased boldness is one of the most prevalent behavioral modifications seen in urban animals and is thought to be a coping response to anthropogenic environmental alterations. Most previous studies have shown enhanced boldness manifested as changes in responses to humans approaching, such as reductions in flight initiation distance (FID). However, this includes two confounding factors related t…	J	Uchida, K; Suzuki, KK; Shimamoto, T; Yanagawa, H; Koizumi, I	Uchida, Kenta; Suzuki, Kei K.; Shimamoto, Tatsuki; Yanagawa, Hisashi; Koizumi, Itsuro	Decreased vigilance or habituation to humans? Mechanisms on increased boldness in urban animals	BEHAVIORAL ECOLOGY	English	Article
224					1			Anseranas semipalmata	au	1	LC						1																1	1			1	Anthropogenic factors, including the spread of endocrine-disrupting chemicals, have been linked to alterations in the reproductive physiology, morphology, and behavior of wildlife. Few studies of endocrine disruption, however, focus on secondary sexual traits that affect mating signals, despite their importance for reproductive success. The larynx of many anurans (frogs and toads), for example, i…	J	Zlotnik, S; Gridi-Papp, M; Bernal, XE	Zlotnik, Sara; Gridi-Papp, Marcos; Bernal, Ximena E.	Laryngeal Demasculinization in Wild Cane Toads Varies with Land Use	ECOHEALTH	English	Article
225					1			Gallinula galeata sandvicensis	na	1	LC							1						1										1			1	Ponds have an important role in the ecology of urban areas, as they provide essential habitats to aquatic species, as well as fundamental resources to terrestrial wildlife. Artificial water sites such as urban ponds provide foraging and drinking resources to synurbic wildlife, among which bats stand out as an important group. Availability of water sources may thus strongly influence the persisten…	J	Ancillotto, L; Bosso, L; Salinas-Ramos, VB; Russo, D	Ancillotto, L.; Bosso, L.; Salinas-Ramos, V. B.; Russo, D.	The importance of ponds for the conservation of bats in urban landscapes	LANDSCAPE AND URBAN PLANNING	English	Article
226																															1			1		1	1	An understanding of the threats to threatened species in urban and peri-urban areas is essential to develop successful management approaches. Dog attacks are considered to be a major contributor to koala (Phascolarctos cinereus) mortalities in peri-urban areas of north-eastern Australia. Predation could be due to either domestic dogs or wild dogs (dingoes and dingo-domestic dog hybrids), gentical…	J	Gentle, M; Allen, BL; Oakey, J; Speed, J; Harriott, L; Loader, J; Robbins, A; de Villiers, D; Hanger, J	Gentle, Matthew; Allen, Benjamin L.; Oakey, Jane; Speed, James; Harriott, Lana; Loader, Jo; Robbins, Amy; de Villiers, Deidre; Hanger, Jon	Genetic sampling identifies canid predators of koalas (Phascolarctos cinereus) in peri-urban areas	LANDSCAPE AND URBAN PLANNING	English	Article
227																															1			1		1	1
228					1			Accipiter gentilis	eu	1	LC																					1		1			1	White-tailed deer (Odocoileus virginianus) are becoming increasingly common in urban environments. How they respond to potential changes (i.e. increased human interactions, traffic, overabundance) can influence herd health. We aimed to develop a technique that quantifies stress in deer using hair cortisol concentrations (HCC). Our objectives were to test for: 1) a relationship between HCC and dee…	J	Potratz, EJ; Brown, JS; Gallo, T; Anchor, C; Santymire, RM	Potratz, Emily J.; Brown, Joel S.; Gallo, Travis; Anchor, Chris; Santymire, Rachel M.	Effects of demography and urbanization on stress and body condition in urban white-tailed deer	URBAN ECOSYSTEMS	English	Article
229				1				Canis latrans	na	1	LC					1																		0			1	High occurrence of anticoagulant rodenticides (ARs) in wildlife is a rising concern, with numerous reports of secondary exposure through predation. Because of widespread distribution of the red fox (Vulpes vulpes), they may act as sentinels for small mammal-hunting predators in rural, suburban, and urban areas. No AR surveillance in wild mammals with analyses of residues in feces has been conduct…	J	Seljetun, KO; Eliassen, E; Madslien, K; Viljugrein, H; Vindenes, V; Oiestad, EL; Moe, L	Seljetun, Kristin Opdal; Eliassen, Elin; Madslien, Knut; Viljugrein, Hildegunn; Vindenes, Vigdis; Oiestad, Elisabeth Leere; Moe, Lars	PREVALENCE OF ANTICOAGULANT RODENTICIDES IN FECES OF WILD RED FOXES (VULPES VULPES) IN NORWAY	JOURNAL OF WILDLIFE DISEASES	English	Article
230				1				bonnet macaque		as	VU											1												1			1	There are few studies about parasitic infections in Crotalus triseriatus (Wagler, 1830), an endemic rattlesnake from the highlands of central Mexico. This species occupies several habitats, from conserved forested regions to heavily impacted landscapes. To increase the parasitological knowledge of this reptile species without impacting populations, we obtained fecal samples of 16 rattlesnakes bet…	J	Soria-Diaz, L; Rabago-Castro, JL; Dominguez-Vega, H; Gomez-Ortiz, Y; Manjarrez, J; Garrido-Olvera, L	Soria-Diaz, Leroy; Luis Rabago-Castro, Jaime; Dominguez-Vega, Hublester; Gomez-Ortiz, Yuriana; Manjarrez, Javier; Garrido-Olvera, Lorena	Parasites in feces of the endemic rattlesnake, Crotalus triseriatus (Serpentes: Viperidae), from Mexican highlands	ZOOLOGIA	English	Article
230				1				long-tailed macaque		as	EN														1									1			1	Many nonhuman primates adjust their behavior and thrive in human-altered habitats, including towns and cities. Studying anthropogenic influences from an animal's perspective can increase our understanding of their behavioral flexibility, presenting important information for human-wildlife cohabitation management plans. Currently, research on anthropogenically disturbed wildlife considers either p…	J	Thatcher, HR; Downs, CT; Koyama, NF	Thatcher, Harriet R.; Downs, Colleen T.; Koyama, Nicola F.	Positive and Negative Interactions with Humans Concurrently Affect Vervet Monkey (Chlorocebus pygerythrus) Ranging Behavior	INTERNATIONAL JOURNAL OF PRIMATOLOGY	English	Article
230				1				rhesus macaque		as	LC																			1				1			1	BackgroundWe present a cellular phone-enhanced GPS tracking system (GPS mobile with CTG-001G receiver triangulation) suitable for urban carnivores, in tandem with appropriate home range analysis, as an additional tracking technology option in metropolitan settings. We conduct this proof-of-concept study working with the management of introduced invasive raccoons in Japan (and conditions implicit …	J	Ishii, H; Yamazaki, K; Noonan, MJ; Buesching, CD; Newman, C; Kaneko, Y	Ishii, Hiroaki; Yamazaki, Koji; Noonan, Michael J.; Buesching, Christina D.; Newman, Chris; Kaneko, Yayoi	Testing cellular phone-enhanced GPS tracking technology for urban carnivores	ANIMAL BIOTELEMETRY	English	Article
231																											1							1			1	1. The total length of railways worldwide exceeds 1 million kilometres and recent railway development directly impacts wildlife because of animal-train collisions. Few studies, however, have analysed factors driving ungulate-train collisions. 2. We analysed over 3,500 ungulate-train collisions including roe deer, red deer, wild boar, and moose collected in 2012-2015 in Poland. We compared train t…	J	Jasinska, KD; Zmihorski, M; Krauze-Gryz, D; Kotowska, D; Werka, J; Piotrowska, D; Part, T	Jasinska, Karolina D.; Zmihorski, Michal; Krauze-Gryz, Dagny; Kotowska, Dorota; Werka, Joanna; Piotrowska, Diana; Part, Tomas	Linking habitat composition, local population densities and traffic characteristics to spatial patterns of ungulate-train collisions	JOURNAL OF APPLIED ECOLOGY	English	Article
232					1			Eudocimus albus	na	1	LC							1									1							1			1	For animals that live alongside humans, people can present both an opportunity and a threat. Previous studies have shown that several species can learn to discriminate between individual people and assess risk based on prior experience. To avoid potentially costly encounters, it may also pay individuals to learn about dangerous people based on information from others. Social learning about anthro…	J	Lee, VE; Regli, N; McIvor, GE; Thornton, A	Lee, Victoria E.; Regli, Noemie; McIvor, Guillam E.; Thornton, Alex	Social learning about dangerous people by wild jackdaws	ROYAL SOCIETY OPEN SCIENCE	English	Article
233						1		Agama agama	af	1	LC							1									1		1					1			1	The adaptation of birds to urban environments has created direct hazards to air transportation with the potential for catastrophic incidents. Bird-aircraft collisions involving Canada geese (Branta canadensis; goose) pose greater risks to aircraft than many bird species due to their size and flocking behavior. However, information on factors driving movements of geese near airports and within air…	J	Askren, RJ; Dorak, BE; Hagy, HM; Eichholz, MW; Washburn, BE; Ward, MP	Askren, Ryan J.; Dorak, Brett E.; Hagy, Heath M.; Eichholz, Michael W.; Washburn, Brian E.; Ward, Michael P.	Tracking Canada geese near airports: using spatial data to better inform management	HUMAN-WILDLIFE INTERACTIONS	English	Article
234																								1	1									1			1	Human alteration of the planet's terrestrial landscapes for agriculture, habitation and commerce is reshaping wildlife communities. The threat of land cover change to wildlife is pronounced in regions with rapidly growing human populations. We investigated how species richness and species-specific occurrence of bats changed as a function of land cover and canopy (tree) cover across a rapidly chan…	J	Bailey, AM; Ober, HK; Reichert, BE; McCleery, RA	Bailey, Amanda M.; Ober, Holly K.; Reichert, Brian E.; McCleery, Robert A.	Canopy Cover Shapes Bat Diversity across an Urban and Agricultural Landscape Mosaic	ENVIRONMENTAL CONSERVATION	English	Article
235					1			Vanellus miles	au	1	LC												1	1										1		1	1	Urbanisation creates challenges and opportunities for wildlife. Globally, small carnivores have colonised urban spaces, but we do not know whether or how sympatric carnivores partition resources in order to co-exist. We studied the diet and degree of dietary overlap of two sympatric herpestid mongooses - yellow, Cynictis penicillata, and slender, Galerella sanguinea mongoose - in a small urban na…	J	Cronk, N; Pillay, N	Cronk, Nadine; Pillay, Neville	Dietary overlap of two sympatric African mongoose species in an urban environment	MAMMALIA	English	Article
236				1			any		na														1	1										1		1	1
237																	1									1											1	In the United States, mourning doves (Zenaida macroura) are harvested more than all other game birds combined. In the Lower Rio Grande Valley of South Texas, mourning doves nest in citrus and remnant woodland habitats, both of which are decreasing in the region. The objectives of this study were to compare nest survival between woodland and citrus land cover types and to model the influence of ha…	J	Mote, KW; Giese, JC; Mathewson, HA; Breeden, JB	Mote, Kelton W.; Giese, Jordan C.; Mathewson, Heather A.; Breeden, Jeff B.	FACTORS INFLUENCING NEST SURVIVAL OF MOURNING DOVES IN THE LOWER RIO GRANDE VALLEY, TEXAS	SOUTHWESTERN NATURALIST	English	Article
238																														1						1	1	Urban wildlife populations present different scenarios for managers compared to rural populations, partly because of greater diversity in stakeholder attitudes and opinions regarding urban wildlife. Wild urban canids-especially coyotes (Zenaida macroura)-have been of increasing interest throughout North America in recent years. Our objective was to evaluate the potential of using iNaturalist-gene…	J	Mueller, MA; Drake, D; Allen, ML	Mueller, Marcus A.; Drake, David; Allen, Maximilian L.	Using citizen science to inform urban canid management	LANDSCAPE AND URBAN PLANNING	English	Article
239																														1						1	1
240					1			Sturnus vulgaris	na	0	LC														1									1			1	Large cities in the tropics often comprise a myriad of manmade and natural elements that influence wildlife composition. Based on a citizen science-based project conducted in 2015, this study examined the combined effects of landscape factors on the bird assemblages in Kuala Lumpur and its conurbation, Peninsular Malaysia. A total of 48 species including 2,599 individual birds were recorded; the …	J	Puan, CL; Yeong, KL; Ong, KW; Fauzi, MIA; Yahya, MS; Khoo, SS	Puan, Chong Leong; Yeong, Kok Loong; Ong, Kang Woei; Fauzi, Muhd Izzat Ahmad; Yahya, Muhammad Syafiq; Khoo, Swee Seng	Influence of landscape matrix on urban bird abundance: evidence from Malaysian citizen science data	JOURNAL OF ASIA-PACIFIC BIODIVERSITY	English	Article
241																		1									1		1					1			1	As human populations continue to expand across the world, the need to understand and manage wildlife populations within the wildland-urban interface is becoming commonplace. This is especially true for large carnivores as these species are not always tolerated by the public and can pose a risk to human safety. Unfortunately, information on wildlife species within the wildland-urban interface is s…	J	Alldredge, MW; Buderman, FE; Blecha, KA	Alldredge, Mathew W.; Buderman, Frances E.; Blecha, Kevin A.	Human-Cougar interactions in the wildland-urban interface of Colorado's front range	ECOLOGY AND EVOLUTION	English	Article
242						1		Lampropeltis triangulum	na	1	LC										1																1	Background: Brown rats (Rattus norvegicus) are an important wildlife species in cities, where they live in close proximity to humans. However, few studies have investigated their role as reservoir of antimicrobialresistant bacteria. Aim: We intended to determine whether urban rats at two highly frequented sites in Vienna, Austria, carry extended-spectrum beta-lactamase-producing Enterobacteriacea…	J	Desvars-Larrive, A; Ruppitsch, W; Lepuschitz, S; Szostak, MP; Spergser, J; Fessler, AT; Schwarz, S; Monecke, S; Ehricht, R; Walzer, C; Loncaric, I	Desvars-Larrive, Amelie; Ruppitsch, Werner; Lepuschitz, Sarah; Szostak, Michael P.; Spergser, Joachim; Fessler, Andrea T.; Schwarz, Stefan; Monecke, Stefan; Ehricht, Ralf; Walzer, Chris; Loncaric, Igor	Urban brown rats (Rattus norvegicus) as possible source of multidrug-resistant Enterobacteriaceae and meticillin-resistant Staphylococcus spp., Vienna, Austria, 2016 and 2017	EUROSURVEILLANCE	English	Article
243																		1																			1	Human-wildlife conflict is one of the greatest threats to species populations worldwide. One species facing national declines in the UK is the herring gull (Larus argentatus), despite an increase in numbers in urban areas. Gulls in urban areas are often considered a nuisance owing to behaviours such as food-snatching. Whether urban gull feeding behaviour is influenced by human behavioural cues, s…	J	Goumas, M; Burns, I; Kelley, LA; Boogert, NJ	Goumas, Madeleine; Burns, Isabella; Kelley, Laura A.; Boogert, Neeltje J.	Herring gulls respond to human gaze direction	BIOLOGY LETTERS	English	Article
244																		1																			1	Simple Summary Urban landscapes are increasing across the globe, causing wildlife to face new challenges and driving behavioural change. Wildlife in these urban landscapes must adapt their behaviour to survive. We investigated vigilance behaviour in urban and non-urban populations of eastern grey kangaroos. We found that the difference in land use alone did not affect their vigilance behaviour, b…	J	Hume, G; Brunton, E; Burnett, S	Hume, Georgina; Brunton, Elizabeth; Burnett, Scott	Eastern Grey Kangaroo (Macropus giganteus) Vigilance Behaviour Varies between Human-Modified and Natural Environments	ANIMALS	English	Article
245																				1																	1	Urban development can fragment and degrade habitat, and such habitat alterations can have profound effects on wildlife, including influencing population genetics. We used nine microsatellite loci to determine the effects of urbanization on genetic diversity and genetic structure in a native small mammal, Merriam's kangaroo rat, in areas in and around Las Cruces, NM, an expanding low density urban…	J	Hurtado, G; Mabry, KE	Hurtado, Gizelle; Mabry, Karen E.	Genetic structure of an abundant small mammal is influenced by low intensity urbanization	CONSERVATION GENETICS	English	Article
246						1		Terrapene carolina carolina	na	1	VU																										1	The growing wildland-urban interface is a frontier of human-wildlife conflict worldwide. Where natural and developed areas meet, there is potential for negative interactions between humans and wild animals, including wildlife-vehicle collisions. Understanding the environmental and anthropogenic factors leading to these collisions can inform transportation and habitat planning, with an objective o…	J	Kreling, SES; Gaynor, KM; Coon, CAC	Kreling, Samantha E. S.; Gaynor, Kaitlyn M.; Coon, Courtney A. C.	Roadkill distribution at the wildland-urban interface	JOURNAL OF WILDLIFE MANAGEMENT	English	Article
247																							1														1	Although urban areas can be sources of abundant food for wildlife, anthropogenic foods may be lower in quality than natural food sources, with possible consequences for birds. We examined how urbanization and anthropogenic food were linked to cholesterol levels, condition, and survival of American Crows (Corvus brachyrhynchos). We collected cholesterol and landscape data from 140 crow nestlings a…	J	Townsend, AK; Staab, HA; Barker, CM	Townsend, Andrea K.; Staab, Hannah A.; Barker, Christopher M.	Urbanization and elevated cholesterol in American Crows	CONDOR	English	Article
248					1			Falco peregrines	na	1	LC									1																	1	As urban areas continue to expand globally, understanding how and why species respond to novel habitats becomes increasingly important. Knowledge of the mechanisms behind observed phenotypic changes in urban animals will enable us to better evaluate the impact of urbanization on current and future generations of wildlife. Physiological changes, such as those involved in the endocrine stress respo…	J	Ouyang, JQ; Baldan, D; Munguia, C; Davies, S	Ouyang, Jenny Q.; Baldan, Davide; Munguia, Crystal; Davies, Scott	Genetic inheritance and environment determine endocrine plasticity to urban living	PROCEEDINGS OF THE ROYAL SOCIETY B-BIOLOGICAL SCIENCES	English	Article
249																												1					1				1	As humans continue moving to urban areas, there is a growing need to understand the effects of urban intensification on native wildlife populations. Forest species in remnant habitat are particularly vulnerable to urban intensification, but the mechanisms behind these effects are poorly understood. An understanding of how species traits, as proxies for mechanisms, mediate the effects of urban int…	J	Paton, GD; Shoffner, AV; Wilson, AM; Gagne, SA	Paton, Grant D.; Shoffner, Alexandra V.; Wilson, Andrew M.; Gagne, Sara A.	The traits that predict the magnitude and spatial scale of forest bird responses to urbanization intensity	PLOS ONE	English	Article
250																																			unknown study area. Unable to access paper		1	Proximity to humans is a primary stressor for wildlife, especially in urban habitats where frequent disturbance may occur. Several bat species often roost in buildings but while the effects of disturbance inside the roost are well documented, little is known about those occurring in the proximity of roosts. We tested the effects of anthropogenic stressors on bats by monitoring reactions to distur…	J	Ancillotto, L; Venturi, G; Russo, D	Ancillotto, L.; Venturi, G.; Russo, D.	Presence of humans and domestic cats affects bat behaviour in an urban nursery of greater horseshoe bats (Rhinolophus ferrumequinum)	BEHAVIOURAL PROCESSES	English	Article
251					1		raptors, all LC		au	1	LC																					1					1	A number of wildlife species have recovered from the brink of extinction to flourish and, in some cases, even become a commonly recognized urban species (e.g., Canada goose [Branta canadensis]). Broadly extirpated from much of their historical range in North America, the sandhill crane (Antigone canadensis) demonstrated this potential for population recovery. The trajectory of the eastern populat…	J	Fox, J; Semel, B; Ward, MP	Fox, Jeff; Semel, Brad; Ward, Michael P.	The reproductive success of sandhill cranes in midwestern landscapes	JOURNAL OF WILDLIFE MANAGEMENT	English	Article
252				1				Crocuta crocuta	af	1	LC																				1						1	Simple Summary Feral cats living completely independently of people are, unequivocally, agents of wildlife decline, which is linked to the local extinction of numerous bird, mammal and reptile species worldwide. However, evidence of the impact of pet and semi-feral (stray) cats on wildlife is somewhat limited, possibly due to the rapidity with which predation events occur. This study highlights t…	J	Greenwell, CN; Calver, MC; Loneragan, NR	Greenwell, Claire N.; Calver, Michael C.; Loneragan, Neil R.	Cat Gets Its Tern: A Case Study of Predation on a Threatened Coastal Seabird	ANIMALS	English	Article
253																										1											1	Denning behavior is a critical life history attribute for many mammalian species and can be impacted by urbanization, affecting species' reproductive success and survival in these landscapes. One significant factor that is influenced by this behavior is the spread of disease. Banded mongooses (Mungos mungo) in Northern Botswana are often infected with a novel Mycobacterium tuberculosis complex pa…	J	Nichols, CA; Alexander, KA	Nichols, Carol Anne; Alexander, Kathleen Ann	Characteristics of banded mongoose (Mungos mungo) den sites across the human-wildlife interface in Northern Botswana	MAMMALIAN BIOLOGY	English	Article
254				1				Plecturocebus donacophilus	sa	1	LC							1																			1	Simple Summary Mega-events like concerts or festivals can still impact wildlife even when protective measures are taken. We remotely observed eight hedgehogs in a Berlin city park before and during a music festival using measuring devices attached to their bodies. While the actual festival only lasted two days (with about 70,000 visitors each day), setting the area up and removing the stages and …	J	Rast, W; Barthel, LMF; Berger, A	Rast, Wanja; Barthel, Leon M. F.; Berger, Anne	Music Festival Makes Hedgehogs Move: How Individuals Cope Behaviorally in Response to Human-Induced Stressors	ANIMALS	English	Article
255				1				Vulpes vulpes	eu	1	LC										1																1	Land-use change is predicted to act as a driver of zoonotic disease emergence through human exposure to novel microbial diversity, but evidence for the effects of environmental change on microbial communities in vertebrates is lacking. We sample wild birds at 99 wildlife-livestock-human interfaces across Nairobi, Kenya, and use whole genome sequencing to characterise bacterial genes known to be c…	J	Hassell, JM; Ward, MJ; Muloi, D; Bettridge, JM; Phan, H; Robinson, TP; Ogendo, A; Imboma, T; Kiiru, J; Kariuki, S; Begon, M; Kang'ethe, EK; Woolhouse, MEJ; Fevre, EM	Hassell, J. M.; Ward, M. J.; Muloi, D.; Bettridge, J. M.; Phan, H.; Robinson, T. P.; Ogendo, A.; Imboma, T.; Kiiru, J.; Kariuki, S.; Begon, M.; Kang'ethe, E. K.; Woolhouse, M. E. J.; Fevre, E. M.	Deterministic processes structure bacterial genetic communities across an urban landscape	NATURE COMMUNICATIONS	English	Article
256				1			any		as									1																			1	Constant changes in natural environments impose challenges to wild animal populations, especially those that depend on social life. We gathered data on the activity budget and social interactions of a capuchin monkey (Sapajus sp.) group of 17 individuals confined to an urban green area receiving human food supplementation. We observed the capuchins between 7: 00 am and 5: 00 pm, three days a mont…	J	Back, JP; Suzin, A; Aguiar, LM	Back, Janaina P.; Suzin, Adriane; Aguiar, Lucas M.	Activity budget and social behavior of urban capuchin monkeys, Sapajus sp. (Primates: Cebidae)	ZOOLOGIA	English	Article
257					1		any		as																1	1											1	With rapid urbanization worldwide, anthropogenic impacts such as human settlements and invasive carnivores (dogs Canis familiaris, cats Felis catus) are altering spatial distributions and temporal activity patterns of native species. In this study, we focused on spatiotemporal responses of native mammals to anthropogenic impacts in a protected area surrounded by a large metropolis (i.e.Yangmingsh…	J	Yen, SC; Ju, YT; Shaner, PJL; Chen, HL	Yen, Shih-Ching; Ju, Yu-Ten; Shaner, Pei-Jen Lee; Chen, Hsiang Ling	Spatial and temporal relationship between native mammals and free-roaming dogs in a protected area surrounded by a metropolis	SCIENTIFIC REPORTS	English	Article
258																		1							1												1	Simple Summary As the world becomes increasingly urbanized and encroaches on natural environments, wildlife face pressure to adapt to human activities. Understanding the adaptation processes of wildlife living in urban areas is an important step in the implementation of management decisions and regulatory policies, which should aim to minimise human-wildlife conflicts in cities. We investigated a…	J	Alexandrino, ER; Bogoni, JA; Navarro, AB; Bovo, AAA; Goncalves, RM; Charters, JD; Domini, JA; Ferraz, KMPMB	Alexandrino, Eduardo R.; Bogoni, Juliano A.; Navarro, Ana B.; Bovo, Alex A. A.; Goncalves, Rafael M.; Charters, Jacob D.; Domini, Juan A.; Ferraz, Katia M. P. M. B.	Large Terrestrial Bird Adapting Behavior in an Urbanized Zone	ANIMALS	English	Article
259																					1																1	Anthropogenic ecosystem modification has affected over 80% of the global land cover. Interest in its effects on wildlife has been growing over the past several decades, specifically in regard to biodiversity and ecosystem function. Parasites are of particular interest, because they directly impact animal health, and can be transmitted to humans through the process of zoonosis. However, most studi…	J	Anders, JL; Nakao, M; Uchida, K; Ayer, CG; Asakawa, M; Koizumi, I	Anders, Jason L.; Nakao, Minoru; Uchida, Kenta; Ayer, Christopher G.; Asakawa, Mitsuhiko; Koizumi, Itsuro	Comparison of the intestinal helminth community of the large Japanese field mouse (Apodemus speciosus) between urban, rural, and natural sites in Hokkaido, Japan	PARASITOLOGY INTERNATIONAL	English	Article
260				1				Erinaceus europaeus	eu	1	LC							1																			1	Drones are often considered an unobtrusive method of monitoring terrestrial wildlife; however research into whether drones disturb wildlife is in its early stages. This research investigated the potential impacts of drone monitoring on a large terrestrial mammal, the eastern grey kangaroo (Macropus giganteus), in urban and peri-urban environments. We assessed the response of kangaroos to drone mo…	J	Brunton, E; Bolin, J; Leon, J; Burnett, S	Brunton, Elizabeth; Bolin, Jessica; Leon, Javier; Burnett, Scott	Fright or Flight? Behavioural Responses of Kangaroos to Drone-Based Monitoring	DRONES	English	Article
261																								1	1												1	Habitat loss and fragmentation are listed among the most significant effects of urbanization, which is regarded as an important threat to wildlife. Owls are the top predators in most terrestrial habitats, and their presence is a reliable indicator of ecosystem quality and complexity. However, influence of urbanization on owl communities, anthropogenic noise in particular, has not been investigate…	J	Frohlich, A; Ciach, M	Frohlich, Arkadiusz; Ciach, Michal	Nocturnal noise and habitat homogeneity limit species richness of owls in an urban environment	ENVIRONMENTAL SCIENCE AND POLLUTION RESEARCH	English	Article
262				1				Papio ursinus	af	1	LC													1	1		1										1	Bird strikes are a considerable hazard to the aviation industry, which has led airports to develop detailed management strategies to identify and reduce the risk of them. These strategies include plans to modify bird habitats in and around airports to limit the establishment of high-risk species. Although airports are generally located on the outskirts of towns and cities, they may be encroached …	J	Jeffery, RF; Buschke, FT	Jeffery, Roderick F.; Buschke, Falko T.	Urbanization Around an Airfield Alters Bird Community Composition, but not the Hazard of Bird-Aircraft Collision	ENVIRONMENTAL CONSERVATION	English	Article
263																										1											1	Apex predators are sensitive to human disturbance and persecution, often becoming the first losses in a declining urban wildlife community. A population of Crowned Eagles (Stephanoaetus coronatus) within eThekwini municipality, KwaZulu-Natal, South Africa, persists in a green space network called the Durban Metropolitan Open Space System (DMOSS). We used GPS-UHF telemetry to investigate the home …	J	McPherson, SC; Brown, M; Downs, CT	McPherson, Shane C.; Brown, Mark; Downs, Colleen T.	HOME RANGE OF A LARGE FOREST EAGLE IN A SUBURBAN LANDSCAPE: CROWNED EAGLES (STEPHANOAETUS CORONATUS) IN THE DURBAN METROPOLITAN OPEN SPACE SYSTEM, SOUTH AFRICA	JOURNAL OF RAPTOR RESEARCH	English	Article
264																									1					1							1	Central to appropriate wildlife management is an effective monitoring program. Monitoring wildlife in urban environments offers unique challenges in the form of barriers, prohibited access and crime. It also, however, provides a unique opportunity to enlist residential communities in collecting data on distribution of a number of species. Opportunistic sightings data has its flaws, including the …	J	Okes, NC; O'Riain, MJ	Okes, Nicola C.; O'Riain, M. Justin	Can opportunistic citizen sightings assist in the monitoring of an elusive, crepuscular mammal in an urban environment?	URBAN ECOSYSTEMS	English	Article
265																1																					1	Anticoagulant rodenticides (ARs) arc used worldwide to control rodent populations. ARs bioaccumulate across trophic levels and threaten non-target wildlife. We investigated the prevalence of AR exposure in seven predator species in the rapidly developing Greater Cape Town region of South Africa - a mosaic of natural, urban, and agricultural areas within a global biodiversity hotspot. We focused s…	J	Serieys, LEK; Bishop, J; Okes, N; Broadfield, J; Winterton, DJ; Poppenga, RH; Viljoen, S; Wayne, RK; O'Riain, MJ	Serieys, Laurel E. K.; Bishop, Jacqueline; Okes, Nicola; Broadfield, Joleen; Winterton, Deborah Jean; Poppenga, Robert H.; Viljoen, Storme; Wayne, Robert K.; O'Riain, M. Justin	Widespread anticoagulant poison exposure in predators in a rapidly growing South African city	SCIENCE OF THE TOTAL ENVIRONMENT	English	Article
266																						1															1	Antarctophthirus microchir is a sucking louse species belonging to the family Echinophthiriidae and has been reported to parasitize all species of the subfamily Otariinae, the sea lions. Former studies on this ectoparasite mainly required fixation, immobilization, or death of host species and especially examinations of adult male sea lions are still very rare. Between March and May 2018, adult in…	J	Ebmer, D; Navarrete, MJ; Munoz, P; Flores, LM; Gartner, U; Taubert, A; Hermosilla, C	Ebmer, David; Navarrete, Maria Jose; Munoz, Pamela; Flores, Luis Miguel; Gaertner, Ulrich; Taubert, Anja; Hermosilla, Carlos	Antarctophthirus microchir infestation in synanthropic South American sea lion (Otaria flavescens) males diagnosed by a novel non-invasive method	PARASITOLOGY RESEARCH	English	Article
267																																				1	1	Urbanization is considered the fastest growing form of global land-use change and can dramatically modify habitat structure and ecosystem functioning. While ecological processes continue to operate within cities, urban ecosystems are profoundly different from their more natural counterparts. Thus, ecological predictions derived from more natural ecosystems are rarely generalizable to urban enviro…	J	Gallo, T; Fidino, M; Lehrer, EW; Magle, S	Gallo, Travis; Fidino, Mason; Lehrer, Elizabeth W.; Magle, Seth	Urbanization alters predator-avoidance behaviours	JOURNAL OF ANIMAL ECOLOGY	English	Article
268																																				1	1
269				1			any		eu													1															1	One of North America's major avian migratory pathways occurs along a large anthropogenically modified coastal region of southeastern Virginia, USA. Because hundreds of avian species migrate along the east coast of North America, understanding factors affecting birds and their health is of ecological and conservation interest. Within southeastern Virginia, 14 tick species have been documented, all…	J	Heller, EL; Gaff, HD; Brinkerhoff, RJ; Walters, EL	Heller, Erin L.; Gaff, Holly D.; Brinkerhoff, R. Jory; Walters, Eric L.	Urbanization and tick parasitism in birds of coastal southeastern Virginia	JOURNAL OF WILDLIFE MANAGEMENT	English	Article
270				1			any		na																	1											1	Global urbanization is rapidly changing the landscape for wildlife species that must learn to persist in declining wild spacing, adapt, or risk extinction. Many mesopredators have successfully exploited urban niches, and research on these species in an urban setting offers insights into the traits that facilitate their success. In this study, we examined space use and activity patterns from GPS-c…	J	Young, JK; Golla, J; Draper, JP; Broman, D; Blankenship, T; Heilbrun, R	Young, Julie K.; Golla, Julie; Draper, John P.; Broman, Derek; Blankenship, Terry; Heilbrun, Richard	Space Use and Movement of Urban Bobcats	ANIMALS	English	Article
271																		1	1																		1	In an increasingly urbanized world it is imperative that we understand how wildlife responds to this novel anthropogenic landscape, both at the individual- and population-level. Urbanization generally reduces biodiversity, but can also favour particular species and increase their abundance relative to wild populations. When population density increases, so too does the frequency and cost of socia…	J	Baxter-Gilbert, JH; Whiting, MJ	Baxter-Gilbert, James H.; Whiting, Martin J.	Street fighters: Bite force, injury rates, and density of urban Australian water dragons (Intellagama lesueurii)	AUSTRAL ECOLOGY	English	Article
272					1			savanna nightjar	as	1	LC								1																		1	Urbanization causes marked changes in the landscape usually detrimental for wildlife. There is, thus, a pressing need to understand how wildlife respond to these changes. Here we evaluate the occurrence of large sized teiid lizards (Ameiva ameiva, Tupinambis marianae and Kentropyx calcarata) and the density of K. calcarata inhabiting urban and non-urban forest fragments. We address the question w…	J	de Andrade, AC; Franzini, LD; Mesquita, DO	de Andrade, Antonio C.; Franzini, Lissa Dellefrate; Mesquita, Daniel O.	Assessing the effect of urbanization on tropical forest dwelling teiid lizards	ECOLOGICAL INDICATORS	English	Article
273																		1							1		1										1	Wild animals that reach the urban and sub-urban areas have caused various problems in the world. Human-wild boar conflicts have been increasing in these environments since the mid-1990s throughout the world. To manage human-wild boar conflicts in urban environments adequately, it is essential for a culling program to consider the distribution of wild boars and implement an awareness campaign to p…	J	Ikeda, T; Kuninaga, N; Suzuki, T; Ikushima, S; Suzuki, M	Ikeda, Takashi; Kuninaga, Naotoshi; Suzuki, Takaaki; Ikushima, Shiori; Suzuki, Masatsugu	Tourist-wild boar (Sus scrofa) interactions in urban wildlife management	GLOBAL ECOLOGY AND CONSERVATION	English	Article
274																								1	1												1	Although development and urbanization are typically believed to have negative impacts on carnivoran species, some species can successfully navigate an urban matrix. Sympatric carnivorans compete for limited resources in urban areas, likely with system-specific impacts to their distributions and activity patterns. We used automatically triggered wildlife cameras to assess the local distribution an…	J	LeFlore, EG; Fuller, TK; Finn, JT; DeStefano, S; Organ, JF	LeFlore, Eric G.; Fuller, Todd K.; Finn, John T.; DeStefano, Stephen; Organ, John F.	Wild Canid Distribution and Co-existence in a Natural-Urban Matrix of the Pioneer Valley of Western Massachusetts	NORTHEASTERN NATURALIST	English	Article
275					1			Ninox boobook	au	1	LC														1	1											1	Anthropogenic forest disturbance poses a significant threat to the persistence of wildlife. Generally, disturbance of forest environments alters vegetation structure, affecting specialised niche-dependent avian species. We investigated the influence of a comprehensive suite of vegetation structures on the taxonomic and functional diversity of avian forest species in five protected forest areas in…	J	Maseko, MST; Zungu, MM; Smith, DAE; Smith, YCE; Downs, CT	Maseko, Mfundo S. T.; Zungu, Manqoba M.; Smith, David A. Ehlers; Smith, Yvette C. Ehlers; Downs, Colleen T.	High microhabitat heterogeneity drives high functional traits in forest birds in five protected forest areas in the urban mosaic of Durban, South Africa	GLOBAL ECOLOGY AND CONSERVATION	English	Article
276																1	1																				1	Urban sprawl and the rising popularity of water-sensitive urban design of urban landscapes has led to a global surge in the number of wetlands constructed to collect and treat stormwater runoff in cities. However, contaminants, such as heavy metals and pesticides, in stormwater adversely affect the survival, growth, and reproduction of animals inhabiting these wetlands. A key question is whether …	J	Sievers, M; Hale, R; Swearer, SE; Parris, KM	Sievers, Michael; Hale, Robin; Swearer, Stephen E.; Parris, Kirsten M.	Frog occupancy of polluted wetlands in urban landscapes	CONSERVATION BIOLOGY	English	Article
277																											1										1	Human expansion and urbanization have caused an escalation in human-wildlife conflicts worldwide. Of particular concern are human-snake conflicts (HSC), which result in over five million reported cases of snakebite annually and significant medical costs. There is an urgent need to understand HSC to mitigate such incidents, especially in Asia, which holds the highest HSC frequency in the world and…	J	Yue, S; Bonebrake, TC; Gibson, L	Yue, Sam; Bonebrake, Timothy C.; Gibson, Luke	HUMAN-SNAKE CONFLICT PATTERNS IN A DENSE URBAN-FOREST MOSAIC LANDSCAPE	HERPETOLOGICAL CONSERVATION AND BIOLOGY	English	Article
278				1			any		na																1	1											1	Caprimulgus affinis is an endemic species commonly known as the Taiwan nighthawk, forest nighthawk, or South Asian nighthawk. In recent years, the C. affinis population has gradually moved outward from river habitats into the metropolitan areas of Taiwan. Because male birds' booming sounds at night can reach up to 90 dB or higher and they can be intermittently tweeting for more than 10 hours, the…	J	Cheng, BY; Shyu, GS; Wu, SC; Lin, HH; Hsu, CH; LePage, BA; Fang, WT	Cheng, Bai-You; Shyu, Guey-Shin; Wu, Shi-Ching; Lin, Hsiao-Hsien; Hsu, Chia-Hsuan; LePage, Ben A.; Fang, Wei-Ta	Fragmented Riverine Habitats in Taiwan Have Spatio-Temporal Consequences, Re-Distributing Caprimulgus affinis into Urban Areas Leading to a Human-Wildlife Conflict	SUSTAINABILITY	English	Article
279																					1	1															1	Influenza A virus (IAV) is known to circulate among human and animal reservoirs, yet there are few studies that address the potential for urban rodents to carry and shed IAV. Rodents are often used as influenza models in the lab, but the few field studies that have looked for evidence of IAV in rodents have done so primarily in rural areas following outbreaks of IAV in poultry. This study sought …	J	Cummings, CO; Hill, NJ; Puryear, WB; Rogers, B; Mukherjee, J; Leibler, JH; Rosenbaum, MH; Runstadler, JA	Cummings, Charles O.; Hill, Nichola J.; Puryear, Wendy B.; Rogers, Benjamin; Mukherjee, Jean; Leibler, Jessica H.; Rosenbaum, Marieke H.; Runstadler, Jonathan A.	Evidence of Influenza A in Wild Norway Rats (Rattus norvegicus) in Boston, Massachusetts	FRONTIERS IN ECOLOGY AND EVOLUTION	English	Article
280				1				wild boar	eu	1	LC											1															1	The protozoan Neospora caninum is transmitted between domestic and wildlife species. Urbanized environments and deer density may facilitate this transmission and play a critical role in the spillover of N. caninum from domestic animals to wildlife. White-tailed deer (Odocoileus virginianus; WTD) are an important intermediate host for maintaining the sylvatic cycle of N. caninum in the USA. Here, …	J	Ballash, GA; Jenkins, MC; Kwok, OCH; Dubey, JP; Shoben, AB; Robison, TL; Kraft, T; Shaffer, EE; Dennis, PM	Ballash, Gregory A.; Jenkins, Mark C.; Kwok, O. C. H.; Dubey, J. P.; Shoben, Abigail B.; Robison, Terry L.; Kraft, Tom; Shaffer, Erik E.; Dennis, Patricia M.	Effect of Urbanization on Neospora caninum Seroprevalence in White-Tailed Deer (Odocoileus virginianus)	ECOHEALTH	English	Article
281																			1										1								1	Synthesis and applications Estimating feral cat population densities in urban environments can be difficult due to lack of public space and human interference. The purpose of this study was to use distance sampling in a citywide landscape to determine population size and areas of high abundance to inform trap-neuter-release management. Line transect distance sampling was used to estimate density …	J	Hand, A	Hand, Alexis	Estimating feral cat densities using distance sampling in an urban environment	ECOLOGY AND EVOLUTION	English	Article
282						1		Alligator mississippiensis	na	1	LC										1	1															1	Hepatitis E virus is a major causative agent of acute hepatitis worldwide. Despite its zoonotic potential, there is limited information about the natural chain of hepevirus infection in wildlife, and the potential reservoir species. In this study, we performed a HEV survey by heminested RT-PCR on rodent samples from an urban environment (in the city of Pecs, Hungary) and investigated the prevalen…	J	Kurucz, K; Hederics, D; Bali, D; Kemenesi, G; Horvath, G; Jakab, F	Kurucz, Kornelia; Hederics, David; Bali, Dominika; Kemenesi, Gabor; Horvath, Gyozo; Jakab, Ferenc	Hepatitis E virus in Common voles (Microtus arvalis) from an urban environment, Hungary: Discovery of a Cricetidae-specific genotype of Orthohepevirus C	ZOONOSES AND PUBLIC HEALTH	English	Article
283																1																					1	Many urban areas have elevated soil lead concentrations due to prior large-scale use of lead in products such as paint and automobile gasoline. This presents a potential problem for the growing numbers of wildlife living in urbanized areas as lead exposure is known to affect multiple physiological systems, including the nervous system, in vertebrate species. In humans and laboratory animals, low-…	J	McClelland, SC; Ribeiro, RD; Mielke, HW; Finkelstein, ME; Gonzales, CR; Jones, JA; Komdeur, J; Derryberry, E; Saltzberg, EB; Karubian, J	McClelland, Stephanie C.; Ribeiro, Renata Duraes; Mielke, Howard W.; Finkelstein, Myra E.; Gonzales, Christopher R.; Jones, John Anthony; Komdeur, Jan; Derryberry, Elizabeth; Saltzberg, Emma B.; Karubian, Jordan	Sub-lethal exposure to lead is associated with heightened aggression in an urban songbird	SCIENCE OF THE TOTAL ENVIRONMENT	English	Article
284				1				Pipistrellus pipistrellus	eu	1	LC												1														1	Humans have dramatically altered ecosystem structure through landscape manipulation, often leaving refuge patches of suitable habitat for wildlife amidst inhospitable terrain. Large carnivores are especially vulnerable to such habitat modification because they tend to have low population densities and wide-ranging movements necessitated by their food requirements. Cougars (Puma concolor), unlike …	J	Robins, CW; Kertson, BN; Faulkner, JR; Wirsing, AJ	Robins, Clint W.; Kertson, Brian N.; Faulkner, James R.; Wirsing, Aaron J.	Effects of urbanization on cougar foraging ecology along the wildland-urban gradient of western Washington	ECOSPHERE	English	Article
285				1				Macropus fuliginosus	au	1	LC							1									1										1	Mississippi kites (Ictinia mississippiensis) have become an abundant raptor in many urban and exurban areas throughout the Southern Great Plains of the United States. Unfortunately, human-wildlife conflicts have resulted from this juxtaposition of suitable breeding areas for kites and areas that humans frequent, with some kites responding aggressively to humans near nests. To date, there are no d…	J	Skipper, BR; Boal, CW	Skipper, Ben R.; Boal, Clint W.	Nest-defense behavior of Mississippi kites in urban and exurban areas	HUMAN-WILDLIFE INTERACTIONS	English	Article
286																							1														1	In a rapidly changing world, it is important to understand how urban environments impact wildlife. For example, supplementary feeding of birds, though well-intended, might have unexpected negative effects on the health of individual animals. Sunflower seeds are commonly provided in garden bird feeders, but they contain high levels of linoleic acid (LA), an omega-6 polyunsaturated fatty acid (PUFA…	J	Stostad, HN; Rowe, M; Johnsen, A; Tomasek, O; Albrecht, T; Lifjeld, JT	Stostad, Hanna Nyborg; Rowe, Melissah; Johnsen, Arild; Tomasek, Oldrich; Albrecht, Tomas; Lifjeld, Jan Terje	Sperm head abnormalities are associated with excessive omega-6 fatty acids in two finch species feeding on sunflower seeds	JOURNAL OF AVIAN BIOLOGY	English	Article
287					1			Larus argentatus	eu	1	LC							1																			1	The ecological novelty of urbanisation poses many challenges to animals. We investigated whether anthropogenic disturbance (artificial light at night and noise) and abiotic factors in cities (temperature and humidity) predict nocturnal activity and rest in free-living urban great tits (Parus major). Our study is the first to relate nocturnal rest in wild birds to levels of noise pollution during …	J	Caorsi, V; Sprau, P; Zollinger, SA; Brumm, H	Caorsi, Valentina; Sprau, Philipp; Zollinger, Sue Anne; Brumm, Henrik	Nocturnal resting behaviour in urban great tits and its relation to anthropogenic disturbance and microclimate	BEHAVIORAL ECOLOGY AND SOCIOBIOLOGY	English	Article
288																				1																	1	Urbanization is driving environmental change on a global scale, creating novel environments for wildlife to colonize. Through a combination of stochastic and selective processes, urbanization is also driving evolutionary change. For instance, difficulty in traversing human-modified landscapes may isolate newly established populations from rural sources, while novel selective pressures, such as al…	J	DeCandia, AL; Brzeski, KE; Heppenheimer, E; Caro, CV; Camenisch, G; Wandeler, P; Driscoll, C; vonHoldt, BM	DeCandia, Alexandra L.; Brzeski, Kristin E.; Heppenheimer, Elizabeth; Caro, Catherine V.; Camenisch, Glauco; Wandeler, Peter; Driscoll, Carlos; vonHoldt, Bridgett M.	Urban colonization through multiple genetic lenses: The city-fox phenomenon revisited	ECOLOGY AND EVOLUTION	English	Article
289																	1																				1	Urban environments present wildlife with major challenges and yet surprising numbers of species have colonised towns and cities globally. Despite the growing realisation that urban centres can be important habitats for wildlife, why some species do better than others in urban environments remains poorly understood. Here, we compare the breeding performance of an apex predator, the peregrine falco…	J	Kettel, EF; Gentle, LK; Yarnell, RW; Quinn, JL	Kettel, Esther F.; Gentle, Louise K.; Yarnell, Richard W.; Quinn, John L.	Breeding performance of an apex predator, the peregrine falcon, across urban and rural landscapes	URBAN ECOSYSTEMS	English	Article
290				1			any		au																2								1		global		1	Urbanisation exposes wildlife to new challenging conditions and environmental pressures. Some mammalian species have adapted to these novel environments, but it remains unclear which characteristics allow them to persist. To address this question, we identified 190 mammals regularly recorded in urban settlements worldwide, and used phylogenetic path analysis to test hypotheses regarding which beh…	J	Santini, L; Gonzalez-Suarez, M; Russo, D; Gonzalez-Voyer, A; von Hardenberg, A; Ancillotto, L	Santini, Luca; Gonzalez-Suarez, Manuela; Russo, Danilo; Gonzalez-Voyer, Alejandro; von Hardenberg, Achaz; Ancillotto, Leonardo	One strategy does not fit all: determinants of urban adaptation in mammals	ECOLOGY LETTERS	English	Article
291																															1						1	Urban areas become a new habitat for an increasing number of species as they gradually adapt to the expanding, human-associated environment. The barn swallow (Hirundo rustica) has constructed nests on human buildings that provide good protection against bad weather and predators over centuries. In contrast, the Taiwan whistling thrush (Myophonus insularis) is one of new urban-invading species. Th…	J	Wang, JS; Hung, CM	Wang, Jhih-Syuan; Hung, Chih-Ming	Barn Swallow Nest Predation by a Recent Urban Invader, the Taiwan Whistling Thrush - Implications for the Evolution of Urban Avian Communities	ZOOLOGICAL STUDIES	English	Article
292																1																					1	Although several factors have been highlighted to explain the influence of urbanization on bird fitness and survival, the role of persistent toxicants such as lead (Pb), which is typically present in urban areas worldwide, has seldom been studied despite the ecological importance of such a widespread stressor. Studying free-living European blackbirds (Turdus merula) in city parks, we tested the h…	J	Fritsch, C; Jankowiak, L; Wysocki, D	Fritsch, Clementine; Jankowiak, Lukasz; Wysocki, Dariusz	Exposure to Pb impairs breeding success and is associated with longer lifespan in urban European blackbirds	SCIENTIFIC REPORTS	English	Article
293																					1						1										1	Introduction: Goias State, which is in the midwest region of Brazil, has several urban forests. This fact, along with the expansion of urban areas within the limits of Forest Conservation Units, increases the contact between humans and wildlife, such as capuchin monkeys. The impulsive behavior of these animals and the scarcity of food cause them to vigorously search for food, leading to direct en…	J	Sobreira, ED; Braga, CADB; Rahal, SC; Ribeiro, EL; Vasconcelosm, LSNDL; Carneiro, LC; Teixeira, CR; de Almeida, CCD; Haddad, V	de Albuquerque Sobreira, Elisangela; da Silva Bitencout Braga, Carla Afonso; Rahal, Sheila Canavese; Ribeiro, Evandro Leao; de Oliveira Leao Vasconcelosm, Lara Stefania Netto; Carneiro, Lilian Carla; Teixeira, Carlos Roberto; Diniz de Almeida, Camila Contin; Haddad Junior, Vidal	Oral microbiota and their antibiotic susceptibility in free-living monkeys in Goias State, Brazil: Repercussions for injuries in humans	REVISTA DA SOCIEDADE BRASILEIRA DE MEDICINA TROPICAL	English	Article
294					1			any	na																	1											1	Urban sprawl has increased in Western Europe principally due to conversion of farmland areas, which has constrained remaining farmland to more intensive use. Urban densification aims to counteract urban sprawl; however, it threatens urban green spaces that act as sustainable alternative habitats for wildlife. In this study, we used the Common Redstart (Phoenicurus phoenicurus) as a model species …	J	Droz, B; Arnoux, R; Bohnenstengel, T; Laesser, J; Spaar, R; Aye, R; Randin, CF	Droz, Boris; Arnoux, Robin; Bohnenstengel, Thierry; Laesser, Jacques; Spaar, Reto; Aye, Raffael; Randin, Christophe F.	Moderately urbanized areas as a conservation opportunity for an endangered songbird	LANDSCAPE AND URBAN PLANNING	English	Article
295																		1																			1	Time is a valuable but limited resource, and animals' survival depends on their ability to carefully manage the amount of time they allocate to each daily activity. While existing research has examined the ecological factors affecting animals' activity budgets, the impact of anthropogenic factors on urban-dwelling animals' time budgets remains understudied. Here we collected data through focal an…	J	Kaburu, SSK; Beisner, B; Balasubramaniam, KN; Marty, PR; Bliss-Moreau, E; Mohan, L; Rattan, SK; Arlet, ME; Atwill, ER; McCowan, B	Kaburu, Stefano S. K. Y.; Beisner, Brianne; Balasubramaniam, Krishna N.; Marty, Pascal R.; Bliss-Moreau, Eliza; Mohan, Lalit; Rattan, Sandeep K.; Arlet, Malgorzata E.; Atwill, Edward R.; McCowan, Brenda	Interactions with humans impose time constraints on urban-dwelling rhesus macaques (Macaca mulatta)	BEHAVIOUR	English	Article
296																						1															1	Human-induced changes of the environment, including landscape alteration and habitat loss, may affect wildlife disease dynamics and have important ramifications for wildlife conservation. Amphibians are among the vertebrate taxa most threatened by anthropogenic habitat change. The emerging fungal pathogen Batrachochytrium dendrobatidis (Bd) has caused extinctions and population declines in hundre…	J	Karvemo, S; Laurila, A; Hoglund, J	Karvemo, Simon; Laurila, Anssi; Hoglund, Jacob	Urban environment and reservoir host species are associated with Batrachochytrium dendrobatidis infection prevalence in the common toad	DISEASES OF AQUATIC ORGANISMS	English	Article
297				1				Vulpes vulpes	eu	1	LC							1																			1	Continuing urban developments are ecologically changing many landscapes. A greater understanding of how wildlife adapt behaviorally to these changes is necessary to inform management decisions. Time is a valuable resource to wildlife and a reflection of ecological pressures on the behavioral repertoire of an animal. Data on urban vervet monkey, Chlorocebus pygerythrus, time budgets are generally …	J	Thatcher, HR; Downs, CT; Koyama, NF	Thatcher, Harriet R.; Downs, Colleen T.; Koyama, Nicola F.	Anthropogenic influences on the time budgets of urban vervet monkeys	LANDSCAPE AND URBAN PLANNING	English	Article
298																		1																			1	Human-inhabited or -disturbed areas pose many unique challenges for wildlife, including reacting to novel environmental stimuli like car traffic, buildings and anthropogenic noise. Animals inhabiting these environments must adapt to such changes by overcoming such novelty (i.e., neotolerance, neophilia), and either exploiting new resources or avoiding danger. Although many studies have tested ani…	J	Weaver, M; Hutton, P; McGraw, KJ	Weaver, Melinda; Hutton, Pierce; McGraw, Kevin J.	Urban house finches (Haemorhous mexicanus) are less averse to novel noises, but not other novel environmental stimuli, than rural birds	BEHAVIOUR	English	Article
299						1		Sistrurus catenatus	na	1	LC					1																					1	Intensive clinical use of antibiotics together with inadequate sanitation in an urban environment may contribute to the dissemination of multidrug-resistant (MDR) bacteria in the community. Wild birds living in these areas may become colonized with such organisms and further disseminate these resistant bacteria. In this study, we examined Escherichia coli isolates from the intestine of wild birds…	J	de Jesus, AAB; Freitas, AAR; de Souza, JC; Martins, N; Botelho, LAB; Girao, VBC; Teixeira, LM; Riley, LW; Moreira, BM	Batalha de Jesus, Alice Aurora; Rangel Freitas, Andrea Andrade; de Souza, Juliana Carmo; Martins, Natacha; Batista Botelho, Larissa Alvarenga; Carvalho Girao, Valeria Brigido; Teixeira, Lucia Martins; Riley, Lee Woodland; Moreira, Beatriz Meurer	High-Level Multidrug-Resistant Escherichia coli Isolates from Wild Birds in a Large Urban Environment	MICROBIAL DRUG RESISTANCE	English	Article
300																					1	1															1	Leishmaniosis is a tropical and subtropical vector-borne disease caused by hemoparasites of the genus Leishmania. The disease can infect humans, as well as domestic and wildlife animals. Dogs are the main reservoir for L. infantum, the aetiological agent of visceral leishmaniosis (VL) in America, and a domestic source of L. braziliensis, the most widespread aetiological agent of American tegument…	J	Ascencio, ME; Sarmiento, NF; Schnittger, L; Florin-Christensen, M; Rodriguez, AE	Ernesto Ascencio, Mariano; Fabian Sarmiento, Nestor; Schnittger, Leonhard; Florin-Christensen, Monica; Elisa Rodriguez, Anabel	Molecular diagnosis of Leishmania spp. in dogs of a subtropical locality of Argentina	TRANSBOUNDARY AND EMERGING DISEASES	English	Article
301																										1											1	Urban flying-fox camps are a major source of human-wildlife conflict, producing noise, odour, vegetation damage, property damage, and concerns about disease. Although there is a significant demand in many communities for bat camps to be dispersed, there is limited information on how such dispersal can be conducted effectively. Determining the habitat characteristics flying-foxes use when selectin…	J	Macdonald, SL; Bradford, M; McKeown, A; Vanderduys, E; Hoskins, A; Westcott, D	Macdonald, Stewart L.; Bradford, Matthew; McKeown, Adam; Vanderduys, Eric; Hoskins, Andrew; Westcott, David	Camp site habitat preferences of the little red flying-fox (Pteropus scapulatus) in Queensland	AUSTRALIAN JOURNAL OF ZOOLOGY	English	Article
302				1				red fox	au	0	LC															1											1	Waterbirds commonly undertake extensive movements in search of resources. While much is known about waterbird movements within temperate regions where resource distribution is seasonally predictable, less is understood about waterbird movements in tropical and subtropical environments where the temporal distribution of resource is less predictable. This knowledge is critical to understanding a sp…	J	Corriveau, A; Klaassen, M; Crewe, TL; Kaestli, M; Garnett, ST; Loewensteiner, DA; Rogers, RM; Campbell, HA	Corriveau, Amelie; Klaassen, Marcel; Crewe, Tara L.; Kaestli, Mirjam; Garnett, Stephen T.; Loewensteiner, David A.; Rogers, Rebecca M.; Campbell, Hamish A.	Broad-scale opportunistic movements in the tropical waterbird Anseranas semipalmata: implications for human-wildlife conflicts	EMU-AUSTRAL ORNITHOLOGY	English	Article
303																																		0	authors state endangered (sub spp?)		1	Physiological metrics are becoming popular tools for assessing individual condition and population health to inform wildlife management and conservation decisions. Corticosterone assays can provide information on howanimals cope with individual and habitat-level stressors, and the recent development of feather assays is an exciting innovation that could yield important insights for conservation o…	J	Gormally, BMG; van Rees, CB; Bowers, E; Reed, JM; Romero, LM	Gormally, Brenna M. G.; van Rees, Charles B.; Bowers, Emily; Reed, J. Michael; Romero, L. Michael	Feather corticosterone does not correlate with environmental stressors or body condition in an endangered waterbird	CONSERVATION PHYSIOLOGY	English	Article
304				1			bats		na									1																			1	By 2040, roughly two-thirds of humanity are expected to live in urban areas. As cities expand, humans irreversibly transform natural ecosystems, creating both opportunities and challenges for wildlife. Here, we investigate how the Northern Goshawk (Accipiter gentilis) is adjusting to urban environments. We measured a variety of behavioural and ecological parameters in three urban and four rural s…	J	de Chapa, MM; Courtiol, A; Engler, M; Giese, L; Rutz, C; Lakermann, M; Muskens, G; van der Horst, Y; Zollinger, R; Wirth, H; Kenntner, N; Kruger, O; Chakarov, N; Muller, AK; Looft, V; Grunkorn, T; Hallau, A; Altenkamp, R; Krone, O	de Chapa, Manuela Merling; Courtiol, Alexandre; Engler, Marc; Giese, Lisa; Rutz, Christian; Lakermann, Michael; Muskens, Gerard; van der Horst, Youri; Zollinger, Ronald; Wirth, Hans; Kenntner, Norbert; Krueger, Oliver; Chakarov, Nayden; Mueller, Anna-Katharina; Looft, Volkher; Gruenkorn, Thomas; Hallau, Andre; Altenkamp, Rainer; Krone, Oliver	Phantom of the forest or successful citizen? Analysing how Northern Goshawks (Accipiter gentilis) cope with the urban environment	ROYAL SOCIETY OPEN SCIENCE	English	Article
305																						1	1			1							1				1	Generalist species able to exploit anthropogenic food sources are becoming increasingly common in urban environments. Coyotes (Canis latrans) are one such urban generalist that now resides in cities across North America, where diseased or unhealthy coyotes are frequently reported in cases of human-wildlife conflict. Coyote health and fitness may be related to habitat use and diet via the gut micr…	J	Sugden, S; Sanderson, D; Ford, K; Stein, LY; St Clair, CC	Sugden, Scott; Sanderson, Dana; Ford, Kyra; Stein, Lisa Y.; St Clair, Colleen Cassady	An altered microbiome in urban coyotes mediates relationships between anthropogenic diet and poor health	SCIENTIFIC REPORTS	English	Article
306				1				Bradypus variegatus	sa	1	LC							1									1									1	1	Despite increasing conflict at human-wildlife interfaces, there exists little research on how the attributes and behavior of individual wild animals may influence human-wildlife interactions. Adopting a comparative approach, we examined the impact of animals' life-history and social attributes on interactions between humans and (peri)urban macaques in Asia. For 10 groups of rhesus, long-tailed, a…	J	Balasubramaniam, KN; Marty, PR; Samartino, S; Sobrino, A; Gill, T; Ismail, M; Saha, R; Beisner, BA; Kaburu, SSK; Bliss-Moreau, E; Arlet, ME; Ruppert, N; Ismail, A; Sah, SAM; Mohan, L; Rattan, SK; Kodandaramaiah, U; McCowan, B	Balasubramaniam, Krishna N.; Marty, Pascal R.; Samartino, Shelby; Sobrino, Alvaro; Gill, Taniya; Ismail, Mohammed; Saha, Rajarshi; Beisner, Brianne A.; Kaburu, Stefano S. K.; Bliss-Moreau, Eliza; Arlet, Malgorzata E.; Ruppert, Nadine; Ismail, Ahmad; Sah, Shahrul Anuar Mohd; Mohan, Lalit; Rattan, Sandeep K.; Kodandaramaiah, Ullasa; McCowan, Brenda	Impact of individual demographic and social factors on human-wildlife interactions: a comparative study of three macaque species	SCIENTIFIC REPORTS	English	Article
307																		1									1									1	1
308				1				Vulpes macrotis	na	1	LC							1									1									1	1
309																									1	1											1	Background Mobile animals transport nutrients and propagules across habitats, and are crucial for the functioning of food webs and for ecosystem services. Human activities such as urbanization can alter animal movement behavior, including site fidelity and resource use. Because many urban areas are adjacent to natural sites, mobile animals might connect natural and urban habitats. More generally,…	J	Teitelbaum, CS; Hepinstall-Cymerman, J; Kidd-Weaver, A; Hernandez, SM; Altizer, S; Hall, RJ	Teitelbaum, Claire S.; Hepinstall-Cymerman, Jeffrey; Kidd-Weaver, Anjelika; Hernandez, Sonia M.; Altizer, Sonia; Hall, Richard J.	Urban specialization reduces habitat connectivity by a highly mobile wading bird	MOVEMENT ECOLOGY	English	Article
310				1				cats	af	0	LC															1											1	The rapid expansion of urban environments invariably presents a novel series of pressures on wildlife due to changes in external environmental factors. In reptiles, any such changes in temperature are critical since thermoregulation is the key driver in the function of many physiological processes. How reptiles adapt to such changes may vary from those species that are impacted negatively to othe…	J	Amadi, N; Belema, R; Chukwu, HO; Dendi, D; Chidinma, A; Meek, R; Luiselli, L	Amadi, NioKing; Belema, Robert; Chukwu, Harrison Obodo; Dendi, Daniele; Chidinma, Amuzie; Meek, Roger; Luiselli, Luca	Life in the suburbs: artificial heat source selection for nocturnal thermoregulation in a diurnally active tropical lizard	WEB ECOLOGY	English	Article
311																		1															1				1	Few studies of animal escape behaviour simultaneously investigate behavioural and physiological responses. Differences between these response types, however, have consequences for the way in which habituation or tolerance is interpreted - behavioural habituation may incur physiological costs. We simultaneously measured heart rate (HR) and behavioural responses during standardised approaches to in…	J	Charuvi, A; Lees, D; Glover, HK; Rendall, AR; Dann, P; Weston, MA	Charuvi, Alona; Lees, Daniel; Glover, Hayley K.; Rendall, Anthony R.; Dann, Peter; Weston, Michael A.	A physiological cost to behavioural tolerance	BEHAVIOURAL PROCESSES	English	Article
312																			1														1				1	Urbanization is a selective force that is known to drive changes in the population dynamics of wildlife. How animals adapt to changing environmental conditions is crucial to their survival in these environments. Relative brain size, or cranial capacity, is a known proxy of behavioral flexibility, and can be used to assess how well a species has adapted to a particular environment. We examined cha…	J	DePasquale, C; Li, X; Harold, M; Mueller, S; McLaren, S; Mahan, C	DePasquale, C.; Li, X.; Harold, M.; Mueller, S.; McLaren, S.; Mahan, C.	Selection for increased cranial capacity in small mammals during a century of urbanization	JOURNAL OF MAMMALOGY	English	Article
313				1			any		sa																	1											1	Since their intentional introduction into the United States in the 1800s, European starlings (Sturnus vulgaris) have become the fourth most common bird species and a nuisance bird pest in both urban and rural areas. Managers require better information about starling movement and habit-use patterns to effectively manage starling populations and the damage they cause. Thus, we revisited 6 radio-tel…	J	Klug, PE; Homan, HJ	Klug, Page E.; Homan, H. Jeffrey	Movement behavior of radio-tagged European starlings in urban, rural, and exurban landscapes	HUMAN-WILDLIFE INTERACTIONS	English	Article
314																										1											1	Habitat loss and fragmentation are among the greatest threats to wildlife and biodiversity. Reptiles are particularly susceptible to these threats due to high site fidelity, large home ranges, and slow movement rates. To understand behavioral responses of Eastern Milksnakes (Lampropeltis triangulum) to fragmentation, we compared home range size and movement rates between a fragmented habitat and …	J	Maddalena, MP; Row, JR; Dyson, ME; Blouin-Demers, G; Fedy, BC	Maddalena, Marcus P.; Row, Jeffrey R.; Dyson, Matthew E.; Blouin-Demers, Gabriel; Fedy, Bradley C.	Movement and Habitat Selection of Eastern Milksnakes (Lampropeltis triangulum) at Intact and Fragmented Sites	COPEIA	English	Article
315																										1											1	As the human population grows and wildlife habitat is lost, managers are increasingly reliant on hands-on management strategies such as translocation. Without much evidence suggesting success, moving a species or population from one location to another has been controversial for some taxa, especially for wildlife in urban areas. Here, in an ad hoc translocation of Terrapene carolina carolina (Eas…	J	Poor, EE; Spivy, A; Rohrbaugh, L; Mullinax, JM	Poor, Erin E.; Spivy, Annette; Rohrbaugh, Lindsay; Mullinax, Jennifer M.	An Ad Hoc Translocation of Urban Eastern Box Turtles (Terrapene carolina carolina)	NORTHEASTERN NATURALIST	English	Article
316																1																					1	Perfluoroalkyl substances (PFAS) are a large, diverse group of chemicals and several perfluoroalkyl acids (PFAAs) are known environmental contaminants. Wildlife exposure to PFAAs and precursors has been shown, but less is known regarding replacements such as shorter-chain PFAS. In the present study, exposure to a suite of PFAAs and associations with dietary, biological and ecological factors were…	J	Sun, JC; Letcher, RJ; Eens, M; Covaci, A; Fernie, KJ	Sun, Jiachen; Letcher, Robert J.; Eens, Marcel; Covaci, Adrian; Fernie, Kim J.	Perfluoroalkyl acids and sulfonamides and dietary, biological and ecological associations in peregrine falcons from the Laurentian Great Lakes Basin, Canada	ENVIRONMENTAL RESEARCH	English	Article
317																																1					1	Coastal raptors in urban landscapes face multiple threats. Australia's coastal raptors (Osprey [Pandion haliaetus cristatus], White-bellied Sea-Eagle [Haliaeetus leucogaster], Brahminy Kite [Haliastur indus], and Whistling Kite [Haliestur sphenurus]) are all found in the urban region of South East Queensland/northern New South Wales, and have varying sensitivities to urbanization. To assess some …	J	Thomson, VK; Jones, D; McBroom, J; Lilleyman, A; Pyne, M	Thomson, Victoria K.; Jones, Darryl; McBroom, James; Lilleyman, Amanda; Pyne, Michael	HOSPITAL ADMISSIONS OF AUSTRALIAN COASTAL RAPTORS SHOW FISHING EQUIPMENT ENTANGLEMENT IS AN IMPORTANT THREAT	JOURNAL OF RAPTOR RESEARCH	English	Article
318																		1									1										1	Simple Summary Humans and carnivores are co-occurring in many landscapes and especially in urban areas. This can result in increased tolerance or conflict, pending the perceptions by humans and behaviors of both species. Here, we provided a case study of how data can be collected on both humans and carnivores in areas where they co-occur to provide foundational information to understand potential…	J	Young, JK; Coppock, DL; Baggio, JA; Rood, KA; Yirga, G	Young, Julie K.; Coppock, D. Layne; Baggio, Jacopo A.; Rood, Kerry A.; Yirga, Gidey	Linking Human Perceptions and Spotted Hyena Behavior in Urban Areas of Ethiopia	ANIMALS	English	Article
319																		1																0			1	Worldwide urban expansion and deforestation have caused a rapid decline of nonhuman primates in recent decades. Yet, little is known to what extent these animals can tolerate anthropogenic noise arising from roadway traffic and human presence in their habitat. We studied six family groups of titis residing at increasing distances from a busy highway, in a park promoting ecotourism near Santa Cruz…	J	Lineros, LMH; Chimenes, A; Maille, A; Dingess, K; Rumiz, DI; Adret, P	Lineros, Lucero M. Hernani; Chimenes, Amelie; Maille, Audrey; Dingess, Kimberly; Rumiz, Damian, I; Adret, Patrice	Response of Bolivian gray titi monkeys (Plecturocebus donacophilus) to an anthropogenic noise gradient: behavioral and hormonal correlates	PEERJ	English	Article
320				1				Odocoileus hemionus	na	1	LC											1															1	Urban areas are often considered to be a hostile environment for wildlife as they are highly fragmented and frequently disturbed. However, these same habitats can contain abundant resources, while lacking many common competitors and predators. The urban environment can have a direct impact on the species living there but can also have indirect effects on their parasites and pathogens. To date, re…	J	Gecchele, LV; Pedersen, AB; Bell, M	Gecchele, Lisa V.; Pedersen, Amy B.; Bell, Matthew	Fine-scale variation within urban landscapes affects marking patterns and gastrointestinal parasite diversity in red foxes	ECOLOGY AND EVOLUTION	English	Article
321																					1	1															1	In Nepal, rapid urbanization and rural-to-urban migration especially due to internal civil conflict have catalyzed the development of temporary settlements, often along rivers on undeveloped land. This study conducted surveillance for viruses in small mammals and assessed potential risks for virus transmission to people in urban settlements along rivers in Kathmandu, Nepal. We collected samples f…	J	Wolking, D; Karmacharya, D; Bista, M; Shrestha, R; Pandit, P; Sharma, A; Manandhar, S; Shrestha, B; Bajracharya, S; Bhatta, T; Dulal, S; Rajbhandari, R; Smith, B; Mazet, J; Goldstein, T; Johnson, C	Wolking, David; Karmacharya, Dibesh; Bista, Manisha; Shrestha, Rima; Pandit, Pranav; Sharma, Ajay; Manandhar, Sulochana; Shrestha, Bishwo; Bajracharya, Shailendra; Bhatta, Tarka; Dulal, Santosh; Rajbhandari, Rajesh; Smith, Brett; Mazet, Jonna; Goldstein, Tracey; Johnson, Christine	Vulnerabilities for Exposure to Emerging Infectious Disease at Urban Settlements in Nepal	ECOHEALTH	English	Article
322																								1		1											1	Background Habitat loss, fragmentation and decrease of habitat quality caused by urbanization have led to a dramatic decline in biodiversity worldwide. For highly urbanized areas, parks have become islands or habitat fragments for wildlife. As an important indicator group of urban ecosystem health, the response of birds to urbanization has attracted the global attention of ecologists. Understandi…	J	Yang, XR; Tan, XW; Chen, CW; Wang, YP	Yang, Xueru; Tan, Xinwei; Chen, Chuanwu; Wang, Yanping	The influence of urban park characteristics on bird diversity in Nanjing, China	AVIAN RESEARCH	English	Article
323																																					1	Simple Summary Wildlife is exposed to environmental disturbances. Some are limited to a short period and pass by, others are of a permanent nature. Often these two kinds of disturbances occur simultaneously. This makes it difficult to disentangle the specific behavioural response to each disturbance. As species may respond to different disturbances in different ways, it is important to know the s…	J	Berger, A; Barthel, LMF; Rast, W; Hofer, H; Gras, P	Berger, Anne; Barthel, Leon M. F.; Rast, Wanja; Hofer, Heribert; Gras, Pierre	Urban Hedgehog Behavioural Responses to Temporary Habitat Disturbance versus Permanent Fragmentation	ANIMALS	English	Article
324				1				Erinaceus europaeus	eu	1	LC												1														1	As human-modified landscapes encroach into natural habitats, wildlife face a reduction in natural food sources but also gain access to calorie-rich, human-derived foods. However, research into the energetics of wildlife living within and adjacent to urban and rural landscapes is lacking. C-peptide - a proxy for insulin production and a diagnostic tool for assessing pancreatic function in humans a…	J	Furtbauer, I; Christensen, C; Bracken, A; O'Riain, MJ; Heistermann, M; King, AJ	Furtbauer, Ines; Christensen, Charlotte; Bracken, Anna; O'Riain, M. Justin; Heistermann, Michael; King, Andrew J.	Energetics at the urban edge: Environmental and individual predictors of urinary C-peptide levels in wild chacma baboons (Papio ursinus)	HORMONES AND BEHAVIOR	English	Article
325																		1								1											1	Resource distribution, predation risk and disturbance in space and time can affect how animals use their environment. To date few studies have assessed the spatiotemporal trade-off between resource acquisition and avoidance of risks and human disturbance in small protected areas embedded in an urban matrix. A better understanding of the forage-safety trade-off in urban protected areas (UPA) is ke…	J	Wevers, J; Fattebert, J; Casaer, J; Artois, T; Beenaerts, N	Wevers, Jolien; Fattebert, Julien; Casaer, Jim; Artois, Tom; Beenaerts, Natalie	Trading fear for food in the Anthropocene: How ungulates cope with human disturbance in a multi-use, suburban ecosystem	SCIENCE OF THE TOTAL ENVIRONMENT	English	Article
326						1		Phrynosoma cornutum	1	na	LC								1					1	1												1	While urbanization is clearly contributing to biodiversity loss, certain wildlife assemblages can paradoxically be diverse and abundant in moderately developed areas. One hypothesis to explain this phenomenon is that abundant anthropogenic resources for wildlife (i.e., food and shelter) outweigh the costs associated with urbanization. To test this hypothesis, we used camera traps to measure mamma…	J	Hansen, CP; Parsons, AW; Kays, R; Millspaugh, JJ	Hansen, Christopher P.; Parsons, Arielle W.; Kays, Roland; Millspaugh, Joshua J.	Does Use of Backyard Resources Explain the Abundance of Urban Wildlife?	FRONTIERS IN ECOLOGY AND EVOLUTION	English	Article
327				1				Erinaceus europaeus	eu	1	LC							1																			1	As urbanization has expanded dramatically, the impacts of urban noise on wildlife have drawn increasing attention. However, previous studies have focused primarily on diurnal songbirds and much less on nocturnal nonpasserines such as nightjars. The savanna nightjar has recently successfully colonized urban areas in Taiwan. Using 1925 calls recorded from 67 individuals, we first investigated the i…	J	Liang, SH; Walther, BA; Jen, CH; Chen, CC; Chen, YC; Shieh, BS	Liang, Shih-Hsiung; Walther, Bruno Andreas; Jen, Chia-Hung; Chen, Chao-Chieh; Chen, Yi-Chih; Shieh, Bao-Sen	Acoustic preadaptation to transmit vocal individuality of savanna nightjars in noisy urban environments	SCIENTIFIC REPORTS	English	Article
328					1		any		au													1															1	In Australia,Toxoplasma gondiiis an introduced parasite with a wide host range. House cats (Felis catus) are one of its definitive hosts. Little is known aboutT. gondiiinfection rates in Australian wildlife. Since cat abundance varies with landscape composition, we hypothesised thatT. gondiiinfection would be more prevalent in urban and agricultural landscapes than intact bushland and sought to u…	J	Lohr, MT; Lohr, CA; Burbidge, AH; Davis, RA	Lohr, M. T.; Lohr, C. A.; Burbidge, A. H.; Davis, R. A.	Toxoplasma gondiiseropositivity across urban and agricultural landscapes in an Australian owl	EMU-AUSTRAL ORNITHOLOGY	English	Article
329																					1																1	OBJECTIVE To perform a cross-sectional survey to estimate prevalence of and potential risk factors for Leptospira spp infection and exposure in peri-urban wildlife throughout California. ANIMALS 723 animals representing 12 wildlife species. PROCEDURES Blood and urine samples were obtained from wildlife in California from 2007 to 2017. Live animals were captured in humane traps, anesthetized, and …	J	Straub, MH; Foley, JE	Straub, Mary H.; Foley, Janet E.	Cross-sectional evaluation of multiple epidemiological cycles of Leptospira species in peri-urban wildlife in California	JAVMA-JOURNAL OF THE AMERICAN VETERINARY MEDICAL ASSOCIATION	English	Article
330																1					1																1	We studied the prevalence of anticoagulant rodenticides (ARs) in liver and muscle tissues of wild boar captured in the urban area of Barcelona, the suburban area of Collserola Natural Park and the rural area of Santa Quiteria, next to Cabaneros National Park, in Spain. The objective was to assess the influence of both urbanisation and wild boar (Sus scrofa) trophic opportunismon the accumulation …	J	Alabau, E; Mentaberre, G; Camarero, PR; Castillo-Contreras, R; Sanchez-Barbudo, IS; Conejero, C; Fernandez-Bocharan, MS; Lopez-Olvera, JR; Mateo, R	Alabau, Enrique; Mentaberre, Gregorio; Camarero, Pablo R.; Castillo-Contreras, Raquel; Sanchez-Barbudo, Ines S.; Conejero, Carles; Fernandez-Bocharan, Maria S.; Lopez-Olvera, Jorge R.; Mateo, Rafael	Accumulation of diastereomers of anticoagulant rodenticides in wild boar from suburban areas: Implications for human consumers	SCIENCE OF THE TOTAL ENVIRONMENT	English	Article
331																			1							1											1	Urbanization impacts wildlife, yet research has been limited to few taxa. American alligators (Alligatormississippiensis) are apex predators that have received minimal attention within urban areas. We investigated potential effects of urban land use on alligators through surveys of relative alligator abundance in nine tributaries of the lower St. Johns River within Jacksonville, FL. We then explo…	J	Beal, ER; Rosenblatt, AE	Beal, Eli R.; Rosenblatt, Adam E.	Alligators in the big city: spatial ecology of American alligators (Alligatormississippiensis) at multiple scales across an urban landscape	SCIENTIFIC REPORTS	English	Article
332				1			any		sa												1	1															1	Leishmania infantum is a protozoan causing leishmaniasis in humans and in dogs, among other animals, which is an endemic disease in the Mediterranean basin. In recent years, the role of wildlife as a possible reservoir of the disease was analyzed and several species of carnivores were reported to have the highest infection rates, with foxes and wolves being the more widely studied species; the ro…	J	Azami-Conesa, I; Martinez-Diaz, RA; Gonzalez, F; Gomez-Munoz, MT	Azami-Conesa, Iris; Martinez-Diaz, Rafael A.; Gonzalez, Fernando; Teresa Gomez-Munoz, Maria	First detection of Leishmania infantum in common urban bats Pipistrellus pipistrellus in Europe	RESEARCH IN VETERINARY SCIENCE	English	Article
333					1		any		eu																				1								1	Simple Summary As a result of urban development, 122 western grey kangaroos (Macropus fuliginosus) were relocated from the outskirts of Perth, Western Australia, to a nearby forest. Tracking collars were fitted to 67 of the kangaroos to monitor survival rates and movement patterns over 12 months. Spotlighting and camera traps were used as a secondary monitoring technique particularly for those ka…	J	Cowan, M; Blythman, M; Angus, J; Gibson, L	Cowan, Mark; Blythman, Mark; Angus, John; Gibson, Lesley	Post-Release Monitoring of Western Grey Kangaroos (Macropus fuliginosus) Relocated from an Urban Development Site	ANIMALS	English	Article
334																		1																			1	With an increasing human population and expansion of urban settlements, wild animals are often exposed to humans. As humans may be a threat, a neutral presence or a source of food, animals will benefit from continuously assessing the potential risk they pose in order to respond appropriately. Herring gulls, Larus argentatus, are increasingly breeding and foraging in urban areas, and thus have man…	J	Goumas, M; Collins, TR; Fordham, L; Kelley, LA; Boogert, NJ	Goumas, Madeleine; Collins, Thomas R.; Fordham, Leo; Kelley, Laura A.; Boogert, Neeltje J.	Herring gull aversion to gaze in urban and rural human settlements	ANIMAL BEHAVIOUR	English	Article
335					1			Eudocimus albus	na	1	LC						1		1					1		1											1	Urban environments offer substantial opportunities for wildlife conservation as they commonly overlap the distribution of native species and comprise structurally complex and diverse habitats. Conservation strategies within urban environments currently focus on enhancing or maintaining natural remnant vegetation despite the variety of smaller greenspaces that are known to support wildlife. Reside…	J	Van Helden, BE; Close, PG; Stewart, BA; Speldewinde, PC; Comer, SJ	Van Helden, Bronte E.; Close, Paul G.; Stewart, Barbara A.; Speldewinde, Peter C.; Comer, Sarah J.	An underrated habitat: Residential gardens support similar mammal assemblages to urban remnant vegetation	BIOLOGICAL CONSERVATION	English	Article
336																								1								1					1	Urbanization has been recognized as one of the most widespread threats to biodiversity. However, the response of wildlife to urbanization differs among groups, with many species being able to persist, adapt, and even thrive in these novel ecosystems. With the aim of assessing the response of avian communities in a neotropical green city, we evaluated their species richness and composition across …	J	Escobar-Ibanez, JF; Rueda-Hernandez, R; MacGregor-Fors, I	Escobar-Ibanez, Juan F.; Rueda-Hernandez, Rafael; MacGregor-Fors, Ian	The Greener the Better! Avian Communities Across a Neotropical Gradient of Urbanization Density	FRONTIERS IN ECOLOGY AND EVOLUTION	English	Article
337					1			Athene cunicularia	na	1	LC							1									1										1	Human-wildlife interactions are believed to be increasing worldwide, and a number of studies have analyzed the risks posed by larger carnivores. However, people can also perceive smaller species of carnivores as threatening, particularly in urban areas. Red foxes (Vulpes vulpes) started to colonize British cities in the 1930s, and there is growing public concern about foxes biting people, particu…	J	Bridge, B; Harris, S	Bridge, Bethany; Harris, Stephen	Do urban red foxes attack people? An exploratory study and review of incidents in Britain	HUMAN-WILDLIFE INTERACTIONS	English	Review
338				1				Loxodonta africana	af	1	EN															1						1			authors note decline		1	In the face of ongoing habitat loss and fragmentation, maintaining an adequate level of landscape connectivity is needed to both encourage dispersal between habitat patches and to reduce the extinction risk of fragmented wildlife populations. In a developing region of southwestern Ontario, Canada, a declining population of Eastern Massasauga rattlesnakes (Sistrurus catenatus) persists in fragment…	J	Choquette, JD; Macpherson, MR; Corry, RC	Choquette, Jonathan D.; Macpherson, Matthew R.; Corry, Robert C.	Identifying Potential Connectivity for an Urban Population of Rattlesnakes (Sistrurus catenatus) in a Canadian Park System	LAND	English	Article
339				1				red fox	au	0	LC																		1								1	Mitigating the impact of invasive species is a global conservation challenge, which requires an understanding of the factors that drive the distribution, abundance, and ecological interactions of invaders. Red foxes (Vulpes vulpes) are a widespread and abundant invasive omnivore in Australia. They are common in dunes and coastal areas that abut marine shorelines, which provide abundant food resou…	J	Kimber, O; Gilby, B; Henderson, CJ; Olds, AD; Connolly, R; Maslo, B; Weston, MA; Rowden, A; Kelaher, B; Schlacher, TA	Kimber, Olivia; Gilby, Ben L.; Henderson, Christopher J.; Olds, Andrew D.; Connolly, Rod M.; Maslo, Brooke; Weston, Michael A.; Rowden, Ashley; Kelaher, Brendan; Schlacher, Thomas A.	The fox and the beach: Coastal landscape topography and urbanisation predict the distribution of carnivores at the edge of the sea	GLOBAL ECOLOGY AND CONSERVATION	English	Article
340																		1																			1	Simple Summary On weekends, people do things differently from weekdays, such as dining at a restaurant, going to a night club, attending a concert or a sporting event, or simply staying up late. These leisure activities in the city can change the environment people live in and can hurt wildlife that also lives in the same city. We recorded bats in the city center and in the city periphery and com…	J	Li, H; Crihfield, C; Feng, YS; Gaje, G; Guzman, E; Heckman, T; Mellis, A; Moore, L; Bechara, NR; Sanchez, S; Whittington, S; Wolf, JG; Garshong, R; Morales, K; Petric, R; Zarecky, LA; Schug, MD	Li, Han; Crihfield, Chase; Feng, Yashi; Gaje, Gabriella; Guzman, Elissa; Heckman, Talia; Mellis, Anna; Moore, Lauren; Romo Bechara, Nayma; Sanchez, Sydney; Whittington, Samantha; Wolf, Joseph Gazing; Garshong, Reuben; Morales, Kristina; Petric, Radmila; Zarecky, Lindsey A.; Schug, Malcolm D.	The Weekend Effect on Urban Bat Activity Suggests Fine Scale Human-Induced Bat Movements	ANIMALS	English	Article
341																																	1				1	Background and Aim: The brown-throated sloth (Bradypus variegatus) is widely distributed in three biomes: The Amazon, Atlantic Forest, and Caatinga. Some subpopulations are isolated in urban areas in Brazil, usually in squares and small woods. Due to the scarcity of reference values, an investigation was carried out on the hematology and blood biochemistry of brown-throated sloths from urban area…	J	Pereira, KF; Silva, IDE; Silva, FDR; Silva, VHDE; de Castro, CSS; Boere, V	Pereira, Kissia Ferreira; de Oliveira e Silva, Ita; Rodrigues Silva, Fernanda de Fatima; Dornelas e Silva, Vinicius Herold; Soares de Castro, Carla Soraia; Boere, Vanner	Hematology and serum biochemistry of free-range brown-throated sloths in two urban areas in Brazil	VETERINARY WORLD	English	Article
342																						1															1	Sarcoptic mange epidemics can have long-lasting impacts on susceptible wildlife populations, potentially contributing to local population declines and extirpation. Since 2013, there have been 460 reported cases of sarcoptic mange in an urban population of endangered San Joaquin kit foxes (Vulpes macrotis mutica) in Bakersfield, CA, with many of them resulting in fatality. As part of a multifacete…	J	Rudd, JL; Clifford, DL; Cypher, BL; Hull, JM; Foley, JE	Rudd, Jaime L.; Clifford, Deana L.; Cypher, Brian L.; Hull, Joshua M.; Foley, Janet E.	USE OF FLUMETHRIN-IMPREGNATED COLLARS TO MANAGE AN EPIDEMIC OF SARCOPTIC MANGE IN AN URBAN POPULATION OF ENDANGERED SAN JOAQUIN KIT FOXES (VULPES MACROTIS MUTICA)	JOURNAL OF ZOO AND WILDLIFE MEDICINE	English	Article
343					1			Caprimulgus ruficollis	eu	1	NT																				1	1					1	Domestic cats (Felis catus) have contributed to the extinction of indigenous species worldwide, but impacts in Africa are unstudied. We compare prey returned home from three questionnaire surveys (2009, 2010 and 2013/14) in Cape Town, South Africa, with footage from some of the same cats wearing animal-borne video cameras (KittyCams), to assess differences in actual predation vs. returns. Cape To…	J	Seymour, CL; Simmons, RE; Morling, F; George, ST; Peters, K; O'Riain, MJ	Seymour, Colleen L.; Simmons, Robert E.; Morling, Frances; George, Sharon T.; Peters, Koebraa; O'Riain, M. Justin	Caught on camera: The impacts of urban domestic cats on wild prey in an African city and neighbouring protected areas	GLOBAL ECOLOGY AND CONSERVATION	English	Article
344				1				Odocoileus hemionus	na	1	LC													1								1			endangered and threatened spp mentioned		1	The Tocantins state is the youngest in Brazil. It is largely occupied by the Cerrado domain, a biodiversity hotspot. Despite estimates of the number of medium and large sized mammals, few studies cover the entire state broadly. In face of the threat that these animals has been suffering from the expansion of agro-pastoral and urban activities, here is presented a high mammal richness that was fou…	J	Santiago, WTV; Fonseca, C; Zanzini, ACD; Machado, FS; de Moura, AS; Fontes, MAL	Vieira Santiago, Wagner Tadeu; Fonseca, Carlos; da Silva Zanzini, Antonio Carlos; Machado, Felipe Santana; de Moura, Aloysio Souza; Leite Fontes, Marco Aurelio	Medium and large sized mammals of the Cerrado domain of Tocantins state, Brazil	REVISTA AGROGEOAMBIENTAL	English	Article
345																										1			1								1	In many parts of North America, deer (Odocoileusspp.) have adapted to live in urban areas and are a source of negative human-wildlife interactions. Management strategies such as culling, immunocontraceptives, sterilization, and translocation have been implemented to manage urban deer populations. In the East Kootenay region of southern British Columbia, urban mule deer (Odocoileus hemionus) popul…	J	Wright, CA; Adams, IT; Stent, P; Ford, AT	Wright, Chloe A.; Adams, Ian T.; Stent, Patrick; Ford, Adam T.	Comparing Survival and Movements of Non-Urban and Urban Translocated Mule Deer	JOURNAL OF WILDLIFE MANAGEMENT	English	Article
346																		1																			1	Simple Summary The European hedgehog is one of the most popular and well-known wild animals, but its numbers are declining throughout Europe, especially in rural areas. Effective hedgehog conservation requires an understanding of the hedgehog's ability to adapt to a changing environment. Due to globally increasing urbanisation, the use of artificial light sources to illuminate the night, called l…	J	Berger, A; Lozano, B; Barthel, LMF; Schubert, N	Berger, Anne; Lozano, Briseida; Barthel, Leon M. F.; Schubert, Nadine	Moving in the Dark-Evidence for an Influence of Artificial Light at Night on the Movement Behaviour of European Hedgehogs (Erinaceus europaeus)	ANIMALS	English	Article
347																										1						1					1	Simple Summary Wildlife are moved (translocated) for numerous reasons, whether it is to establish a new population for conservation purposes or to move animals out of harm's way. Unfortunately, animals that are moved often fail to survive in their new homes. Soft release is a technique of penning animals at the release site before letting them free, which allows them to become acclimated to their…	J	DeGregorio, B; Moody, R; Myers, H	DeGregorio, Brett; Moody, Raymond; Myers, Hannah	Soft Release Translocation of Texas Horned Lizards (Phrynosoma cornutum) on an Urban Military Installation in Oklahoma, United States	ANIMALS	English	Article
348																			1																		1	Simple Summary The Western European hedgehogErinaceus europaeus(Linnaeus, 1758) is one of the most common mammals in urban areas. We collected data over 17 years (2002-2019) regarding outcomes and causes of mortality on this species from two of the main wildlife rehabilitation centers in the north of Portugal. A total of 740 animals were admitted; the majority were juveniles, with the highest adm…	J	Garces, A; Soeiro, V; Loio, S; Sargo, R; Sousa, L; Silva, F; Pires, I	Garces, Andreia; Soeiro, Vanessa; Loio, Sara; Sargo, Roberto; Sousa, Luis; Silva, Filipe; Pires, Isabel	Outcomes, Mortality Causes, and Pathological Findings in European Hedgehogs (Erinaceus europeus, Linnaeus 1758): A Seventeen Year Retrospective Analysis in the North of Portugal	ANIMALS	English	Article
349																															1						1	Maintaining suitable vegetation within urban environments is crucial for wildlife conservation in the face of anthropogenic habitat change. Here, we report on a citizen science project, involving students from seven schools across south-eastern Australia, that investigated the effectiveness of urban vegetation as habitat for bird nests. The 'nest concealment hypothesis' posits that vegetation sho…	J	Gracanin, A; Roger, E; Katsis, AC; O'Loughlin, LS; Emery, NJ; Ocock, JF; O'Hanlon, JC	Gracanin, Ana; Roger, Erin; Katsis, Andrew C.; O'Loughlin, Luke S.; Emery, Nathan J.; Ocock, Joanne F.; O'Hanlon, James C.	An artificial bird nest experiment in urban environments: Lessons from a school-based citizen science programme	AUSTRAL ECOLOGY	English	Article
350				1				Oryctolagus cuniculus	au	0	EN										1																1	Direct contact with domestic animals and wildlife is linked to zoonotic spillover risk. Patients presenting with animal-bite injuries provide a potentially valuable source of surveillance data on rabies viruses that are transmitted primarily by animal bites. Here, we used passive surveillance data of bite patients to identify areas with high potential risk of rabies transmission to humans across …	J	Benavides, JA; Megid, J; Campos, A; Hampson, K	Benavides, Julio A.; Megid, Jane; Campos, Aline; Hampson, Katie	Using Surveillance of Animal Bite Patients to Decipher Potential Risks of Rabies Exposure From Domestic Animals and Wildlife in Brazil	FRONTIERS IN PUBLIC HEALTH	English	Article
351				1				red fox	eu	1	LC															1											1	Urban expansion poses a major threat to wildlife populations. Biodiversity-friendly urban landscapes could deliver benefits for both wildlife and people, by incorporating conservation and ecosystem services objectives. Well-designed urban developments could also soften the ecological impacts of urbanization. However, delivering urban landscapes that integrate biodiversity requirements effectively…	J	Plummer, KE; Gillings, S; Siriwardena, GM	Plummer, Kate E.; Gillings, Simon; Siriwardena, Gavin M.	Evaluating the potential for bird-habitat models to support biodiversity-friendly urban planning	JOURNAL OF APPLIED ECOLOGY	English	Article
352																																			laboratory, with simulated urban exposure, question deals with urbanization		1	When wildlife forage and/or live in urban habitats, they often experience a shift in resource availability and dietary quality. Some species even use human handouts, such as bread, as well as human refuse, as a large part of their new diets; yet the influences of this nutritional shift on health and survival remain unclear. American white ibises are increasingly being seen in urban areas in Flori…	J	Cummings, CR; Hernandez, SM; Murray, M; Ellison, T; Adams, HC; Cooper, RE; Curry, S; Navara, KJ	Cummings, Caroline R.; Hernandez, Sonia M.; Murray, Maureen; Ellison, Taylor; Adams, Henry C.; Cooper, Robert E.; Curry, Shannon; Navara, Kristen J.	Effects of an anthropogenic diet on indicators of physiological challenge and immunity of white ibis nestlings raised in captivity	ECOLOGY AND EVOLUTION	English	Article
353																																	1	0			1	The hypothalamus-pituitary-adrenal/interrenal (HPA) axis of vertebrates integrates external information and orches trates responses to cope with energy-demanding and stressful events through changes in circulating glucocorticoid levels. Urbanization exposes animals to a wide variety of ever-changing stimuli caused by human activities that may affect local wildlife populations. Here, we empiricall…	J	Palma, A; Blas, J; Tella, JL; Cabezas, S; Marchant, TA; Carrete, M	Palma, Antonio; Blas, Julio; Tella, Jose L.; Cabezas, Sonia; Marchant, Tracy A.; Carrete, Martina	Differences in adrenocortical responses between urban and rural burrowing owls: poorly-known underlying mechanisms and their implications for conservation	CONSERVATION PHYSIOLOGY	English	Article
354																										1								0			1	We have a limited understanding of the effects that an increasing human population and urban and agricultural development are having on elephant movements in Botswana. Elephant movements are complex because they are influenced by a wide range of location-specific variables. This study aimed to investigate how elephants move through different human-dominated landscapes in the Chobe District, Botsw…	J	Adams, TSF; Chase, MJ; Leggett, KEA	Adams, Tempe S. F.; Chase, Michael J.; Leggett, Keith E. A.	Elephant movements in different human land-uses in Chobe District, Botswana	PACHYDERM	English	Article
355																					1	1															1	The Red fox (Vulpes vulpes) has established large populations in Australia's urban and rural areas since its introduction following European settlement. The cryptic and highly adaptable nature of foxes allows them to invade cities and live among humans whilst remaining largely unnoticed. Urban living and access to anthropogenic food resources also influence fox ecology. Urban foxes grow larger, l…	J	Campbell, SJ; Ashley, W; Gil-Fernandez, M; Newsome, TM; Di Giallonardo, F; Ortiz-Baez, AS; Mahar, JE; Towerton, AL; Gillings, M; Holmes, EC; Carthey, AJR; Geoghegan, JL	Campbell, Sarah J.; Ashley, Wilbur; Gil-Fernandez, Margarita; Newsome, Thomas M.; Di Giallonardo, Francesca; Ortiz-Baez, Ayda Susana; Mahar, Jackie E.; Towerton, Alison L.; Gillings, Michael; Holmes, Edward C.; Carthey, Alexandra J. R.; Geoghegan, Jemma L.	Red fox viromes in urban and rural landscapes	VIRUS EVOLUTION	English	Article
356				1				Macropus robustus	au	1	LC					1																		0			1	Toxic metals have been widely reported in avian tissues due to their well-known accumulation capacity and adverse effects. However, rare earth elements (REE) and other minor elements (ME) are becoming a new threat due to their use in modern technology. Presently, exposure data are limited and no studies have been reported in wildlife. The order Caprimulgiformes is among the most understudied grou…	J	Espin, S; Sanchez-Virosta, P; Zamora-Marin, JM; Leon-Ortega, M; Jimenez, P; Zumbado, M; Luzardo, OP; Eeva, T; Garcia-Fernandez, AJ	Espin, Silvia; Sanchez-Virosta, Pablo; Zamora-Marin, Jose M.; Leon-Ortega, Mario; Jimenez, Pedro; Zumbado, Manuel; Luzardo, Octavio P.; Eeva, Tapio; Garcia-Fernandez, Antonio J.	Toxic elements in blood of red-necked nightjars (Caprimulgus ruficollis) inhabiting differently polluted environments	ENVIRONMENTAL POLLUTION	English	Article
357					1		any		na										1																		1	Abundance of mule deer (Odocoileus hemionus) in western North America is often considered lower than desirable for hunting. Some coastal populations of Columbian black-tailed deer (O. h. columbianus) in California, USA, near urban development, however, are perceived as a nuisance and may be overabundant. To determine the density of a potential nuisance population in Marin County, California, we u…	J	Furnas, BJ; Landers, RH; Paiste, RG; Sacks, BN	Furnas, Brett J.; Landers, Russ H.; Paiste, Rhonda G.; Sacks, Benjamin N.	Overabundance of Black-Tailed Deer in Urbanized Coastal California	JOURNAL OF WILDLIFE MANAGEMENT	English	Article
358																					1														interestingly, EN in native range, but invasive in other places		1	Introduced wildlife may be important alternative hosts for generalist ticks that cause health issues for humans and companion animals in urban areas, but to date are rarely considered as part of the tick-host community compared to native wildlife. In Australia, European rabbits, Oryctolagus cuniculus, are a widespread and abundant invasive species common to a range of human-modified ecosystems. T…	J	Taylor, CL; Lydecker, HW; Lo, N; Hochuli, DF; Banks, PB	Taylor, Casey L.; Lydecker, Henry W.; Lo, Nathan; Hochuli, Dieter F.; Banks, Peter B.	Invasive rabbits host immature Ixodes ticks at the urban-forest interface	TICKS AND TICK-BORNE DISEASES	English	Article
359																										1											1	Simple Summary Red foxes are a well-established species of urban ecosystems in the UK and worldwide. Understanding how foxes use urban landscapes is important for urban biodiversity and disease management. The Resource Dispersion Hypothesis (RDH) proposes that home range size is smaller in larger, better quality habitats and increases as such habitats become patchier. Here, we tested the RDH for …	J	Tolhurst, BA; Baker, RJ; Cagnacci, F; Scott, DM	Tolhurst, Bryony A.; Baker, Rowenna J.; Cagnacci, Francesca; Scott, Dawn M.	Spatial Aspects of Gardens Drive Ranging in Urban Foxes (Vulpes vulpes): The Resource Dispersion Hypothesis Revisited	ANIMALS	English	Article
360					1			Haemorhous mexicanus	na	1	LC															1											1	Context. In Australia, various species of macropods (family Macropodidae) are known to occur within peri-urban areas, where they can be a source of human-wildlife conflict. Some species, such as the eastern grey kangaroo (Macropus giganteus), have received considerable research attention over the past few years following demands from land managers for evidence-based management guidelines; however…	J	Balland, J; Herbert, CA; Welbergen, JA; Martin, JM	Balland, Jeff; Herbert, Catherine A.; Welbergen, Justin A.; Martin, John M.	Habitat selection in a peri-urban area by a large mammal indicates a low potential for human-wildlife conflict	WILDLIFE RESEARCH	English	Article
361					1			Larus michahellis	eu	1	LC												1														1	Street trees are public resources planted in a municipality's right-of-way and are a considerable component of urban forests throughout the world. Street trees provide numerous benefits to people. However, many metropolitan areas have a poor understanding of the value of street trees to wildlife, which presents a gap in our knowledge of conservation in urban ecosystems. Greater Los Angeles (LA) i…	J	Wood, EM; Esaian, S	Wood, Eric M.; Esaian, Sevan	The importance of street trees to urban avifauna	ECOLOGICAL APPLICATIONS	English	Article
362				1	1		any, both		eu																								1				1	There is widespread contemporary interest in causes and consequences of blood glucose status in humans (e.g., links to diabetes and cardiovascular disease), but we know comparatively less about what underlies variation in glucose levels of wild animals. Several environmental factors, including diet, disease status, and habitat quality, may regulate glucose circulation, and we are in need of work …	J	McGraw, KJ; Chou, K; Bridge, A; McGraw, HC; McGraw, PR; Simpson, RK	McGraw, Kevin J.; Chou, Katherine; Bridge, Annika; McGraw, Hannah C.; McGraw, Peyton R.; Simpson, Richard K.	Body condition and poxvirus infection predict circulating glucose levels in a colorful songbird that inhabits urban and rural environments	JOURNAL OF EXPERIMENTAL ZOOLOGY PART A-ECOLOGICAL AND INTEGRATIVE PHYSIOLOGY	English	Article
363				1				Macropus giganteus	au	1	LC																1		1								1	Urban sprawl represents one of the most critical threats to biodiversity leading to the decline of rare and specialist species and the proliferation of a few dominant generalist ones. Among the winners there is the yellow-legged gull, Larus michahellis, which has recently colonised towns, nesting on the roofs of buildings and feeding on urban waste by spreading the contents of garbage bags on the…	J	Coccon, F; Fano, S	Coccon, Francesca; Fano, Shira	Effects of a new waste collection policy on the population of yellow-legged gulls, Larus michahellis, in the historic centre of Venice (Italy)	EUROPEAN JOURNAL OF WILDLIFE RESEARCH	English	Article
364				1				wild boars	eu	1	LC																1										1	Simple Summary Human conflicts with wildlife (HWC) are gradually increasing in urban areas with changing patterns of land-use and fragmentation. We investigated the occurrence of human-wildlife conflicts in Krakow city, southern Poland, based on recorded conflict incidents with wild animals in three categories, i.e., animal-vehicle collisions, intrusion to property, and damages. The three most co…	J	Basak, SM; Wierzbowska, IA; Gajda, A; Czarnoleski, M; Lesiak, M; Widera, E	Basak, Sayantani M.; Wierzbowska, Izabela A.; Gajda, Agnieszka; Czarnoleski, Marcin; Lesiak, Maciej; Widera, Elzbieta	Human-Wildlife Conflicts in Krakow City, Southern Poland	ANIMALS	English	Article
365																														1							1	Advances in drone technology have given rise to much interest in the use of drone-mounted thermal imagery in wildlife monitoring. This research tested the feasibility of monitoring large mammals in an urban environment and investigated the influence of drone flight parameters and environmental conditions on their successful detection using thermal infrared (TIR) and true-colour (RGB) imagery. We …	J	Brunton, EA; Leon, JX; Burnett, SE	Brunton, Elizabeth A.; Leon, Javier X.; Burnett, Scott E.	Evaluating the Efficacy and Optimal Deployment of Thermal Infrared and True-Colour Imaging When Using Drones for Monitoring Kangaroos	DRONES	English	Article
366																										1											1	In our study, we examined the movement of two wild boars marked with GPS/GSM transmitters in city of Budapest. We hypothesised that: the wild boars do not leave the urban area (H1); the wild boars prefer places that are less disturbed by people, and which are rich in potential hiding places (H2); and their home ranges would be smaller than that of wild boars living in non-urban environment (H3). …	J	Csokas, A; Schally, G; Szabo, L; Csanyi, S; Kovacs, F; Heltai, M	Csokas, A.; Schally, G.; Szabo, L.; Csanyi, S.; Kovacs, F.; Heltai, M.	Space use of wild boar (Sus Scrofa) in Budapest: are they resident or transient city dwellers?	BIOLOGIA FUTURA	English	Article
367					1		ptarmigans		eu													1															1	Data presented in this work represents the first record of parasites from the Alpine and Pyrenean Lagopus muta subspecies, providing valuable information to consider for conservation management. From 1987 to 2018, 207 Rock ptarmigans were collected in the framework of a long-term sanitary monitoring in France. Eight parasites were found in the Alpine Rock ptarmigan, and one in the Pyrenean subspe…	J	Fanelli, A; Tizzani, P; Belleau, E	Fanelli, Angela; Tizzani, Paolo; Belleau, Eric	Gastrointestinal parasitic infestation in the Rock ptarmigan Lagopus muta in the French Alps and French Pyrenees based on long-term sampling (1987-2018)	PARASITOLOGY	English	Article
368																																			ento		1	Most data on species associations and vector potential of mosquitoes in relation to arboviral infections in South Africa date back from the 1940s to late 1990s. Contextual information crucial for disease risk management and control, such as the sampling effort, diversity, abundance, and distribution of mosquitoes in large parts of South Africa still remains limited. Adult mosquitoes were collecte…	J	Johnson, T; Braack, L; Guarido, M; Venter, M; Almeida, APG	Johnson, Todd; Braack, Leo; Guarido, Milehna; Venter, Marietjie; Almeida, Antonio Paulo Gouveia	Mosquito community composition and abundance at contrasting sites in northern South Africa, 2014-2017	JOURNAL OF VECTOR ECOLOGY	English	Article
369																										1									authors mention federal listing		1	Animal movement can be significantly altered in human-dominated landscapes such as urban and peri-urban areas, where habitat is often fragmented and/or linear. Knowledge regarding how wildlife respond to anthropogenic change is vital for informing conservation efforts in such landscapes, including the design of nature reserves and wildlife corridors. To better understand how threatened species pe…	J	Maclagan, SJ; Coates, T; Hradsky, BA; Butryn, R; Ritchie, EG	Maclagan, S. J.; Coates, T.; Hradsky, B. A.; Butryn, R.; Ritchie, E. G.	Life in linear habitats: the movement ecology of an endangered mammal in a peri-urban landscape	ANIMAL CONSERVATION	English	Article
370																1																					1	Antimicrobial resistance is a public health concern. Understanding any role that urban seagulls may have as a reservoir of resistant bacteria could be important for reducing transmission. This study investigated fecalEscherichia coli isolates from seagulls (herring gulls and lesser black-backed gulls) to determine the prevalence of extended-spectrum cephalosporin-resistant (ESC-R) and fluoroquino…	J	Zendri, F; Maciuca, IE; Moon, S; Jones, PH; Wattret, A; Jenkins, R; Baxter, A; Timofte, D	Zendri, Flavia; Maciuca, Iuliana E.; Moon, Simon; Jones, Philip H.; Wattret, Andy; Jenkins, Richard; Baxter, Andy; Timofte, Dorina	Occurrence of ESBL-Producing Escherichia coli ST131, Including the H30-Rx and C1-M27 Subclones, Among Urban Seagulls from the United Kingdom	MICROBIAL DRUG RESISTANCE	English	Article
371				1				Isoodon obesulus	au	1	LC															1											1	Expansion and urbanization process of wild boar (Sus scrofa) populations lead to serious human-wildlife conflicts in many cities, e.g. in Budapest, Hungary. In this study we evaluated the penetration potential of the species into the inner urban areas by identifying the occurrence of wild boar and the quality of the habitat patches for them along an urban gradient from the periphery towards the c…	J	Suto, D; Heltai, M; Katona, K	Suto, D.; Heltai, M.; Katona, K.	Quality and use of habitat patches by wild boar (Sus scrofa) along an urban gradient	BIOLOGIA FUTURA	English	Article
372																											1										1	Human-wildlife conflicts are influenced by the public's ability to identify dangerous species. We determined the snakes most commonly involved in conflicts by comparing types of problem snakes by location (urban/non-urban) for 9,627 calls to a Western Australian helpline. Of the 21% of cases identifying problem snakes, most urban sightings (82%) were for venomous brown snakes (Pseudonajaspp.) and…	J	Wolfe, AK; Fleming, PA; Bateman, PW	Wolfe, Ashleigh K.; Fleming, Patricia A.; Bateman, Philip W.	What snake is that? Common Australian snake species are frequently misidentified or unidentified	HUMAN DIMENSIONS OF WILDLIFE	English	Article
373					1		gulls		eu									1																			1	Generalist wildlife species often thrive in urban environments because of increased anthropogenic resources. However, human-wildlife interactions, especially if negative, raise concerns for urban wildlife management. An enhanced understanding of wildlife behavioural flexibility has been suggested to be a key tool to provide educated and effective management strategies. We therefore investigated h…	J	Thatcher, HR; Downs, CT; Koyama, NF	Thatcher, Harriet R.; Downs, Colleen T.; Koyama, Nicola F.	Understanding foraging flexibility in urban vervet monkeys, Chlorocebus pygerythrus, for the benefit of human-wildlife coexistence	URBAN ECOSYSTEMS	English	Article
374																																	1				1	Artificial light at night could have widespread and detrimental impacts on sleep. To reduce disruptive effects of artificial light on sleep in humans, most smartphones and computers now have software that reduces blue light emissions at night. Little is known about whether reducing blue light emissions from city lights could also benefit urban wildlife. We investigated the effects of blue-rich (w…	J	Aulsebrook, AE; Lesku, JA; Mulder, RA; Goymann, W; Vyssotski, AL; Jones, TM	Aulsebrook, Anne E.; Lesku, John A.; Mulder, Raoul A.; Goymann, Wolfgang; Vyssotski, Alexei L.; Jones, Theresa M.	Streetlights Disrupt Night-Time Sleep in Urban Black Swans	FRONTIERS IN ECOLOGY AND EVOLUTION	English	Article
375				1				Sus scrofa	eu	1	LC																					1					1	Several organizations run wildlife-gardening programs designed to mitigate the biodiversity loss and disconnect between humans and wildlife that commonly accompanies urbanization. The National Audubon Society runs the Plants for Birds and the Humminbirds at Home programs that, like others, recommend homeowners to establish diverse assemblages of native plants with supplemental feeders. Here, we u…	J	Meehan, TD; Dale, K; Lebaron, GS; Rowden, J; Michel, NL; Wilsey, CB; Langham, GM	Meehan, Timothy D.; Dale, Kathy; Lebaron, Geoffrey S.; Rowden, John; Michel, Nicole L.; Wilsey, Chad B.; Langham, Gary M.	Interacting with hummingbirds at home: Associations with supplemental feeding, plant diversity, plant origin, and landscape setting	LANDSCAPE AND URBAN PLANNING	English	Article
376						1	snakes		au																												1	Recent growth of investments in wind energy and power industries has increased concerns about the associated adverse impacts on wildlife. In particular, flying vertebrates are especially at risk, both directly, through an extra mortality rate due to collision with turbines and electrocution, and indirectly through habitat loss or fragmentation. In this study, we propose a modelling approach that …	J	Smeraldo, S; Bosso, L; Fraissinet, M; Bordignon, L; Brunelli, M; Ancillotto, L; Russo, D	Smeraldo, Sonia; Bosso, Luciano; Fraissinet, Maurizio; Bordignon, Lucio; Brunelli, Massimo; Ancillotto, Leonardo; Russo, Danilo	Modelling risks posed by wind turbines and power lines to soaring birds: the black stork (Ciconia nigra) in Italy as a case study	BIODIVERSITY AND CONSERVATION	English	Article
377				1				Chlorocebus pygerythrus	af	1	LC					1								1							1						1	Legacy persistent organic pollutants (POPs), including organochlorine pesticides (OCPs), polychlorinated biphenyls (PCBs), and polybrominated diphenyl ethers (PBDEs), persist for generations in the environment and often negatively impact endocrine functions in exposed wildlife. Protocols to assess the bioaccumulation potential of these chemicals within terrestrial systems are far less developed t…	J	Fremlin, KM; Elliott, JE; Green, DJ; Drouillard, KG; Harner, T; Eng, A; Gobas, FAPC	Fremlin, Kate M.; Elliott, John E.; Green, David J.; Drouillard, Kenneth G.; Harner, Tom; Eng, Anita; Gobas, Frank A. P. C.	Trophic magnification of legacy persistent organic pollutants in an urban terrestrial food web	SCIENCE OF THE TOTAL ENVIRONMENT	English	Article
378																										1											1	While anthropogenic land-use changes threaten wildlife globally, some species take advantage of such changes and disperse into urban areas. The wildlife in urban areas often promotes conflicts with humans, notably when the animals are associated with the spread of zoonotic diseases. In Israel, current urban invasion of rock hyraxes (Procavia capensis) draws public attention, since the species is …	J	Ben-Moshe, N; Iwamura, T	Ben-Moshe, Noam; Iwamura, Takuya	Shelter availability and human attitudes as drivers of rock hyrax (Procavia capensis) expansion along a rural-urban gradient	ECOLOGY AND EVOLUTION	English	Article
379					1			Cygnus atratus	au	1	LC								1																		1	Urbanization is a major threat to wildlife with its cohort of environmental stressors. Urban remnant vegetation can help mitigate these impacts, but such remnants are subject to stressors that might be detrimental for some species. Habitat generalists have flexible diets and broader habitat tolerances that could favour their persistence in these remnants. Marmosets (Callithrix jacchus) and sloths…	J	de Andrade, AC; Medeiros, S; Chiarello, AG	de Andrade, Antonio C.; Medeiros, Samara; Chiarello, Adriano G.	City sloths and marmosets in Atlantic forest fragments with contrasting levels of anthropogenic disturbance	MAMMAL RESEARCH	English	Article
380																		1					1			1											1	The increasing urbanisation of the natural environment affects species differently. While most species cannot cope with these human impacts, others can persist or may even be favoured in these anthropogenic ecosystems. Among the different urban-adapted wildlife species, the populations of different species of opportunistic gulls have increased in urban areas and some have established breeding pop…	J	Mendez, A; Montalvo, T; Aymi, R; Carmona, M; Figuerola, J; Navarro, J	Mendez, Adrian; Montalvo, Tomas; Aymi, Raul; Carmona, Maria; Figuerola, Jordi; Navarro, Joan	Adapting to urban ecosystems: unravelling the foraging ecology of an opportunistic predator living in cities	URBAN ECOSYSTEMS	English	Article
381																		1								1	1										1	Conflicts between humans and wildlife have become increasingly important challenges for resource managers along the urban-wildland interface. Food conditioning (i.e., reliance by an animal on anthropogenic foods) of American black bears (Ursus americanus) is related to conflict behavior (i.e., being bold or aggressive toward humans, consuming human food or garbage, causing property damage) and of…	J	Braunstein, JL; Clark, JD; Williamson, RH; Stiver, WH	Braunstein, Jessica L.; Clark, Joseph D.; Williamson, Ryan H.; Stiver, William H.	Black Bear Movement and Food Conditioning in an Exurban Landscape	JOURNAL OF WILDLIFE MANAGEMENT	English	Article
382																					1	1															1	The raccoon (Procyon lotor) roundworm, Baylisascaris procyonis, is an emerging wildlife zoonosis of public health significance in North America. Although the adult stage typically causes no disease in raccoons, the larval stage can cause significant disease in a variety of species, including humans. Raccoons often use human environments, which may increase the risk of B. procyonis exposure in peo…	J	French, SK; Pearl, DL; Shirose, L; Peregrine, AS; Jardine, CM	French, Shannon K.; Pearl, David L.; Shirose, Leonard; Peregrine, Andrew S.; Jardine, Claire M.	DEMOGRAPHIC AND ENVIRONMENTAL FACTORS ASSOCIATED WITH BAYLISASCARIS PROCYONIS INFECTION OF RACCOONS (PROCYON LOTOR) IN ONTARIO, CANADA	JOURNAL OF WILDLIFE DISEASES	English	Article
383																																					1	Interactions with nature can improve the wellbeing of urban residents and increase their interest in biodiversity. Many places within cities offer opportunities for people to interact with wildlife, including open space and residential yards and gardens, but little is known about which places within a city people use to observe wildlife. In this study, we used publicly available spatial data on p…	J	Lopez, B; Minor, E; Crooks, A	Lopez, Bianca; Minor, Emily; Crooks, Andrew	Insights into human-wildlife interactions in cities from bird sightings recorded online	LANDSCAPE AND URBAN PLANNING	English	Article
384																	1																				1	Cooper's Hawks (Accipiter cooperii) nest commonly in various habitats throughout North America, but there are few comparative studies of the ecology of urban vs. rural nesting birds, especially regarding 1 y olds whose inexperience is purported to place them under different selective pressures than more commonly nesting hawks >= 2 y of age. Notably, selective pressures of cities hove prompted rec…	J	Rosenfield, RN; Hardin, MC; Rosenfield, AM; Rosenfield, KM	Rosenfield, Robert N.; Hardin, Madeline C.; Rosenfield, Alexandra M.; Rosenfield, Keeley M.	Are There Differences in Select Ecological Attributes and Reproductive Output of Yearling Female Cooper's Hawks (Accipiter cooperii) Breeding in Urban vs. Rural Landscapes in Wisconsin?	AMERICAN MIDLAND NATURALIST	English	Article
385																					1	1															1	Simple Summary Free ranging domestic cats are common in urban and suburban habitats and may cause a threat of disease transmission to other pets, wildlife and humans. We investigated the occurrence of endoparasites in cats in Krakow city, Southern Poland, based on examination of road-killed individuals. More than half of the cats were infected with at least one of seven identified parasites. Cats…	J	Wierzbowska, IA; Kornas, S; Piontek, AM; Rola, K	Wierzbowska, Izabela A.; Kornas, Slawomir; Piontek, Aleksandra M.; Rola, Kaja	The Prevalence of Endoparasites of Free Ranging Cats (Felis catus) from Urban Habitats in Southern Poland	ANIMALS	English	Article
386																						1															1	Trypanosoma cruzi, a zoonotic protozoan parasite, infects a wide range of mammals. The southern United States has endemic sylvatic transmission cycles maintained by several species of wildlife and domestic dogs. We hypothesized that urban-dwelling opossums (Didelphis virginiana) in South Texas are infected with T. cruzi, and that tissue pathology would be associated with infection. In 2017, we co…	J	Zecca, IB; Hodo, CL; Slack, S; Auckland, L; Hamer, SA	Zecca, Italo B.; Hodo, Carolyn L.; Slack, Sarah; Auckland, Lisa; Hamer, Sarah A.	Trypanosoma cruzi infections and associated pathology in urban-dwelling Virginia opossums (Didelphis virginiana)	INTERNATIONAL JOURNAL FOR PARASITOLOGY-PARASITES AND WILDLIFE	English	Article
387																										1											1	Wildlife increasingly live in and adapt to urban landscapes as natural habitat becomes urbanized. Many carnivores take advantage of undeveloped or open developed areas called green spaces, such as parks or cemeteries, to meet their requirements in urban areas. For instance, coyotes (Canis latrans) expanded their range across most of North America into metropolitan areas and even within highly dev…	J	Wurth, AM; Ellington, EH; Gehrt, SD	Wurth, Ashley M.; Ellington, E. Hance; Gehrt, Stanley D.	Golf Courses as Potential Habitat for Urban Coyotes	WILDLIFE SOCIETY BULLETIN	English	Article
388																														1							1	Abundance and density are vital metrics for assessing a species' conservation status and for developing effective management strategies. Remote-sensing cameras are being used increasingly as part of citizen science projects to monitor wildlife, but current methodologies to monitor densities pose challenges when animals are not individually recognizable. We investigated the use of camera traps and…	J	Schaus, J; Uzal, A; Gentle, LK; Baker, PJ; Bearman-Brown, L; Bullion, S; Gazzard, A; Lockwood, H; North, A; Reader, T; Scott, DM; Sutherland, CS; Yarnell, RW	Schaus, Jessica; Uzal, Antonio; Gentle, Louise K.; Baker, Philip J.; Bearman-Brown, Lucy; Bullion, Simone; Gazzard, Abigail; Lockwood, Hannah; North, Alexandra; Reader, Tom; Scott, Dawn M.; Sutherland, Christopher S.; Yarnell, Richard W.	Application of the Random Encounter Model in citizen science projects to monitor animal densities	REMOTE SENSING IN ECOLOGY AND CONSERVATION	English	Article
389																							1										1				1	Microbial communities in the gastrointestinal tract influence many aspects of host health, including metabolism and susceptibility to pathogen colonization. These relationships and the environmental and individual factors that drive them are relatively unexplored for free-living wildlife. We quantified the relationships between urban habitat use, diet, and age with microbiome composition and dive…	J	Murray, MH; Lankau, EW; Kidd, AD; Welch, CN; Ellison, T; Adams, HC; Lipp, EK; Hernandez, SM	Murray, Maureen H.; Lankau, Emily W.; Kidd, Anjelika D.; Welch, Catharine N.; Ellison, Taylor; Adams, Henry C.; Lipp, Erin K.; Hernandez, Sonia M.	Gut microbiome shifts with urbanization and potentially facilitates a zoonotic pathogen in a wading bird	PLOS ONE	English	Article
390					1		hummingbirds		na										1	1																	1	Urban expansion is creating environmental stressors through land use change, habitat fragmentation, and habitat loss. These stressors, along with a host of others, are driving precipitous declines in vertebrate taxa around the world. Amphibians, often requiring a narrow range of environmental conditions, can be especially susceptible to the stressors of environmental change. Despite habitat loss …	J	Wilk, AJ; Donlon, KC; Peterman, WE	Wilk, Andrew J.; Donlon, Kate C.; Peterman, William E.	Effects of habitat fragment size and isolation on the density and genetics of urban red-backed salamanders (Plethodon cinereus)	URBAN ECOSYSTEMS	English	Article
391																		1																			1	How animal populations adapt to human modified landscapes is central to understanding modern behavioural evolution and improving wildlife management. Coyotes (Canis latrans) have adapted to human activities and thrive in both rural and urban areas. Bolder coyotes showing reduced fear of humans and their artefacts may have an advantage in urban environments. We analysed the reactions of 636 coyote…	J	Brooks, J; Kays, R; Hare, B	Brooks, James; Kays, Roland; Hare, Brian	Coyotes living near cities are bolder: implications for dog evolution and human-wildlife conflict	BEHAVIOUR	English	Article
392																													1						authors note protection of the sp		1	Context. The common brushtail possum (Trichosurus vulpecula) is a protected native species in Australia that can access buildings in urban areas and cause considerable damage or disruption to building occupants. Although several strategies to discourage this species from entering buildings have been recommended, few have been evaluated empirically. Aims. Our study aims to analyse how landscaping …	J	Chen, YQ; Doran, B; Sinclair-Hannocks, S; Mangos, J; Gibbons, P	Chen, Yuqing; Doran, Bruce; Sinclair-Hannocks, Sharyn; Mangos, John; Gibbons, Philip	Building selection by the common brushtail possum (Trichosurus vulpecula)	WILDLIFE RESEARCH	English	Article
393																					1	1															1	Simple Summary Most of the newly emerging infections arise from animal reservoirs, frequently represented by wildlife species. Western European hedgehogs (Erinaceus europaeus) are mammalian hibernators, mainly nocturnal and insectivorous, living in natural open and green spaces as well as artificial, rural and urban, areas. They are generalist predators of macro-invertebrates, but they may also e…	J	Delogu, M; Cotti, C; Lelli, D; Sozzi, E; Trogu, T; Lavazza, A; Garuti, G; Castrucci, MR; Vaccari, G; De Marco, MA; Moreno, A	Delogu, Mauro; Cotti, Claudia; Lelli, Davide; Sozzi, Enrica; Trogu, Tiziana; Lavazza, Antonio; Garuti, Giacomo; Castrucci, Maria Rita; Vaccari, Gabriele; De Marco, Maria Alessandra; Moreno, Ana	Eco-Virological Preliminary Study of Potentially Emerging Pathogens in Hedgehogs (Erinaceus europaeus) Recovered at a Wildlife Treatment and Rehabilitation Center in Northern Italy	ANIMALS	English	Article
394																										1											1	Answers are still being sought to the question of how to plan cities to ensure good living conditions for humans while also protecting urban biodiversity. We asked what is the minimum city size that causes the depletion of wildlife biodiversity, and how quickly does this process develop? We summarized data for wild ground-dwelling small mammals (Rodentia and Soricomorpha) living in green areas in…	J	Lopucki, R; Klich, D; Kitowski, I; Kiersztyn, A	Lopucki, Rafal; Klich, Daniel; Kitowski, Ignacy; Kiersztyn, Adam	Urban size effect on biodiversity: The need for a conceptual framework for the implementation of urban policy for small cities	CITIES	English	Article
395																						1															1	Alien mosquito and vertebrate host species may create novel epidemiological scenarios for the transmission of pathogens naturally circulating in the invaded area. The exotic Monk parakeet (Myiopsitta monachus) has established populations in Europe and is currently considered an invasive pest. Due to their high abundance in urban areas, Monk parakeets could be involved in the transmission of patho…	J	Martinez-de la Puente, J; Diez-Fernandez, A; Montalvo, T; Bueno-Mari, R; Pangrani, Q; Soriguer, RC; Senar, JC; Figuerola, J	Martinez-de la Puente, Josue; Diez-Fernandez, Alazne; Montalvo, Tomas; Bueno-Mari, Ruben; Pangrani, Quentin; Soriguer, Ramon C.; Carlos Senar, Juan; Figuerola, Jordi	Do Invasive Mosquito and Bird Species Alter Avian Malaria Parasite Transmission?	DIVERSITY-BASEL	English	Article
396																														1				0			1	Context. Camera traps are one of the most popular tools used to study wildlife worldwide. Numerous recent studies have evaluated the efficiency and effectiveness of camera traps as a research tool. Nonetheless, important aspects of camera-trap methodology remain in need of critical investigation. One such issue relates to camera-trap viewshed visibility, which is often compromised in the field by…	J	Moll, RJ; Ortiz-Calo, W; Cepek, JD; Lorch, PD; Dennis, PM; Robison, T; Montgomery, RA	Moll, Remington J.; Ortiz-Calo, Waldemar; Cepek, Jonathon D.; Lorch, Patrick D.; Dennis, Patricia M.; Robison, Terry; Montgomery, Robert A.	The effect of camera-trap viewshed obstruction on wildlife detection: implications for inference	WILDLIFE RESEARCH	English	Article
397																					1	1															1	Author summary Distinct variants of rabies virus are harbored by several wildlife species across North America. The variant associated with the raccoon host is especially problematic given its rapid spread throughout the eastern seaboard of the United States over the second half of the 20(th) century and the high population density of this species in urban habitats that raises the potential for d…	J	Nadin-Davis, S; Buchanan, T; Nituch, L; Fehlner-Gardiner, C	Nadin-Davis, Susan; Buchanan, Tore; Nituch, Larissa; Fehlner-Gardiner, Christine	A long-distance translocation initiated an outbreak of raccoon rabies in Hamilton, Ontario, Canada	PLOS NEGLECTED TROPICAL DISEASES	English	Article
398																		1																			1	Increasing anthropogenic noise is having a global impact on wildlife, particularly due to the masking of crucial acoustical communication. However, there have been few studies examining the impacts of noise exposure on communication in free-ranging terrestrial mammals. We studied alarm calls of black-tailed prairie dogs (Cynomys ludovicianus) across an urban gradient to explore vocal adjustment r…	J	Shannon, G; McKenna, MF; Wilson-Henjum, GE; Angeloni, LM; Crooks, KR; Wittemyer, G	Shannon, Graeme; McKenna, Megan F.; Wilson-Henjum, Grete E.; Angeloni, Lisa M.; Crooks, Kevin R.; Wittemyer, George	Vocal characteristics of prairie dog alarm calls across an urban noise gradient	BEHAVIORAL ECOLOGY	English	Article
399																		1								1											1	Personality traits shape individual perceptions of risks and rewards, and so, should affect how animals value and use their environment. Evidence is emerging that personality affects foraging, space use, and exploitation of novel environments such as urban habitat. But the influence of personality is also hypothesized to be sex-dependent when primary motivation for space use differs between sexes…	J	Wat, KKY; Herath, APHM; Rus, AI; Banks, PB; McArthur, C	Wat, Katie K. Y.; Herath, Anushika P. H. M.; Rus, Adrian I.; Banks, Peter B.; McArthur, Clare	Space use by animals on the urban fringe: interactive effects of sex and personality	BEHAVIORAL ECOLOGY	English	Article
400																														1							1	Citizen science-based research has been used effectively to estimate animal abundance and breeding patterns, to monitor animal movement, and for biodiversity conservation and education. Here, we evaluate the feasibility of using social media observations to assess the distribution of small apes in Peninsular Malaysia. We searched for reports of small ape observations in Peninsular Malaysia on soc…	J	Rameli, NIAM; Lappan, S; Bartlett, TQ; Ahmad, SK; Ruppert, N	Rameli, Nurul I. A. Mohd; Lappan, Susan; Bartlett, Thad Q.; Ahmad, Siti K.; Ruppert, Nadine	Are social media reports useful for assessing small ape occurrence? A pilot study from Peninsular Malaysia	AMERICAN JOURNAL OF PRIMATOLOGY	English	Article
401					1			Accipiter cooperii	na	1	LC											1															1	Urban development has major impacts on connectivity among wildlife populations and is thus likely an important factor shaping pathogen transmission in wildlife. However, most investigations of wildlife diseases in urban areas focus on prevalence and infection risk rather than potential effects of urbanization on transmission itself. Feline immunodeficiency virus (FIV) is a directly transmitted re…	J	Kozakiewicz, CP; Burridge, CP; Funk, WC; Craft, ME; Crooks, KR; Fisher, RN; Fountain-Jones, NM; Jennings, MK; Kraberger, SJ; Lee, JTS; Lyren, LM; Riley, SPD; Serieys, LEK; VandeWoude, S; Carver, S	Kozakiewicz, Christopher P.; Burridge, Christopher P.; Funk, W. Chris; Craft, Meggan E.; Crooks, Kevin R.; Fisher, Robert N.; Fountain-Jones, Nicholas M.; Jennings, Megan K.; Kraberger, Simona J.; Lee, Justin S.; Lyren, Lisa M.; Riley, Seth P. D.; Serieys, Laurel E. K.; VandeWoude, Sue; Carver, Scott	Does the virus cross the road? Viral phylogeographic patterns among bobcat populations reflect a history of urban development	EVOLUTIONARY APPLICATIONS	English	Article
402																							1			1											1	Urbanisation radically changes habitats and alters available resources. Populations of large, highly mobile species are often extirpated at the urban-wildland interface, while species like mesocarnivores may thrive by capitalising on changes in prey abundance. We investigated the diet of the caracal (Caracal caracal), a medium-sized felid inhabiting patchy natural habitat isolated within the dens…	J	Leighton, GRM; Bishop, JM; O'Riain, MJ; Broadfield, J; Merondun, J; Avery, G; Avery, DM; Serieys, LEK	Leighton, Gabriella R. M.; Bishop, Jacqueline M.; O'Riain, M. Justin; Broadfield, Joleen; Meroendun, Justin; Avery, Graham; Avery, D. Margaret; Serieys, Laurel E. K.	An integrated dietary assessment increases feeding event detection in an urban carnivore	URBAN ECOSYSTEMS	English	Article
403																									1	1											1	Populations of marsh-breeding birds have declined throughout the southern Laurentian Great Lakes basin. To advance conservation of these species, we used occupancy modeling, a regional prioritization scheme, and data from Birds Canada's Great Lakes Marsh Monitoring Program (2016-2018) to describe species-habitat relationships and identify priority habitat areas for 7 obligate marsh-breeding bird …	J	Tozer, DC; Stewart, RLM; Steele, O; Gloutney, M	Tozer, Douglas C.; Stewart, Rebecca L. M.; Steele, Owen; Gloutney, Mark	Species-Habitat Relationships and Priority Areas for Marsh-Breeding Birds in Ontario	JOURNAL OF WILDLIFE MANAGEMENT	English	Article
404				1				Procavia capensis	as	1	LC															1											1	Loss of habitat area and structural heterogeneity through anthropogenic fragmentation poses a threat to the survival of wildlife, which may be exacerbated by urban pressures. Understanding the underlying ecological processes that influence species' persistence in fragmented landscapes is vital for conservation. We described the effects of forest fragmentation via measures of patch size and isolat…	J	Maseko, MST; Zungu, MM; Smith, DEA; Smith, YEC; Downs, CT	Maseko, Mfundo S. T.; Zungu, Manqoba M.; Ehlers Smith, David A.; Ehlers Smith, Yvette C.; Downs, Colleen T.	Effects of habitat-patch size and patch isolation on the diversity of forest birds in the urban-forest mosaic of Durban, South Africa	URBAN ECOSYSTEMS	English	Article
405				1			sloth, other thing		sa	1	LC							1																0			1	Objectives In primates, allogrooming and other affiliative behaviors confer many benefits and may be influenced by many socioecological factors. Of these, the impact of anthropogenic factors remain relatively understudied. Here we ask whether interactions with humans decreased macaques' affiliative behaviors by imposing time-constraints, or increased these behaviors on account of more free-/avail…	J	Balasubramaniam, KN; Marty, PR; Arlet, ME; Beisner, BA; Kaburu, SSK; Bliss-Moreau, E; Kodandaramaiah, U; McCowan, B	Balasubramaniam, Krishna N.; Marty, Pascal R.; Arlet, Malgorzata E.; Beisner, Brianne A.; Kaburu, Stefano S. K.; Bliss-Moreau, Eliza; Kodandaramaiah, Ullasa; McCowan, Brenda	Impact of anthropogenic factors on affiliative behaviors among bonnet macaques	AMERICAN JOURNAL OF PHYSICAL ANTHROPOLOGY	English	Article
406					1			Larus michahellis	eu	1	LC															1											1	Despite the accelerating global urbanization and its associated implications for wildlife and humans, we know little about the biology of urban ecosystems. Here, we investigated colonization and habitat selection of the European hare (Lepus europaeus), a declining farmland species, in urban areas in Denmark, using a combination of citizen science data and transect counts. Further, we estimated th…	J	Mayer, M; Sunde, P	Mayer, Martin; Sunde, Peter	Colonization and habitat selection of a declining farmland species in urban areas	URBAN ECOSYSTEMS	English	Article
407																1						1															1	The role of wildlife in the dissemination of antimicrobial-resistant bacteria and antimicrobial resistance genes (ARGs) in the environment is of increasing concern. We investigated the occurrence, richness and transmissibility potential of ARGs detected in the faeces of three mesocarnivore species: the coyote (Canis latrans), raccoon (Procyon lotor) and Virginia opossum (Didelphis virginiana), an…	J	Worsley-Tonks, KEL; Miller, EA; Gehrt, SD; McKenzie, SC; Travis, DA; Johnson, TJ; Craft, ME	Worsley-Tonks, Katherine E. L.; Miller, Elizabeth A.; Gehrt, Stanley D.; McKenzie, Shane C.; Travis, Dominic A.; Johnson, Timothy J.; Craft, Meggan E.	Characterization of antimicrobial resistance genes in Enterobacteriaceae carried by suburban mesocarnivores and locally owned and stray dogs	ZOONOSES AND PUBLIC HEALTH	English	Article
408				1				Ursus americanus	na	1	LC												1														1	Urban environments are unique because fragments of natural or semi-natural habitat are embedded within a potentially permeable matrix of human-dominated areas, creating increased landscape and, potentially, habitat heterogeneity. In addition, urban areas can provide diet subsidies for wildlife species in the form of fruiting ornamental plants, trash, and domestic animals. Ecological opportunity i…	J	Larson, RN; Brown, JL; Karels, T; Riley, SPD	Larson, Rachel N.; Brown, Justin L.; Karels, Tim; Riley, Seth P. D.	Effects of urbanization on resource use and individual specialization in coyotes (Canis latrans) in southern California	PLOS ONE	English	Article
409																	1		1															0			1	Wildlife inhabiting urban environments exhibit drastic changes in morphology, physiology, and behavior. It has often been argued that these phenotypic responses could be the result of micro-evolutionary changes following the urbanization process. However, other mechanisms such as phenotypic plasticity, maternal effects, and developmental plasticity could be involved as well. To address maternal e…	J	Partecke, J; Hegyi, G; Fitze, PS; Gasparini, J; Schwabl, H	Partecke, Jesko; Hegyi, Gergely; Fitze, Patrick S.; Gasparini, Julien; Schwabl, Hubert	Maternal effects and urbanization: Variation of yolk androgens and immunoglobulin in city and forest blackbirds	ECOLOGY AND EVOLUTION	English	Article
410																							1														1	The constant expansion of urban habitats provides new opportunities for various wildlife species, referred to as urban exploiters or adapters that allow them to thrive in new conditions. The Eurasian badger (Meles meles) can adapt to and exploit urban ecosystems due to its omnivorous behaviour but the species expansion into this habitat can cause conflict with humans, and there is a paucity of da…	J	Gomes, DJ; Wierzbowska, I; Bevanger, K; O'Mahony, DT; Rola, K	Gomes, Duarte J.; Wierzbowska, Izabela; Bevanger, Kjetil; O'Mahony, Declan T.; Rola, Kaja	Diet of the European badgers (Meles meles) in urban and rural areas of Norway	EUROPEAN JOURNAL OF WILDLIFE RESEARCH	English	Article
411																							1														1	As urban areas expand, wildlife show adaptations to urban ecosystems. We tested two hypotheses for urban populations of red fox (Vulpes vulpes (Linnaeus, 1758)) in urban areas: the population pressure hypothesis, which posits that urban foxes make do with suboptimal habitat, and the urban island hypothesis, which presumes that urban areas provide high-quality habitat. We investigated habitat qual…	J	Handler, AM; Lonsdorf, EV; Ardia, DR	Handler, A. M.; Lonsdorf, E., V; Ardia, D. R.	Evidence for red fox (Vulpes vulpes) exploitation of anthropogenic food sources along an urbanization gradient using stable isotope analysis	CANADIAN JOURNAL OF ZOOLOGY	English	Article
412				1				Procyon lotor	na	1	LC								1						1												1	Exurban development is the fastest growing form of land use in the United States and already predominates southern New England. These housing developments alter stream ecosystems in a predictable manner described as urban stream syndrome. Yet, many stream salamanders are considered ubiquitous in the region. To determine what stream and watershed features enhance long-term population persistence i…	J	Macklem, DC; Helton, AM; Tingley, MW; Dickson, JM; Rittenhouse, TAG	Macklem, D. Cristina; Helton, Ashley M.; Tingley, Morgan W.; Dickson, Jenny M.; Rittenhouse, Tracy A. G.	Stream salamander persistence influenced by the interaction between exurban housing age and development	URBAN ECOSYSTEMS	English	Article
413																1																					1	Gulls (Larids) have become successful at exploiting anthropogenic areas for foraging. However, little is known on the health implications of using anthropogenic habitats and on the associated exposure to environmental contaminants, particularly with respect to plasma biochemistry that is routinely used to diagnose physiological disorders and diseases. The objective of the present study was to inv…	J	Marteinson, SC; Verreault, J	Marteinson, Sarah C.; Verreault, Jonathan	Changes in plasma biochemistry in breeding ring-billed gulls: Effects of anthropogenic habitat use and contaminant exposure	ENVIRONMENT INTERNATIONAL	English	Article
414																													1			1					1	Urbanization increasingly exposes birds to multiple sources of direct anthropogenic mortality. Collisions with buildings, and windows in particular, are a top bird mortality source, annually causing 365-988 million fatalities in the United States. Correlates of window collision rates have been studied at the scale of entire buildings and in relation to the surrounding landscape, and most studies …	J	Riding, CS; O'Connell, TJ; Loss, SR	Riding, Corey S.; O'Connell, Timothy J.; Loss, Scott R.	Building facade-level correlates of bird-window collisions in a small urban area	CONDOR	English	Article
415																1																					1	Halogenated flame retardants (HFRs) are contaminants that are abundantly emitted from waste management facilities (WMFs) and that became ubiquitous in air of urbanized regions. Urban birds including gulls have adapted to exploiting human food resources (refuse) in WMFs, and have thus experienced population explosions worldwide. However, foraging in WMFs for birds may result in exposure to HFRs th…	J	Sorais, M; Mazerolle, MJ; Giroux, JF; Verreault, J	Sorais, Manon; Mazerolle, Marc J.; Giroux, Jean-Francois; Verreault, Jonathan	Landfills represent significant atmospheric sources of exposure to halogenated flame retardants for urban-adapted gulls	ENVIRONMENT INTERNATIONAL	English	Article
416					1			Accipiter cooperii	na	1	LC								1								1										1	Resident populations of Canada geese (Branta canadensis) are of particular management interest throughout the eastern United States given increased human-wildlife conflicts due to regional increases in the Atlantic Flyway Resident Population. Within Virginia, USA, growth rates of resident goose populations have been reduced through extended harvest seasons and increased bag limits. Our objective …	J	Ladin, ZS; Costanzo, G; Lewis, B; Williams, CK	Ladin, Zachary S.; Costanzo, Gary; Lewis, Benjamin, Jr.; Williams, Christopher K.	Long-Term Survival and Harvest of Resident Canada Geese in Virginia	JOURNAL OF WILDLIFE MANAGEMENT	English	Article
417				1				Cats	eu	0	LC																			1			1		global it seems		1	Rates of human-induced environmental change continue increasing with human population size, potentially altering animal physiology and negatively affecting wildlife. Researchers often use glucocorticoid concentrations (hormones that can be associated with stressors) to gauge the impact of anthropogenic factors (e.g. urbanization, noise and light pollution). Yet, no general relationships between h…	J	Injaian, AS; Francis, CD; Ouyang, JQ; Dominoni, DM; Donald, JW; Fuxjager, MJ; Goymann, W; Hau, M; Husak, JF; Johnson, MA; Kircher, BK; Knapp, R; Martin, LB; Miller, ET; Schoenle, L; Williams, T; Vitousek, AN	Injaian, Allison S.; Francis, Clinton D.; Ouyang, Jenny Q.; Dominoni, Davide M.; Donald, Jeremy W.; Fuxjager, Matthew J.; Goymann, Wolfgang; Hau, Michaela; Husak, Jerry F.; Johnson, Michele A.; Kircher, Bonnie K.; Knapp, Rosemary; Martin, Lynn B.; Miller, Eliot T.; Schoenle, LauraA.; Williams, Tonyd.; Vitousek, Andmaren N.	Baseline and stress-induced corticosterone levels across birds and reptiles do not reflect urbanization levels	CONSERVATION PHYSIOLOGY	English	Article
418				1				Didelphis virginiana	na	1	LC																						1				1	Urbanization significantly impacts the health and viability of wildlife populations yet it is not well understood how urban landscapes differ from non-urban landscapes with regard to their effects on wildlife. This study investigated the physiological response of eastern grey kangaroos (Macropus giganteus) to land use at a landscape scale. Using fecal glucocorticoid metabolites (FGM) we compared …	J	Brunton, EA; Clemente, CJ; Burnett, SE	Brunton, Elizabeth A.; Clemente, Christofer J.; Burnett, Scott E.	Not all urban landscapes are the same: interactions between urban land use and stress in a large herbivorous mammal	ECOLOGICAL APPLICATIONS	English	Article
419				1				Canis latrans	na	1	LC					1																					1	Colistin has become the last-line antimicrobial for the treatment of multidrug resistant (MDR) Enterobacterales in human medicine. To date, several colistin resistance genes have been described. Of them mcr-1 is disseminated worldwide in Escherichia coli of human and animal origin. The aim of this study was to characterize mcr-mediated resistance plasmids from E. coli of animal origin in Spain. F…	J	Migura-Garcia, L; Gonzalez-Lopez, JJ; Martinez-Urtaza, J; Sanchez, JRA; Moreno-Mingorance, A; de Rozas, AP; Hofle, U; Ramiro, Y; Gonzalez-Escalona, N	Migura-Garcia, Lourdes; Gonzalez-Lopez, Juan J.; Martinez-Urtaza, Jaime; Aguirre Sanchez, J. R.; Moreno-Mingorance, A.; Perez de Rozas, A.; Hofle, Ursula; Ramiro, Y.; Gonzalez-Escalona, Narjol	mcr-Colistin Resistance Genes Mobilized by IncX4, IncHI2, and IncI2 Plasmids in Escherichia coli of Pigs and White Stork in Spain	FRONTIERS IN MICROBIOLOGY	English	Article
420																			1							1											1	Urbanization affects key aspects of wildlife ecology. Dispersal in urban wildlife species may be impacted by geographical barriers but also by a species' inherent behavioural variability. There are no functional connectivity analyses using continuous individual-based sampling across an urban-rural continuum that would allow a thorough assessment of the relative importance of physical and behaviou…	J	Kimmig, SE; Beninde, J; Brandt, M; Schleimer, A; Kramer-Schadt, S; Hofer, H; Borner, K; Schulze, C; Wittstatt, U; Heddergott, M; Halczok, T; Staubach, C; Frantz, AC	Kimmig, Sophia E.; Beninde, Joscha; Brandt, Miriam; Schleimer, Anna; Kramer-Schadt, Stephanie; Hofer, Heribert; Boerner, Konstantin; Schulze, Christoph; Wittstatt, Ulrich; Heddergott, Mike; Halczok, Tanja; Staubach, Christoph; Frantz, Alain C.	Beyond the landscape: Resistance modelling infers physical and behavioural gene flow barriers to a mobile carnivore across a metropolitan area	MOLECULAR ECOLOGY	English	Article
421																										1											1	Understanding habitat associations is vital for conservation of at-risk marsh-endemic wildlife species, particularly those under threat from sea level rise. We modeled environmental and habitat associations of the marsh-endemic, Federally endangered salt marsh harvest mouse (Reithrodontomys raviventris, RERA) and co-occurrence with eight associated small mammal species from annual trap data, 1998…	J	Marcot, BG; Woo, I; Thorne, KM; Freeman, CM; Guntenspergen, GR	Marcot, Bruce G.; Woo, Isa; Thorne, Karen M.; Freeman, Chase M.; Guntenspergen, Glenn R.	Habitat of the endangered salt marsh harvest mouse (Reithrodontomys raviventris) in San Francisco Bay	ECOLOGY AND EVOLUTION	English	Article
422				1				Erinaceus europaeus	eu	1	LC															1											1	A natural experiment was conducted to determine effects of a fossil-fueled power plant on home ranges of east Pacific green turtles Chelonia mydas in an urban foraging ground. The power plant, located in south San Diego Bay, California, USA, co-existed with a resident foraging aggregation of similar to 60 green turtles for similar to 50 yr. It was decommissioned during a long-term green turtle mo…	J	Eguchi, T; Bredvik, J; Graham, S; LeRoux, R; Saunders, B; Seminoff, JA	Eguchi, Tomoharu; Bredvik, Jessica; Graham, Suzanne; LeRoux, Robin; Saunders, Brendan; Seminoff, Jeffrey A.	Effects of a power plant closure on home ranges of green turtles in an urban foraging area	ENDANGERED SPECIES RESEARCH	English	Article
423																1																	1				1	Comprehensively understanding the factors affecting physiology and fitness in urban wildlife requires concurrently considering multiple stressors. To this end, we simultaneously assessed how metal pollution and proximity to roads affect body condition and telomere shortening between days 8 and 15 of age in nestling great tits (Parus major), a common urban bird. We employed a repeated-measures sam…	J	Grunst, AS; Grunst, ML; Bervoets, L; Pinxten, R; Eens, M	Grunst, A. S.; Grunst, M. L.; Bervoets, L.; Pinxten, R.; Eens, M.	Proximity to roads, but not exposure to metal pollution, is associated with accelerated developmental telomere shortening in nestling great tits	ENVIRONMENTAL POLLUTION	English	Article
424					1			Eudocimus albus	na	1	LC					1																					1	Lead and zinc are recognized as the most widespread trace metals in nature and can, at high levels, compromise the health of wildlife and their habitat. Because of their position in a higher trophic level, wild carnivores can be valuable biological indicator species of trace-metal contamination in the environment. We assessed blood lead and zinc concentrations of four small carnivore species nati…	J	Liu, CC; Chi, CH; Yen, SC; Liu, JN; Ju, YT; Kang, CL; Chang, CH; Yu, PH	Liu, Chin-Chia; Chi, Chau-Hwa; Yen, Shih-Ching; Liu, Jian-Nan; Ju, Yu-Ten; Kang, Chu-Lin; Chang, Chun-Hao; Yu, Pin-Huan	BLOOD LEAD AND ZINC LEVELS AND THEIR IMPACT ON HEALTH OF FREE-LIVING SMALL CARNIVORES IN TAIWAN, REPUBLIC OF CHINA	JOURNAL OF WILDLIFE DISEASES	English	Article
425																					1	1															1	Coyotes (Canis latrans) are resilient, adaptable, cosmopolitan omnivores that are increasingly prevalent in urban environments, where they interact with both humans and domestic dogs. Coyotes potentially transmit zoonotic parasites, including the tapeworm Echinococcus multilocularis, which appears to be increasing in prevalence in western North America. In this study, we analysed the carcasses of…	J	Luong, LT; Chambers, JL; Moizis, A; Stock, TM; St Clair, CC	Luong, L. T.; Chambers, J. L.; Moizis, A.; Stock, T. M.; St Clair, C. C.	Helminth parasites and zoonotic risk associated with urban coyotes (Canis latrans) in Alberta, Canada	JOURNAL OF HELMINTHOLOGY	English	Article
426																									1	1									ento		1	Global wildlife populations are in decline, in part, due to habitat loss resulting from urbanization. Urban green roofs may mitigate such habitat loss by providing supplemental habitat for wildlife, including bats, which are more active over urban green roofs than nearby traditional roofs. To better understand bat activity over urban green roofs, we surveyed bats and arthropods on a 27,316-m(2) g…	J	Partridge, DR; Parkins, KL; Elbin, SB; Clark, JA	Partridge, Dustin R.; Parkins, Kaitlyn L.; Elbin, Susan B.; Clark, J. Alan	Bat Activity Correlates with Moth Abundance on an Urban Green Roof	NORTHEASTERN NATURALIST	English	Article
427							1	red backed salamander	na	1	LC											1												0	all authors are north american, so I'm guessing na, though cannot access full article		1	Urbanization affects the ecology of wildlife diseases and although it has been suggested that there are lower risks of infection in urban areas, there have been no experiments to support this conclusion. We assessed haemosporidian prevalence and intensity in House SparrowsPasser domesticususing field and experimental data under contrasting conditions (i.e. urban vs. non-urban). For experimental d…	J	Santiago-Alarcon, D; Carbo-Ramirez, P; Macgregor-Fors, I; Chavez-Zichinelli, CA; Yeh, PJ	Santiago-Alarcon, Diego; Carbo-Ramirez, Pilar; Macgregor-Fors, Ian; Chavez-Zichinelli, Carlos Alberto; Yeh, Pamela J.	The prevalence of avian haemosporidian parasites in an invasive bird is lower in urban than in non-urban environments	IBIS	English	Article
428																		1																		1	1	Carrying behavior is exhibited for myriad purposes by a variety of animals, including mammalian carnivores, but it has been poorly studied. We used wildlife camera data to document and describe carrying behavior in a suite of native and domestic mammalian carnivores in Colorado, USA. Our objectives were to estimate the carrying rate for each carnivore species, assess the relationship between carr…	J	Windell, RM; Lewis, JS; Gramza, AR; Crooks, KR	Windell, Rebecca M.; Lewis, Jesse S.; Gramza, Ashley R.; Crooks, Kevin R.	Carnivore carrying behavior as documented with wildlife camera traps	WESTERN NORTH AMERICAN NATURALIST	English	Article
429				1				Canis latrans	na	1	LC							1																		1	1
430				1				Trichosurus vulpecula	au	1	LC																	1									1	The increase in the human population is bringing with it a concomitant rise in the number of novel man-made structures appearing in different environments, which may affect wildlife. Glass shelters at bus stops create surfaces invisible to many animals like birds and may increase their mortality; evidence for this is rare, however. The main aim of the study was to analyse the temporal variation a…	J	Zysk-Gorczynska, E; Skorka, P; Zmihorski, M	Zysk-Gorczynska, Ewa; Skorka, Piotr; Zmihorski, Michal	Graffiti saves birds: A year-round pattern of bird collisions with glass bus shelters	LANDSCAPE AND URBAN PLANNING	English	Article
431																																	1	0			1	Over the last few decades, urban environments have been regarded as alternative habitats for wildlife. Given the continuous anthropogenic disturbance, however, it remains largely unknown whether urban environments are truly beneficial to some animals or whether the animals are merely just surviving. Glucocorticoids, which play an important role in coping with environmental challenges, are often m…	J	Shimamoto, T; Uchida, K; Koizumi, I; Matsui, M; Yanagawa, H	Shimamoto, Tatsuki; Uchida, Kenta; Koizumi, Itsuro; Matsui, Motozumi; Yanagawa, Hisashi	No evidence of physiological stress in an urban animal: Comparison of fecal cortisol metabolites between urban and rural Eurasian red squirrels	ECOLOGICAL RESEARCH	English	Article
432																										1											1	Context Cities are a challenging habitat for obligate nocturnal mammals because of the ubiquitous use of artificial light at night (ALAN). How nocturnal animals move in an urban landscape, particularly in response to ALAN is largely unknown. Objectives We studied the movement responses, foraging and commuting, of common noctules (Nyctalus noctula) to urban landscape features in general and ALAN i…	J	Voigt, CC; Scholl, JM; Bauer, J; Teige, T; Yovel, Y; Kramer-Schadt, S; Gras, P	Voigt, Christian C.; Scholl, Julia M.; Bauer, Juliane; Teige, Tobias; Yovel, Yossi; Kramer-Schadt, Stephanie; Gras, P.	Movement responses of common noctule bats to the illuminated urban landscape	LANDSCAPE ECOLOGY	English	Article
433				1				Erinaceus europaeus	eu	1	LC										1	1															1	Listeria monocytogenes is the causative agent of the foodborne illness listeriosis, which can result in severe symptoms and death in susceptible humans and other animals. L. monocytogenes is ubiquitous in the environment and isolates from food and food processing, and clinical sources have been extensively characterized. However, limited information is available on L. monocytogenes from wildlife,…	J	Parsons, C; Niedermeyer, J; Gould, N; Brown, P; Strules, J; Parsons, AW; Mesa-Cruz, JB; Kelly, MJ; Hooker, MJ; Chamberlain, MJ; Olfenbuttel, C; DePerno, C; Kathariou, S	Parsons, Cameron; Niedermeyer, Jeff; Gould, Nicholas; Brown, Phillip; Strules, Jennifer; Parsons, Arielle W.; Mesa-Cruz, J. Bernardo; Kelly, Marcella J.; Hooker, Michael J.; Chamberlain, Michael J.; Olfenbuttel, Colleen; DePerno, Christopher; Kathariou, Sophia	Listeria monocytogenes at the human-wildlife interface: black bears (Ursus americanus) as potential vehicles for Listeria	MICROBIAL BIOTECHNOLOGY	English	Article
434																										1								0			1	Spatial scale is fundamental in understanding species-landscape relationships because species' responses to landscape characteristics typically vary across scales. Nonetheless, such scales are often unidentified or unreliably predicted by theory. Many landscapes worldwide are urbanizing, yet the spatial scaling of species' responses to urbanization is poorly understood. We investigated the spatia…	J	Moll, RJ; Cepek, JD; Lorch, PD; Dennis, PM; Robison, T; Montgomery, RA	Moll, Remington J.; Cepek, Jonathon D.; Lorch, Patrick D.; Dennis, Patricia M.; Robison, Terry; Montgomery, Robert A.	At what spatial scale(s) do mammals respond to urbanization?	ECOGRAPHY	English	Article
435				1			any		eu							1	1																	0			1	Habitat degradation resulting from anthropogenic activities can threaten wildlife populations. Even wildlife existing in seemingly pristine areas are at risk of airborne pollutants and urban development. The common loon (Gavia immer), a top-trophic level predator in freshwater aquatic ecosystems, has previously experienced detrimental changes in reproductive success as a result of anthropogenic a…	J	Buxton, VL; Evers, DC; Schoch, N	Buxton, Valerie L.; Evers, David C.; Schoch, Nina	The influence of biotic and abiotic factors on banded common loon (Gavia immer) reproductive success in a remote, mountainous region of the northeastern United States	ECOTOXICOLOGY	English	Article
436				1				Apodemus agrarius	eu	1	LC								1							1									ento		1	Urbanization, with its cohort of environmental stressors, has a dramatic effect on wildlife, causing loss of biodiversity and decline in population abundance customarily associated with increasing levels of impervious surface and fragmentation of native habitats. Some studies suggest that faunal species from open habitats, and with higher abundance in natural environments, seem more likely to tol…	J	de Andrade, AC	de Andrade, Antonio C.	Metropolitan lizards? Urbanization gradient and the density of lagartixas (Tropidurus hispidus) in a tropical city	ECOLOGY AND EVOLUTION	English	Article
437																																	1	0			1	Numerous studies of urban environment impact on wildlife imply urbanization can have both negative and positive effects. Phenotypic variation of pileus in the common wall lizard (Podarcis muralis) was analysed to determine whether urbanization levels can be associated with developmental instability induced by environmental stress. Pileus developmental pathways and instability in natural, suburban…	J	Vukov, T; Mirc, M; Kolarov, NT; Stamenkovic, S	Vukov, T.; Mirc, M.; Kolarov, N. Tomasevic; Stamenkovic, S.	Urbanization and the common wall lizard (Podarcis muralis) in the Pannonian basin, Serbia: nowhere safe?	JOURNAL OF ZOOLOGY	English	Article
438					1			Myiopsitta monachus	eu	0	LC											1										1					1	Endemic island species face unprecedented threats, with many populations in decline or at risk of extinction. One important threat is the introduction of novel and potentially devastating diseases, made more pressing due to accelerating global connectivity, urban development, and climatic changes. In the Galapagos archipelago two important wildlife diseases: avian pox (Avipoxvirus spp.) and avian…	J	Lynton-Jenkins, JG; Russell, AF; Chaves, J; Bonneaud, C	Lynton-Jenkins, Joshua G.; Russell, Andrew F.; Chaves, Jaime; Bonneaud, Camille	Avian disease surveillance on the island of San Cristobal, Galapagos	ECOLOGY AND EVOLUTION	English	Article
439																		1													1			0			1	Human activity can impose additional stressors to wildlife, both directly and indirectly, including through the introduction of predators and influences on native predators. As urban and adjacent environments are becoming increasingly valuable habitat for wildlife, it is important to understand how susceptible taxa, like small prey animals, persist in urban environments under such additional stre…	J	Fardell, LL; Nano, CEM; Pavey, CR; Dickman, CR	Fardell, Loren L.; Nano, Catherine E. M.; Pavey, Chris R.; Dickman, Christopher R.	Small Prey Animal Habitat Use in Landscapes of Fear: Effects of Predator Presence and Human Activity Along an Urban Disturbance Gradient	FRONTIERS IN ECOLOGY AND EVOLUTION	English	Article
440				1					na																	1											1	Rapid urbanisation increasingly isolates and exerts pressure on natural wetlands, particularly in the fast-growing developing countries of the tropics, including those of West Africa. Constructed wetlands such as sewage treatment plants, may unintendedly offer wildlife protection due to prohibitive access control and limited use, thereby attracting wary and specialised waterbirds in otherwise hea…	J	Holbech, LH; Cobbinah, CC	Holbech, Lars Haubye; Cobbinah, Cara Caroline	Pollution or Protection-What Early Survey Data Shows on Rapid Waterbird Utilisation of a Newly Established Sewage Treatment Plant in Urban Ghana, West Africa	WETLANDS	English	Article
441				1				raccoon	na	1	LC																		1	1							1	ABSTR A C T Urban and suburban areas are among the fastest-growing land-use types globally, reducing and fragmenting natural habitats for many animal species and making human-wildlife interactions more common. However, cities also create habitat for several species considered urban tolerant or urban exploiter species. Additionally, the environmental characteristics of urban areas can strongly aff…	J	Morelli, F; Reif, J; Diaz, M; Tryjanowski, P; Ibanez-Alamo, JD; Suhonen, J; Jokimaki, J; Kaisanlahti-Jokimaki, ML; Moller, AP; Bussiere, R; Magi, M; Kominos, T; Galanaki, A; Bukas, N; Marko, G; Pruscini, F; Jerzak, L; Ciebiera, O; Benedetti, Y	Morelli, Federico; Reif, Jiri; Diaz, Mario; Tryjanowski, Piotr; Diego Ibanez-Alamo, Juan; Suhonen, Jukka; Jokimaki, Jukka; Kaisanlahti-Jokimaki, Marja-Liisa; Moller, Anders Pape; Bussiere, Raphael; Magi, Marko; Kominos, Theodoros; Galanaki, Antonia; Bukas, Nikos; Marko, Gabor; Pruscini, Fabio; Jerzak, Leszek; Ciebiera, Olaf; Benedetti, Yanina	Top ten birds indicators of high environmental quality in European cities	ECOLOGICAL INDICATORS	English	Article
442																						1												0	covid		1	Widespread human SARS-CoV-2 infections combined with human-wildlife interactions create the potential for reverse zoonosis from humans to wildlife. We targeted white-tailed deer (Odocoileus virginianus) for serosurveillance based on evidence these deer have angiotensin-converting enzyme 2 receptors with high affinity for SARS-CoV-2, are permissive to infection, exhibit sustained viral shedding, c…	J	Chandler, JC; Bevins, SN; Ellis, JW; Linder, TJ; Tell, RM; Jenkins-Moore, M; Root, JJ; Lenoch, JB; Robbe-Austerman, S; DeLiberto, TJ; Gidlewski, T; Torchetti, MK; Shriner, SA	Chandler, Jeffrey C.; Bevins, Sarah N.; Ellis, Jeremy W.; Linder, Timothy J.; Tell, Rachel M.; Jenkins-Moore, Melinda; Root, J. Jeffrey; Lenoch, Julianna B.; Robbe-Austerman, Suelee; DeLiberto, Thomas J.; Gidlewski, Thomas; Torchetti, Mia Kim; Shriner, Susan A.	SARS-CoV-2 exposure in wild white-tailed deer (Odocoileus virginianus)	PROCEEDINGS OF THE NATIONAL ACADEMY OF SCIENCES OF THE UNITED STATES OF AMERICA	English	Article
443				1				Cynomys ludovicianus	na	1	LC															1											1	Roads pose an imminent threat to wildlife directly through mortality and changes in individual behavior, and also indirectly through modification of the amount and configuration of wildlife habitat. However, few studies have addressed how these mechanisms interact to determine species response to roads. We used structural equation modeling to assess direct and indirect effects (via landscape modi…	J	Cerqueira, RC; de Rivera, OR; Jaeger, JAG; Grilo, C	Cerqueira, Rafaela Cobucci; de Rivera, Oscar Rodriguez; Jaeger, Jochen A. G.; Grilo, Clara	Direct and indirect effects of roads on space use by jaguars in Brazil	SCIENTIFIC REPORTS	English	Article
444																								1		1											1	Europe is an urbanized continent characterized by a long history of human-wildlife interactions. This study aimed to assess the effects of specific elements of urbanization and urban pollution on complementary avian diversity metrics, to provide new insights on the conservation of urban birds. Our study recorded 133 bird species at 1624 point counts uniformly distributed in seventeen different Eu…	J	Morelli, F; Benedetti, Y; Ibanez-Alamo, JD; Tryjanowski, P; Jokimaki, J; Kaisanlahti-Jokimaki, ML; Suhonen, J; Diaz, M; Moller, AP; Moravec, D; Prosek, J; Bussiere, R; Magi, M; Kominos, T; Galanaki, A; Bukas, N; Marko, G; Pruscini, F; Tonelli, M; Jerzak, L; Ciebiera, O; Reif, J	Morelli, Federico; Benedetti, Yanina; Ibanez-Alamo, Juan Diego; Tryjanowski, Piotr; Jokimaki, Jukka; Kaisanlahti-Jokimaki, Marja-Liisa; Suhonen, Jukka; Diaz, Mario; Moller, Anders Pape; Moravec, David; Prosek, Jiri; Bussiere, Raphael; Magi, Marko; Kominos, Theodoros; Galanaki, Antonia; Bukas, Nikos; Marko, Gabor; Pruscini, Fabio; Tonelli, Mattia; Jerzak, Leszek; Ciebiera, Olaf; Reif, Jiri	Effects of urbanization on taxonomic, functional and phylogenetic avian diversity in Europe	SCIENCE OF THE TOTAL ENVIRONMENT	English	Article
445																											1										1	Annually millions of animals are killed as a result of human-wildlife impacts. Each year the NGO Associacao Mata Ciliar (NGOMC), in Southeastern Brazil, receives and rehabilitates thousands of animals. We evaluated how natural and anthropogenic characteristics affect the risk of different types of human-wildlife impacts for mammals that arrive at the NGOMC; and explore the relationship between bo…	J	Hilario, RR; Carvalho, WD; Gheler-Costa, C; Rosalino, LMC; Marques, TA; Adania, CH; Paulino, JS; Almeida, PM; Mustin, K	Hilario, R. R.; Carvalho, W. D.; Gheler-Costa, C.; Rosalino, L. M. C.; Marques, T. A.; Adania, C. H.; Paulino, J. S.; Almeida, P. M.; Mustin, K.	Drivers of human-wildlife impact events involving mammals in Southeastern Brazil	SCIENCE OF THE TOTAL ENVIRONMENT	English	Article
446				1				Trichosurus vulpecula	au	1	LC							1																			1	As the human footprint upon the landscape expands, wildlife seeking to avoid human contact are losing the option of altering their spatial distribution and instead are shifting their daily activity patterns to be active at different times than humans. In this study, we used game cameras to evaluate how human development and activity were related to the daily activity patterns of the nine-banded a…	J	DeGregorio, BA; Gale, C; Lassiter, EV; Massey, A; Roberts, CP; Veon, JT	DeGregorio, Brett A.; Gale, Connor; Lassiter, Ellery, V; Massey, Andrhea; Roberts, Caleb P.; Veon, John T.	Nine-banded armadillo (Dasypus novemcinctus) activity patterns are influenced by human activity	ECOLOGY AND EVOLUTION	English	Article
447																					1			1													1	Accelerating rates of urbanisation are contributing to biodiversity declines worldwide. However, urban green (e.g. parks) and blue spaces (e.g. coast) provide important habitat for species. Emerging evidence also shows that green and blue spaces can benefit human psychological wellbeing, although few studies originate from the Global South and it is unclear whether more biodiverse spaces offer gr…	J	Fisher, JC; Bicknell, JE; Irvine, KN; Hayes, WM; Fernandes, D; Mistry, J; Davies, ZG	Fisher, Jessica C.; Bicknell, Jake E.; Irvine, Katherine N.; Hayes, William M.; Fernandes, Damian; Mistry, Jayalaxshmi; Davies, Zoe G.	Bird diversity and psychological wellbeing: A comparison of green and coastal blue space in a neotropical city	SCIENCE OF THE TOTAL ENVIRONMENT	English	Article
448																					1														covid		1	The emergence of severe acute respiratory syndrome coronavirus 2 (SARS-CoV-2) has reignited global interest in animal coronaviruses and their potential for human transmission. While bats are thought to be the wildlife reservoir of SARS-CoV and SARS-CoV-2, the widespread human coronavirus OC43 is thought to have originated in rodents. Here, we sampled 297 rodents and shrews, representing eight spe…	J	Li, X; Wang, L; Liu, PP; Li, HY; Huo, ST; Zong, KX; Zhu, SY; Guo, YY; Zhang, LB; Hu, B; Lan, Y; Chmura, A; Wu, GZ; Daszak, P; Liu, L; Gao, GF	Li, Xin; Wang, Liang; Liu, Peipei; Li, Hongying; Huo, Shuting; Zong, Kexin; Zhu, Shiyan; Guo, Yuanyuan; Zhang, Libiao; Hu, Ben; Lan, Yu; Chmura, Aleksei; Wu, Guizhen; Daszak, Peter; Liu, William J.; Gao, George F.	A Novel Potentially Recombinant Rodent Coronavirus with a Polybasic Cleavage Site in the Spike Protein	JOURNAL OF VIROLOGY	English	Article
449																						1															1	The European hedgehog is a very common animal in Europe. This animal usually lives in woods but often it is possible to find it in gardens and parks in urban areas. Few studies describe parasites infecting the European hedgehog in Italy. In the present study, endoparasite infections and associated lesions were investigated in hedgehogs from two different regions of central Italy (Latium and Tusca…	J	Mariacher, A; Santini, A; Del Lesto, I; Tonon, S; Cardini, E; Barone, A; Eleni, C; Fichi, G; Perrucci, S	Mariacher, Alessia; Santini, Andrea; Del Lesto, Irene; Tonon, Sara; Cardini, Elena; Barone, Antonino; Eleni, Claudia; Fichi, Gianluca; Perrucci, Stefania	Endoparasite Infections of the European Hedgehog (Erinaceus europaeus) in Central Italy	ANIMALS	English	Article
450																		1																covid			1	Actions taken against the COVID-19 pandemic have dramatically affected many aspects of human activity, giving us a unique opportunity to study how wildlife responds to the human-induced rapid environmental changes. The wearing of face masks, widely adopted to prevent pathogen transmission, represents a novel element in many parts of the world where wearing a face mask was rare before the COVID-19…	J	Mikula, P; Jokimaki, J; Kaisanlahti-Jokimaki, ML; Marko, G; Morelli, F; Moller, AP; Szakony, S; Yosef, R; Albrecht, T; Tryjanowski, P	Mikula, Peter; Jokimaki, Jukka; Kaisanlahti-Jokimaki, Marja-Liisa; Marko, Gabor; Morelli, Federico; Moller, Anders Pape; Szakony, Sara; Yosef, Reuven; Albrecht, Tomas; Tryjanowski, Piotr	Face mask-wear did not affect large-scale patterns in escape and alertness of urban and rural birds during the COVID-19 pandemic	SCIENCE OF THE TOTAL ENVIRONMENT	English	Article
451																								1		1											1	Cities are designed for humans but are also highly dynamic ecosystems that provide habitats for wild animals. These habitats depend on a city's green infrastructure which is increasingly threatened by urban densification. A commonly studied model taxon for wild animals in cities are birds, and the importance of large green spaces for the diversity of birds in cities has been shown. However, how s…	J	Muhlbauer, M; Weisser, WW; Muller, N; Meyer, ST	Muehlbauer, Maximilian; Weisser, Wolfgang W.; Mueller, Nina; Meyer, Sebastian T.	A green design of city squares increases abundance and diversity of birds	BASIC AND APPLIED ECOLOGY	English	Article
452				1			small apes		as								1	1																			1	Understanding how artificial light at night (ALAN) impacts wildlife is increasingly important because more and more species are colonizing urban areas. As most of the bird studies on ALAN use controlled light set inside or around nest-boxes, the ecological effect of ALAN resulting from in situ streetlight on birds remains contentious. The barn swallow (Hirundo rustica) often builds open nests on …	J	Wang, JS; Tuanmu, MN; Hung, CM	Wang, Jhih-Syuan; Tuanmu, Mao-Ning; Hung, Chih-Ming	Effects of artificial light at night on the nest-site selection, reproductive success and behavior of a synanthropic bird	ENVIRONMENTAL POLLUTION	English	Article
453				1				Lynx rufus	na	1	LC																		1		1				all or just cats/dogs?		1	Concerns about the impact of pet dogs and cats on native wildlife populations have shaped pet control legislation, despite there being scant research of their impact in urban areas. Using an online questionnaire, we obtained data from 662 Australian dog and cat owners who had observed their pets capture prey in the previous 6 months. Of the pets observed to catch prey, dogs caught a median of 2 m…	J	Franklin, M; Rand, J; Marston, L; Morton, J	Franklin, Michael; Rand, Jacquie; Marston, Linda; Morton, John	Do Pet Cats Deserve the Disproportionate Blame for Wildlife Predation Compared to Pet Dogs?	FRONTIERS IN VETERINARY SCIENCE	English	Article
454				1				Caracal caracal	af	1	LC																1		1			1					1	Larger carnivores often trigger human-wildlife conflicts that arise from perceived threats to humans and domestic animals' safety, which generate the need for management and removal strategies. These issues become especially challenging when humans and wildlife coexist close to one another, for example, in urban landscapes. African Crowned Eagles (Stephanoaetus coronatus) are powerful forest rapt…	J	McPherson, SC; Sumasgutner, P; Hoffman, B; Padbury, BDL; Brown, M; Caine, TP; Downs, CT	McPherson, Shane C.; Sumasgutner, Petra; Hoffman, Ben H.; Padbury, Bruce D. L.; Brown, Mark; Caine, Tammy P.; Downs, Colleen T.	Surviving the Urban Jungle: Anthropogenic Threats, Wildlife-Conflicts, and Management Recommendations for African Crowned Eagles	FRONTIERS IN ECOLOGY AND EVOLUTION	English	Article
455					1				na										1					1													1	Urbanization has a homogenizing effect on biodiversity and leads to communities with fewer native species and lower conservation value. However, few studies have explored whether or how land management by urban residents can ameliorate the deleterious effects of this homogenization on species composition. We tested the effects of local (land management) and neighborhood-scale (impervious surface …	J	Lerman, SB; Narango, DL; Avolio, ML; Bratt, AR; Engebretson, JM; Groffman, PM; Hall, SJ; Heffernan, JB; Hobbie, SE; Larson, KL; Locke, DH; Neill, C; Nelson, KC; Cubino, JP; Trammell, TLE	Lerman, Susannah B.; Narango, Desiree L.; Avolio, Meghan L.; Bratt, Anika R.; Engebretson, Jesse M.; Groffman, Peter M.; Hall, Sharon J.; Heffernan, James B.; Hobbie, Sarah E.; Larson, Kelli L.; Locke, Dexter H.; Neill, Christopher; Nelson, Kristen C.; Padulles Cubino, Josep; Trammell, Tara L. E.	Residential yard management and landscape cover affect urban bird community diversity across the continental USA	ECOLOGICAL APPLICATIONS	English	Article
456					1		any		af											1		1															1	Urban sprawl is one of the most common landscape alterations occurring worldwide, and there is a growing list of species that are recognised to have adapted to urban life. To be successful, processes of urban colonization by wildlife require a broad spectrum of phenotypic (e.g., behavioural or physiological) adjustments, but evidence for genetic adaptations is much scarcer. One hypothesis propose…	J	Pikus, E; Wlodarczyk, R; Jedlikowski, J; Minias, P	Pikus, Ewa; Wlodarczyk, Radoslaw; Jedlikowski, Jan; Minias, Piotr	Urbanization processes drive divergence at the major histocompatibility complex in a common waterbird	PEERJ	English	Article
457				1				Macaca radiata	as	1	VU					1																					1	While there are increasing examples of phenotypic and genotypic differences between urban and non-urban populations of plants and animals, few studies identified the mechanisms explaining those dissimilarities. The characterization of the urban landscape, which can only be achieved by measuring variability in relevant environmental factors within and between cities, is a keystone prerequisite to …	J	Chatelain, M; Da Silva, A; Celej, M; Kurek, E; Bulska, E; Corsini, M; Szulkin, M	Chatelain, Marion; Da Silva, Arnaud; Celej, Marta; Kurek, Eliza; Bulska, Ewa; Corsini, Michela; Szulkin, Marta	Replicated, urban-driven exposure to metallic trace elements in two passerines	SCIENTIFIC REPORTS	English	Article
458				1				Lepus europaeus	eu	1	LC										1														ento		1	Simple Summary: In recent years, the increased presence of wildlife in habitats close to urban settlements has raised concerns about the risk of pathogen transmission from wild animals to humans due to the spread of different parasites. For this reason, a survey aimed at describing the dispersal and parasitism level of two cervid ectoparasites was carried out in the northern Apennines, in central…	J	Andreani, A; Stancampiano, L; Belcari, A; Sacchetti, P; Bozzi, R; Ponzetta, MP	Andreani, Annalisa; Stancampiano, Laura; Belcari, Antonio; Sacchetti, Patrizia; Bozzi, Riccardo; Ponzetta, Maria Paola	Distribution of Deer Keds (Diptera: Hippoboscidae) in Free-Living Cervids of the Tuscan-Emilian Apennines, Central Italy, and Establishment of the Allochthonous Ectoparasite Lipoptena fortisetosa	ANIMALS	English	Article
459																1																					1	Simple Summary:& nbsp;The alarming emergence of antimicrobial resistance (AMR) in human and veterinary medicine has activated awareness for monitoring the levels of AMR pollution in the environment and wildlife. European hedgehogs (Erinaceus europaeus) are common wild species habiting urban areas in Europe. In this study, the occurrence and distribution of extended-spectrum beta-lactam (ESBL) res…	J	Garcias, B; Aguirre, L; Seminati, C; Reyes, N; Allepuz, A; Obon, E; Molina-Lopez, RA; Darwich, L	Garcias, Biel; Aguirre, Laia; Seminati, Chiara; Reyes, Nerea; Allepuz, Alberto; Obon, Elena; Molina-Lopez, Rafael A.; Darwich, Laila	Extended-Spectrum beta-Lactam Resistant Klebsiella pneumoniae and Escherichia coli in Wild European Hedgehogs (Erinaceus europeus) Living in Populated Areas	ANIMALS	English	Article
460																													1								1	A variety of devices are often placed in the landscape to count, catch, kill, or otherwise manage wild species. It is important to understand the interactions between such devices and the species of interest to achieve and improve the efficiency of research and management objectives. Canid pest ejectors (CPEs; hereafter ejectors) are a device recently made available for use in Australia for the c…	J	Harriott, L; Allen, BL; Gentle, M	Harriott, Lana; Allen, Benjamin L.; Gentle, Matthew	The effect of device density on encounters by a mobile urban carnivore: Implications for managing peri-urban wild dogs	APPLIED ANIMAL BEHAVIOUR SCIENCE	English	Article
461				1			a few		na		LC								1					1											lesser mouse deer locally listed according to authors	1	1	Urbanisation has threatened native forests globally with remaining forests often existing as small isolated patches in a harsh landscape matrix. Devoid of large predators, forest patches may continue to support ungulate populations, but their conservation is challenging as unchecked population growth can bring about ecosystem imbalances and threaten other native species. Three ungulate species ex…	J	Khoo, MDY; Lim, BTM; Soh, MCK; Loy, RHY; Lua, HK; Lee, BPYH; Loo, AHB; Er, KBH	Khoo, Max D. Y.; Lim, Bryan T. M.; Soh, Malcolm C. K.; Loy, Rebecca H. Y.; Lua, H. K.; Lee, Benjamin P. Y-H; Loo, Adrian H. B.; Er, Kenneth B. H.	Persistence of a locally endangered mouse-deer amidst the re-emergence of two larger ungulates in small urban rainforest fragments	GLOBAL ECOLOGY AND CONSERVATION	English	Article
462				1				Canis latrans	na	1	LC								1					1												1	1
463					1			Turdus merula	eu	1	LC							1						1													1	Proactive artificial wetland constructions have been implemented to mitigate the loss of wetlands and their ecosystem services. As wetlands are habitats for bats, short-term (one or two years) studies find that constructed wetlands can immediately increase local bat activity and diversity. However, it is not clear how constructed wetlands affect bats through time while the wetlands are aging. We …	J	Li, H; Petric, R; Alazzawi, Z; Kauzlarich, J; Mahmoud, RH; McFadden, R; Perslow, N; Flores, AR; Soufi, H; Morales, K; Kalcounis-Rueppell, MC; Schug, MD; Zarecky, LA	Li, Han; Petric, Radmila; Alazzawi, Zinah; Kauzlarich, Jake; Mahmoud, Rania H.; McFadden, Rasheed; Perslow, Niklas; Rodriguez Flores, Andrea; Soufi, Hadi; Morales, Kristina; Kalcounis-Rueppell, Matina C.; Schug, Malcolm D.; Zarecky, Lindsey A.	Four Years Continuous Monitoring Reveals Different Effects of Urban Constructed Wetlands on Bats	LAND	English	Article
464																										1											1	Registering association between urban features and occurrence of herpetofauna provides useful information to urban planners and wildlife managers. We conducted the present study to see if likelihood of occurrence of various herpetofauna species is explained by land use categories, such as forest, open area, croplands, urban areas or wetlands. We aimed to document changes in the urban extent (from…	J	Sajjad, A; Rais, M; Ali, SM; Imtiaz, M; Khan, MIA; Islam, A; Qadir, W	Sajjad, Anum; Rais, Muhammad; Ali, Syeda Maria; Imtiaz, Maira; Khan, Muhammad Imtiaz Ahmed; Islam, Aneeza; Qadir, Waqas	URBAN HERPETOFAUNA AND PUBLIC ATTITUDE TOWARDS THEIR CONSERVATION IN RAWALPINDI AND ISLAMABAD, PAKISTAN	INTERNATIONAL JOURNAL OF CONSERVATION SCIENCE	English	Article
465				1				Meles meles	eu	1	LC															1											1
466				1				Vulpes vulpes	na	1	LC															1											1
467																						1															1	Urbanisation is proceeding at an alarming rate which forces wildlife to either retreat from urban areas or cope with novel stressors linked to human presence and activities. For example, urban stressors like anthropogenic noise, artificial light at night and chemical pollution can have severe impacts on the physiology of wildlife (and humans), in particular the immune system and antioxidant defen…	J	Wemer, L; Hegemann, A; Isaksson, C; Nebel, C; Kleindorfer, S; Gamauf, A; Adrion, M; Sumasgutner, P	Wemer, Laura; Hegemann, Arne; Isaksson, Caroline; Nebel, Carina; Kleindorfer, Sonia; Gamauf, Anita; Adrion, Marius; Sumasgutner, Petra	Reduced ectoparasite load, body mass and blood haemolysis in Eurasian kestrels (Falco tinnunculus) along an urban-rural gradient	SCIENCE OF NATURE	English	Article
468						1	stream salamanders		na	1	LC															1											1	Large carnivores can represent the ultimate challenge for conservation in developed landscapes because of their large area requirements and potential for conflict with humans. Some large carnivores such as mountain lions (Puma concolor) can use a wide range of biomes and vegetation types, and in southern California, USA, they persist in metropolitan Los Angeles, a megacity of 18 million people. U…	J	Riley, SPD; Sikich, JA; Benson, JF	Riley, Seth P. D.; Sikich, Jeff A.; Benson, John F.	Big Cats in the Big City: Spatial Ecology of Mountain Lions in Greater Los Angeles	JOURNAL OF WILDLIFE MANAGEMENT	English	Article
469					1			Larus delawarensis	na	1	LC											1															1	Background Urbanization can have profound effects on ecological interactions. For host-pathogen interactions, differences have been detected between urban and non-urban landscapes. However, host-pathogen interactions may also differ within highly heterogeneous, urbanized landscapes. Methods We investigated differences in infection risk (i.e., probability of infection) within urbanized landscapes …	J	Worsley-Tonks, KEL; Gehrt, SD; Anchor, C; Escobar, LE; Craft, ME	Worsley-Tonks, Katherine E. L.; Gehrt, Stanley D.; Anchor, Chris; Escobar, Luis E.; Craft, Meggan E.	Infection risk varies within urbanized landscapes: the case of coyotes and heartworm	PARASITES & VECTORS	English	Article
470																	1																		covid		1	The ubiquitous activity of humans is a fundamental feature of urban environments affecting local wildlife in several ways. Testing the influence of human disturbance would ideally need experimental approach, however, in cities, this is challenging at relevant spatial and temporal scales. Thus, to better understand the ecological effects of human activity, we exploited the opportunity that the cit…	J	Seress, G; Sandor, K; Vincze, E; Pipoly, I; Bukor, B; Agh, N; Liker, A	Seress, Gabor; Sandor, Krisztina; Vincze, Erno; Pipoly, Ivett; Bukor, Boglarka; Agh, Nora; Liker, Andras	Contrasting effects of the COVID-19 lockdown on urban birds' reproductive success in two cities	SCIENTIFIC REPORTS	English	Article
471																		1																0			1	Changes in the acoustic signalling of animals occupying urban ecosystems is often associated with the masking effects of noise pollution, but the way in which they respond to noise pollution is not straightforward. An increasing number of studies indicate that responses can be case specific, and some species have been found to respond differently to high levels of natural versus anthropogenic noi…	J	Deoniziak, K; Osiejuk, TS	Deoniziak, Krzysztof; Osiejuk, Tomasz S.	Seasonality and social factors, but not noise pollution, influence the song characteristics of two leaf warbler species	PLOS ONE	English	Article
472					1		any		na							1				1														0		1	1	Antimicrobial resistance has become one of the main public health threats worldwide with anthropogenic activities driving the spread of resistance. Understanding and combatting the spread of resistant bacteria is a top priority for global health institutions, and it is included as one of the main goals of the One Health initiative. Giant tortoises (Chelonoidis spp.), some of the most iconic speci…	J	Nieto-Claudin, A; Deem, SL; Rodriguez, C; Cano, S; Moity, N; Cabrera, F; Esperron, F	Nieto-Claudin, Ainoa; Deem, Sharon L.; Rodriguez, Casilda; Cano, Santiago; Moity, Nicolas; Cabrera, Freddy; Esperron, Fernando	Antimicrobial resistance in Galapagos tortoises as an indicator of the growing human footprint*	ENVIRONMENTAL POLLUTION	English	Article
473					1			Larus delawarensis	NA	1	LC					1				1														0		1	1
474																1																		0			1	Birds have historically suffered adverse effects by toxic elements, such as As, Pb, Hg, and Cd. However, reports on exposure to a wide range of elements, including rare earth elements and other minor elements of emerging concern, and the potential consequences for wildlife are still scarce. This study evaluates blood concentrations of 50 elements and their related effects on lutein and vitamin le…	J	Sanchez-Virosta, P; Zamora-Marin, JM; Leon-Ortega, M; Jimenez, PJ; Rivas, S; Sanchez-Morales, L; Camarero, PR; Mateo, R; Zumbado, M; Luzardo, OP; Eeva, T; Garcia-Fernandez, AJ; Espin, S	Sanchez-Virosta, Pablo; Manuel Zamora-Marin, Jose; Leon-Ortega, Mario; Jimenez, Pedro J.; Rivas, Silvia; Sanchez-Morales, Lidia; Camarero, Pablo R.; Mateo, Rafael; Zumbado, Manuel; Luzardo, Octavio P.; Eeva, Tapio; Garcia-Fernandez, Antonio J.; Espin, Silvia	Blood Toxic Elements and Effects on Plasma Vitamins and Carotenoids in Two Wild Bird Species: Turdus merula and Columba livia	TOXICS	English	Article
475					1			Branta canadensis	na	1	LC											1	1														1	Food provisioning can change wildlife pathogen dynamics by altering host susceptibility via nutrition and/or through shifts in foraging behavior and space use. We used the American white ibis (Eudocimus albus), a wading bird increasingly observed in urban parks, as a model to study synergistic relationships between food provisioning and infection risk across an urban gradient in South Florida. We…	J	Murray, MH; Hernandez, SM; Rozier, RS; Kidd, AD; Hepinstall-Cymerman, J; Curry, SE; Yabsley, MJ; Adams, H; Ellison, T; Welch, CN; Lipp, EK	Murray, Maureen H.; Hernandez, Sonia M.; Rozier, R. Scott; Kidd, Anjelika D.; Hepinstall-Cymerman, Jeffery; Curry, Shannon E.; Yabsley, Michael J.; Adams, Henry; Ellison, Taylor; Welch, Catharine N.; Lipp, Erin K.	Site Fidelity is Associated with Food Provisioning and Salmonella in an Urban Wading Bird	ECOHEALTH	English	Article
476																			1			1											1	0			1	Urban development can fragment and degrade remnant habitat. Such habitat alterations can have profound impacts on wildlife, including effects on population density, parasite infection status, parasite prevalence, and body condition. We investigated the influence of urbanization on populations of Merriam's kangaroo rat (Dipodomys merriami) and their parasites. We predicted that urban development w…	J	Hurtado, G; Mayer, G; Mabry, KE	Hurtado, Gizelle; Mayer, Ghislaine; Mabry, Karen E.	Does urbanization ameliorate the effect of endoparasite infection in kangaroo rats?	ECOLOGY AND EVOLUTION	English	Article
477					1	1										1				1														0			1	Migratory birds may have a vital role in the spread of antimicrobial resistance across habitats and regions, but empirical data remain scarce. We investigated differences in the gut microbiome composition and the abundance of antibiotic resistance genes (ARGs) in faeces from four migratory waterbirds wintering in South-West Spain that differ in their habitat use. The white stork Ciconia ciconia a…	J	Jarma, D; Sanchez, MI; Green, AJ; Peralta-Sanchez, JM; Hortas, F; Sanchez-Melsio, A; Borrego, CM	Jarma, Dayana; Sanchez, Marta, I; Green, Andy J.; Manuel Peralta-Sanchez, Juan; Hortas, Francisco; Sanchez-Melsio, Alexandre; Borrego, Carles M.	Faecal microbiota and antibiotic resistance genes in migratory waterbirds with contrasting habitat use	SCIENCE OF THE TOTAL ENVIRONMENT	English	Article
478																					1	1													europe or africa?		1	Since the beginning of the 21st century five new coronaviruses inducing respiratory diseases in humans have been reported. These emergences has promoted research on coronaviruses in wildlife. We started the first eco-epidemiological study to screen the presence of coronaviruses circulating in mice and rats of four Canary Islands. Between 2015 and 2019, we obtained fecal samples of three rodent sp…	J	Monastiri, A; Martin-Carrillo, N; Foronda, P; Izquierdo-Rodriguez, E; Feliu, C; Lopez-Roig, M; Miquel, J; Gouilh, MA; Serra-Cobo, J	Monastiri, Abir; Martin-Carrillo, Natalia; Foronda, Pilar; Izquierdo-Rodriguez, Elena; Feliu, Carles; Lopez-Roig, Marc; Miquel, Jordi; Ar Gouilh, Meriadeg; Serra-Cobo, Jordi	First Coronavirus Active Survey in Rodents From the Canary Islands	FRONTIERS IN VETERINARY SCIENCE	English	Article
479				1				Macropus giganteus	au	1	LC													1													1	Urban biodiversity provides critical ecosystem services and is a key component to environmentally and socially sustainable cities. However, biodiversity varies greatly within and among cities, leading to human communities with changing and unequal experiences with nature. The luxury effect, a hypothesis that predicts a positive correlation between wealth, typically measured by per capita income, …	J	Magle, SB; Fidino, M; Sander, HA; Rohnke, AT; Larson, KL; Gallo, T; Kay, CAM; Lehrer, EW; Murray, MH; Adalsteinsson, SA; Ahlers, AA; Anthonysamy, WJB; Gramza, AR; Green, AM; Jordan, MJ; Lewis, JS; Long, RA; MacDougall, B; Pendergast, ME; Remine, K; Simon, KC; St Clair, CC; Shier, CJ; Stankowich, T; Stevenson, CJ; Zellmer, AJ; Schell, CJ	Magle, Seth B.; Fidino, Mason; Sander, Heather A.; Rohnke, Adam T.; Larson, Kelli L.; Gallo, Travis; Kay, Cria A. M.; Lehrer, Elizabeth W.; Murray, Maureen H.; Adalsteinsson, Solny A.; Ahlers, Adam A.; Anthonysamy, Whitney J. B.; Gramza, Ashley R.; Green, Austin M.; Jordan, Mark J.; Lewis, Jesse S.; Long, Robert A.; MacDougall, Brandon; Pendergast, Mary E.; Remine, Katie; Simon, Kelly Conrad; St …	Wealth and urbanization shape medium and large terrestrial mammal communities	GLOBAL CHANGE BIOLOGY	English	Article
480				1	1		pigs and storks		eu	1	LC																				1	1					1	Several alien predator species have spread widely in Europe during the last five decades and pose a potential enhanced risk to native nesting ducks and their eggs. Because predation is an important factor limiting Northern Hemisphere duck nest survival, we ask the question, do alien species increase the nest loss risk to ground nesting ducks? We created 418 artificial duck nests in low densities …	J	Holopainen, S; Vaananen, VM; Vehkaoja, M; Fox, AD	Holopainen, Sari; Vaananen, Veli-Matti; Vehkaoja, Mia; Fox, Anthony D.	Do alien predators pose a particular risk to duck nests in Northern Europe? Results from an artificial nest experiment	BIOLOGICAL INVASIONS	English	Article
481																							1	1													1	Globally, people feed wild animals to interact with nature. Attracting nectarivorous birds to gardens using artificial nectar feeders is increasingly popular, yet little is known about its influence on birds and the plants they pollinate. We investigated effects of nectar feeders on African birds and their plant mutualists, by conducting feeding experiments in gardens and natural vegetation along…	J	du Plessis, M; Seymour, CL; Spottiswoode, CN; Coetzee, A	du Plessis, Monique; Seymour, Colleen L.; Spottiswoode, Claire N.; Coetzee, Anina	Artificial nectar feeders reduce sunbird abundance and plant visitation in Cape Fynbos adjacent to suburban areas	GLOBAL ECOLOGY AND CONSERVATION	English	Article
482																									1		1										1	People and wildlife are living in an increasingly urban world, replete with unprecedented human densities, sprawling built environments, and altered landscapes. Such anthropogenic pressures can affect multiple processes within an ecological community, from spatial patterns to interspecific interactions. We tested two competing hypotheses, human shields vs. human competitors, to characterize how h…	J	Gamez, S; Harris, NC	Gamez, Siria; Harris, Nyeema C.	Living in the concrete jungle: carnivore spatial ecology in urban parks	ECOLOGICAL APPLICATIONS	English	Article
483				1				Vulpes vulpes	eu	1	LC																										1	Human-dominated landscapes contain fragmented natural land cover interspersed throughout an urban matrix. Animals that occupy human-dominated landscapes often grow and reproduce differently than conspecifics. Female American black bears (Ursus americanus) produce litters for the first time usually at age 4 years; 2-year-olds rarely give birth. We visited winter bear dens and trapped bears in spri…	J	Gould, NP; Powell, R; Olfenbuttel, C; DePerno, CS	Gould, Nicholas P.; Powell, Roger; Olfenbuttel, Colleen; DePerno, Christopher S.	Growth and reproduction by young urban and rural black bears	JOURNAL OF MAMMALOGY	English	Article
484				1				Reithrodontomys raviventris	na	1	EN							1		1																	1	There is arguably no other North American species that better illustrates the complexities of the human-wildlife interface than the coyote. In this study, a melanistic coyote in metropolitan Atlanta, Georgia was exhibiting unusually bold behaviors that included encounters with humans, domestic dogs, and attempts to enter homes. After tracking this coyote (nicknamed Carmine) across a highly urbani…	J	Mowry, CB; Wilson, LA; VonHoldt, BM	Mowry, Christopher B.; Wilson, Lawrence A.; VonHoldt, Bridgett M.	Interface of Human/Wildlife Interactions: An Example of a Bold Coyote (Canis latrans) in Atlanta, GA, USA	DIVERSITY-BASEL	English	Article
485																								1													1	Mega-cities of the global south are (in)famous for their size and human populations with little information on their ability to conserve urban biodiversity. Creating new habitats in such cities is untenable but retaining persisting small habitat patches such as ponds (wetlands <= 5 ha) is potentially practical to secure urban wildlife refugia. Studies on biodiversity of urban ponds in tropical ci…	J	Rawal, P; Kittur, S; Chatakonda, MK; Sundar, KSG	Rawal, Prakhar; Kittur, Swati; Chatakonda, Murali Krishna; Sundar, K. S. Gopi	Capital ponds: Site-level habitat heterogeneity and management interventions at ponds regulate high landscape-scale bird diversity across a mega-city	BIOLOGICAL CONSERVATION	English	Article
486																						1												0			1	Urbanization constitutes one of the major transformations of natural habitats, creating new areas characterized by multiple potential wildlife stressors. Birds that live in highly anthropized zones are confronted with physiological and behavioural challenges caused by these stressors. Here, we investigated if several health parameters differed between three subpopulations of tree sparrow nestling…	J	Redondo, I; Muriel, J; Diaz, CD; Aguirre, JI; Gil, D; Perez-Rodriguez, L	Redondo, Iraida; Muriel, Jaime; de Castro Diaz, Cristina; Aguirre, Jose, I; Gil, Diego; Perez-Rodriguez, Lorenzo	Influence of growing up in the city or near an airport on the physiological stress of tree sparrow nestlings (Passer montanus)	EUROPEAN JOURNAL OF WILDLIFE RESEARCH	English	Article
487																1						1															1	Wildlife can be exposed to antimicrobial-resistant bacteria (ARB) via multiple pathways. Spatial overlap with domestic animals is a prominent exposure pathway. However, most studies of wildlife-domestic animal interfaces have focused on livestock and little is known about the wildlife-companion animal interface. Here, we investigated the prevalence and phylogenetic relatedness of extended-spectru…	J	Worsley-Tonks, KEL; Gehrt, SD; Miller, EA; Singer, RS; Bender, JB; Forester, JD; McKenzie, SC; Travis, DA; Johnson, TJ; Craft, ME	Worsley-Tonks, Katherine E. L.; Gehrt, Stanley D.; Miller, Elizabeth A.; Singer, Randall S.; Bender, Jeff B.; Forester, James D.; McKenzie, Shane C.; Travis, Dominic A.; Johnson, Timothy J.; Craft, Meggan E.	Comparison of Antimicrobial-Resistant Escherichia coli Isolates from Urban Raccoons and Domestic Dogs	APPLIED AND ENVIRONMENTAL MICROBIOLOGY	English	Article
488																													1								1	Biological repellents have been used as a control method to mitigate human-wildlife conflict worldwide. We aimed to evaluate the effect of jaguar (Panthera onca) feces as a repellent for a free-living urban population of capybaras (Hydrochoerus hydrochaeris), which are considered a vertebrate pest in some regions of their range. Observational data were collected during two consecutive 5-day perio…	J	Ruiz-Tagle, NM; Nogueira, SLG; Knowles, TG; Nogueira, SSD	Ruiz-Tagle, Natalia Mendez; Nogueira-Filho, Sergio Luiz Gama; Knowles, Toby G.; Siqueira da Cunha Nogueira, Selene	Using predator feces as a repellent for free-ranging urban capybaras (Hydrochoerus hydrochaeris)	ACTA ETHOLOGICA	English	Article
489																		1	1																		1	Free-ranging domestic cats are a detriment to wildlife and humans by preying on native species and transmitting disease. As a result, removing free-ranging cats from the landscape has become a conservation and public health priority. Estimating cat population size with an unbiased sampling design, however, especially in human-dominated areas, is logistically challenging and rarely done. The lack …	J	Bennett, KFP; Evans, BS; Clark, JA; Marra, PP	Bennett, Kevin F. P.; Evans, Brian S.; Clark, J. Alan; Marra, Peter P.	Domestic Cat Abundance and Activity Across a Residential Land Use Gradient	FRONTIERS IN ECOLOGY AND EVOLUTION	English	Article
490																																	1	0			1	Background Host-associated microbiota are integral to the ecology of their host and may help wildlife species cope with rapid environmental change. Urbanization is a globally replicated form of severe environmental change which we can leverage to better understand wildlife microbiomes. Does the colonization of separate cities result in parallel changes in the intestinal microbiome of wildlife, an…	J	Stothart, MR; Newman, AEM	Stothart, Mason R.; Newman, Amy E. M.	Shades of grey: host phenotype dependent effect of urbanization on the bacterial microbiome of a wild mammal	ANIMAL MICROBIOME	English	Article
491																															1				also cats?		1	Depredation of birds by domestic cats is hypothesized to be one of many significant sources of mortality leading to global bird declines. Direct observations are relatively rarely documented compared with large numbers of birds hypothesized to be killed or wounded by cats. We analyzed data from two wildlife rehabilitation centers located in Salem and Grants Pass, Oregon USA, to understand which s…	J	Demezas, KG; Robinson, WD	Demezas, K. Grace; Robinson, W. Douglas	Characterizing the Influence of Domestic Cats on Birds with Wildlife Rehabilitation Center Data	DIVERSITY-BASEL	English	Article
492																													1								1	Temperate-breeding, or resident, Canada geese were once extirpated in Kansas, USA, but currently provide abundant viewing and hunting opportunities. Kansas Department of Wildlife, Parks, and Tourism (KDWPT) began reintroducing geese in 1980 with a goal of re-establishing a breeding population. Successful reintroductions led to translocating flocks to regions with no previous records of nesting ge…	J	Malanchuk, JB; Ross, BE; Haukos, DA; Bidrowski, TF; Schultheis, R	Malanchuk, J. Boomer; Ross, Beth E.; Haukos, David A.; Bidrowski, Thomas F.; Schultheis, Richard	Translocation, survival, and recovery of Kansas-banded Canada geese	ECOSPHERE	English	Article
493																		1						1		1								0			1	Evaluating the impact of anthropogenic habitats on wildlife has been a major topic of research and conservation concern. However, most knowledge relies on incidence data, masking some of the effects that human land uses have on animal behavior. We explored the use of avian behaviors for measuring the impact of an indigenous working landscape on biodiversity. Specifically, we examined how land use…	J	Ortega-Alvarez, R; Ruiz-Gutierrez, V; Robinson, OJ; Benitez, EB; Mena, IM; Zuniga-Vega, JJ	Ortega-Alvarez, Ruben; Ruiz-Gutierrez, Viviana; Robinson, Orin J.; Berrones Benitez, Esteban; Medina Mena, Israel; Jaime Zuniga-Vega, J.	Beyond incidence data: Assessing bird habitat use in indigenous working landscapes through the analysis of behavioral variation among land uses	LANDSCAPE AND URBAN PLANNING	English	Article
494						1		Chelonia mydas	1	na	EN									1																	1	Disease transmission can be strongly influenced by the manner in which conspecifics are connected across a landscape and the effects of land use upon these dynamics. In northern Botswana, the territorial and group-living banded mongoose (Mungos mungo) lives across urban and natural landscapes and is infected with a novel Mycobacterium tuberculosis complex pathogen, M. mungi. Using microsatellite …	J	Verble, K; Hallerman, EM; Alexander, KA	Verble, Kelton; Hallerman, Eric M.; Alexander, Kathleen A.	Urban landscapes increase dispersal, gene flow, and pathogen transmission potential in banded mongoose (Mungos mungo) in northern Botswana	ECOLOGY AND EVOLUTION	English	Article
495																							1										1				1	Urbanisation is a global human-induced environmental change and one of the most important threats to biodiversity. To survive in human-modified environments, wildlife must adjust to the challenging selection pressures of urban areas through behaviour, morphology, physiology and/or genetic changes. Here we explore the effect of urbanisation in a large, highly adaptable and generalist urban adapter…	J	Castillo-Contreras, R; Mentaberre, G; Aguilar, XF; Conejero, C; Colom-Cadena, A; Raez-Bravo, A; Gonzalez-Crespo, C; Espunyes, J; Lavin, S; Lopez-Olvera, JR	Castillo-Contreras, Raquel; Mentaberre, Gregorio; Fernandez Aguilar, Xavier; Conejero, Carles; Colom-Cadena, Andreu; Raez-Bravo, Arian; Gonzalez-Crespo, Carlos; Espunyes, Johan; Lavin, Santiago; Lopez-Olvera, Jorge R.	Wild boar in the city: Phenotypic responses to urbanisation	SCIENCE OF THE TOTAL ENVIRONMENT	English	Article
496					1			Parus major	eu	1	LC									1												1					1	Human land transformation is one of the leading causes of vertebrate population declines. These declines are thought to be partly due to decreased connectivity and habitat loss reducing animal population sizes in disturbed habitats. With time, this can lead to declines in effective population size and genetic diversity which restrict the ability of wildlife to efficiently cope with environmental …	J	Schmidt, C; Garroway, CJ	Schmidt, Chloe; Garroway, Colin J.	The population genetics of urban and rural amphibians in North America	MOLECULAR ECOLOGY	English	Review
497																		1					1											0			1	Red squirrels (Sciurus vulgaris) successfully inhabit cities, utilize urban structures and adapt to alternative food sources such as supplemental anthropogenic feeding. Here, we compared two urban populations: one in a busy park and another in an urban forest. The first was expected to be highly influenced by human presence (and food delivered by park visitors), and the other was hypothesized to …	J	Krauze-Gryz, D; Gryz, J; Brach, M	Krauze-Gryz, D.; Gryz, J.; Brach, M.	Spatial organization, behaviour and feeding habits of red squirrels: differences between an urban park and an urban forest	JOURNAL OF ZOOLOGY	English	Article
498																													1								1	Snakes are globally threatened due to anthropogenic pressures. Conflicts between snakes and people occur when residents encounter snakes in their home environments. In collaboration with a local business that provides snake removal services, we examined records from over 2000 snake removals in Phoenix metropolitan area, Arizona, United States between 2018 and 2019. We examined removal locations i…	J	Bateman, HL; Brown, JA; Larson, KL; Andrade, R; Hughes, B	Bateman, Heather L.; Brown, Jeffrey A.; Larson, Kelli L.; Andrade, Riley; Hughes, Bryan	Unwanted residential wildlife: Evaluating social-ecological patterns for snake removals	GLOBAL ECOLOGY AND CONSERVATION	English	Article
499																																1	1				1	Sprawling urban development is fragmenting the landscape and native wildlife habitats on the Australian east coast. The impact of this rapid urbanization on wildlife health is largely unknown. This study surveyed the health of a high-density (5.4 individuals per ha) population of eastern grey kangaroos (Macropus giganteus) affected by urban encroachment and prolonged drought. Blood parameters (he…	J	Brandimarti, ME; Gray, R; Silva, FRO; Herbert, CA	Brandimarti, Maquel E.; Gray, Rachael; Silva, Fabiola R. O.; Herbert, Catherine A.	Kangaroos at maximum capacity: health assessment of free-ranging eastern grey kangaroos on a coastal headland	JOURNAL OF MAMMALOGY	English	Article
500																1						1															1	Simple Summary The wild boar (Sus scrofa) has been identified as a reservoir of zoonoses and food-borne pathogens. Wild boar populations are growing worldwide, also near urban centers such as Barcelona (Catalonia, Spain). The aim of this study was to assess the presence of zoonotic agents in the wild boar populations from the Metropolitan Area of Barcelona (MAB). The detection of Escherichia coli…	J	Darwich, L; Seminati, C; Lopez-Olvera, JR; Vidal, A; Aguirre, L; Cerda, M; Garcias, B; Valldeperes, M; Castillo-Contreras, R; Migura-Garcia, L; Conejero, C; Mentaberre, G	Darwich, Laila; Seminati, Chiara; Lopez-Olvera, Jorge R.; Vidal, Anna; Aguirre, Laia; Cerda, Marina; Garcias, Biel; Valldeperes, Marta; Castillo-Contreras, Raquel; Migura-Garcia, Lourdes; Conejero, Carles; Mentaberre, Gregorio	Detection of Beta-Lactam-Resistant Escherichia coli and Toxigenic Clostridioides difficile Strains in Wild Boars Foraging in an Anthropization Gradient	ANIMALS	English	Article
501				1			4 mams		as	1	LC															1											1	Urbanization is causing rapid loss of important habitats for wildlife and most birds in urban areas are therefore unable to maintain a viable population due to poor habitat. However, some birds are able to retreat to urban greenspaces for safety and survival such that these areas may sometimes support high biodiversity. Understanding the dynamics that shape the distribution of birds in urban gree…	J	Kumdet, PS; Ivande, ST; Dami, FD	Kumdet, Panshak Solomon; Ivande, Samuel T.; Dami, Filibus Danjuma	Key drivers of avifauna in greenspace of institutional campuses in a state in Western Africa	URBAN FORESTRY & URBAN GREENING	English	Article
502				1				Canis latrans	na	1	LC														1	1											1	Nature-based green infrastructure projects have become a common consideration in cities for the benefits they provide to humans. However, the co-benefits provided to wildlife are often assumed but not critically assessed. The value of green infrastructure for wildlife likely depends on the habitat requirements of a species and the spatial context of that habitat within the landscape. We examined …	J	Lehrer, EW; Gallo, T; Fidino, M; Kilgour, RJ; Wolff, PJ; Magle, SB	Lehrer, Elizabeth W.; Gallo, Travis; Fidino, Mason; Kilgour, R. Julia; Wolff, Patrick J.; Magle, Seth B.	Urban bat occupancy is highly influenced by noise and the location of water: Considerations for nature-based urban planning	LANDSCAPE AND URBAN PLANNING	English	Article
503																										1								0		1	1	The natural capital components in cities (blue-green infrastructure BGI) are designed to address long-term sustainability and create multi-benefits for society, culture, business, and ecology. We investigated the added value of BGI through the research question Can the implementation of blue-green infrastructure lead to an improvement of habitat connectivity and biodiversity in urban environments…	J	Nguyen, TT; Meurk, C; Benavidez, R; Jackson, B; Pahlow, M	Nguyen, Thuy Thi; Meurk, Colin; Benavidez, Rubianca; Jackson, Bethanna; Pahlow, Markus	The Effect of Blue-Green Infrastructure on Habitat Connectivity and Biodiversity: A Case Study in the Otakaro/Avon River Catchment in Christchurch, New Zealand	SUSTAINABILITY	English	Article
504																										1								0		1	1
505				1			bats, also arthopods		na														1			1	1										1	Western North America is experiencing remarkable human population growth and land-use change. Irrigation and associated cultivation have led to colonization of urban-wildland interface (UWI) environments by mule deer (Odocoileus hemionus), and consequently, cougars (Puma concolor). In the wake of these changes, human-wildlife conflicts have increased in tandem with questions about long-term speci…	J	Stoner, DC; Ditmer, MA; Mitchell, DL; Young, JK; Wolfe, ML	Stoner, David C.; Ditmer, Mark A.; Mitchell, Dustin L.; Young, Julie K.; Wolfe, Michael L.	Conflict, coexistence, or both? Cougar habitat selection, prey composition, and mortality in a multiple-use landscape	CALIFORNIA FISH AND GAME	English	Article
506					1			Passer domesticus	na	1	LC															1											1	Rapid urban growth poses the global challenge of mitigating urbanization impacts on biodiversity. The amount and spatial arrangement of vegetation could help managers and urban planners improve habitat conditions for fauna; however, whether aggregated patterns of trees and shrubs promote greater diversity of wildlife in urban areas remains poorly understood. To provide empirical evidence to help …	J	Villasenor, NR; Escobar, MAH; Hernandez, HJ	Villasenor, Nelida R.; Escobar, Martin A. H.; Jaime Hernandez, H.	Can aggregated patterns of urban woody vegetation cover promote greater species diversity, richness and abundance of native birds?	URBAN FORESTRY & URBAN GREENING	English	Article
507																							1														1	Supplementary feeding of wildlife is widespread, being undertaken by more than half of households in many countries. However, the impact that these supplemental resources have is unclear, with impacts largely considered to be restricted to urban ecosystems. We reveal the pervasiveness of supplementary foodstuffs in the diet of a wild bird using metabarcoding of blue tit (Cyanistes caeruleus) faec…	J	Shutt, JD; Trivedi, UH; Nicholls, JA	Shutt, Jack D.; Trivedi, Urmi H.; Nicholls, James A.	Faecal metabarcoding reveals pervasive long-distance impacts of garden bird feeding	PROCEEDINGS OF THE ROYAL SOCIETY B-BIOLOGICAL SCIENCES	English	Article
508																						1								1							1	Camera traps are an increasingly popular tool to monitor wildlife distributions. However, traditional analytical approaches to camera trap data are difficult to apply to visible wildlife characteristics in single images, such as infection status. Several parasites produce visible signs of infection that could be sampled via camera traps. Sarcoptic mange Sarcoptes scabiei is an ideal disease to st…	J	Murray, MH; Fidino, M; Lehrer, EW; Simonis, JL; Magle, SB	Murray, Maureen H.; Fidino, Mason; Lehrer, Elizabeth W.; Simonis, Juniper L.; Magle, Seth B.	A multi-state occupancy model to non-invasively monitor visible signs of wildlife health with camera traps that accounts for image quality	JOURNAL OF ANIMAL ECOLOGY	English	Article
509																				1																	1	Urbanisation is increasing worldwide, and there is now ample evidence of phenotypic changes in wild organisms in response to this novel environment. Yet, the genetic changes and genomic architecture underlying these adaptations are poorly understood. Here, we genotype 192 great tits (Parus major) from nine European cities, each paired with an adjacent rural site, to address this major knowledge g…	J	Salmon, P; Jacobs, A; Ahren, D; Biard, C; Dingemanse, NJ; Dominoni, DM; Helm, B; Lundberg, M; Senar, JC; Sprau, P; Visser, ME; Isaksson, C	Salmon, Pablo; Jacobs, Arne; Ahren, Dag; Biard, Clotilde; Dingemanse, Niels J.; Dominoni, Davide M.; Helm, Barbara; Lundberg, Max; Senar, Juan Carlos; Sprau, Philipp; Visser, Marcel E.; Isaksson, Caroline	Continent-wide genomic signatures of adaptation to urbanisation in a songbird across Europe	NATURE COMMUNICATIONS	English	Article
510				1			any		na	1	LC														1												1	Habitat selection is strongly scale-dependent, and inferring the characteristic scale at which an organism responds to environmental variation is necessary to obtain reliable predictions. The occupancy framework is frequently used to model species distribution with the advantage of accounting for imperfect observation, but occupancy studies typically do not define the characteristic scale of the …	J	Wevers, J; Beenaerts, N; Casaer, J; Zimmermann, F; Artois, T; Fattebert, J	Wevers, Jolien; Beenaerts, Natalie; Casaer, Jim; Zimmermann, Fridolin; Artois, Tom; Fattebert, Julien	Modelling species distribution from camera trap by-catch using a scale-optimized occupancy approach	REMOTE SENSING IN ECOLOGY AND CONSERVATION	English	Article
510				1				cats		0	LC					1						1														1	1	Antibiotic-resistant bacteria of critical importance for global health such as extended-spectrum beta-lactamases-producing (ESBL)-Escherichia coli have been detected in livestock, dogs, and wildlife worldwide. However, the dynamics of ESBL-E. coli between these animals remains poorly understood, particularly in small-scale farms of low and middle-income countries where contact between species can…	J	Benavides, JA; Salgado-Caxito, M; Opazo-Capurro, A; Munoz, PG; Pineiro, A; Medina, MO; Rivas, L; Munita, J; Millan, J	Benavides, Julio A.; Salgado-Caxito, Marilia; Opazo-Capurro, Andres; Gonzalez Munoz, Paulina; Pineiro, Ana; Otto Medina, Macarena; Rivas, Lina; Munita, Jose; Millan, Javier	ESBL-Producing Escherichia coli Carrying CTX-M Genes Circulating among Livestock, Dogs, and Wild Mammals in Small-Scale Farms of Central Chile	ANTIBIOTICS-BASEL	English	Article
511					1		any		eu							1						1														1	1
512				1				Sciurus vulgaris	3	as	LC																			1							1	Camera traps are useful for monitoring wildlife populations, but traps may not always trigger when targeting small, nocturnal species. Motion-detection techniques have advantages over time-lapse and heat-triggered traps, but need to be deployed to maximize signal-to-noise ratio. As part of a study of flying squirrels (Glaucomys) in urban environments we developed motion-detecting camera traps usi…	J	Klemens, JA; Tripepi, M; McFoy, SA	Klemens, Jeffrey A.; Tripepi, Manuela; McFoy, Shane A.	A motion-detection based camera trap for small nocturnal mammals with low latency and high signal-to-noise ratio	METHODS IN ECOLOGY AND EVOLUTION	English	Article
513																									1										covid	1	1	The onset of the COVID-19 pandemic brought an unusual decrease in human activity associated with partial and total lockdowns. Simultaneously, a series of wildlife sightings-mainly in urban areas-have been brought to public attention and often attributed to lockdown measures. Here we report on a series of wild carnivore records, including threatened species, obtained through camera traps set in ur…	J	Silva-Rodriguez, EA; Galvez, N; Swan, GJF; Cusack, JJ; Moreira-Arce, D	Silva-Rodriguez, Eduardo A.; Galvez, Nicolas; Swan, George J. F.; Cusack, Jeremy J.; Moreira-Arce, Dario	Urban wildlife in times of COVID-19: What can we infer from novel carnivore records in urban areas?	SCIENCE OF THE TOTAL ENVIRONMENT	English	Article
514				1				Nyctalus noctula	eu	1	LC														1										covid	1	1
515																																1				1	1	Background: Hummingbirds are frequently presented to California wildlife rehabilitation centers for medical care, accounting for approximately 5% of overall admissions. Age, sex, and reason for admission could impact hummingbird survivability, therefore identification of these factors could help maximize rehabilitation efforts. Methods: Mixed-effects logistic regression models were used to identi…	J	Pandit, PS; Bandivadekar, RR; Johnson, CK; Mikoni, N; Mah, M; Purdin, G; Ibarra, E; Tom, D; Daugherty, A; Lipman, MW; Woo, K; Tell, LA	Pandit, Pranav S.; Bandivadekar, Ruta R.; Johnson, Christine K.; Mikoni, Nicole; Mah, Michelle; Purdin, Guthrum; Ibarra, Elaine; Tom, Duane; Daugherty, Allison; Lipman, Max W.; Woo, Krystal; Tell, Lisa A.	Retrospective study on admission trends of Californian hummingbirds found in urban habitats (1991-2016)	PEERJ	English	Article
516																																1				1	1
517																1						1															1	Anthropogenically derived antimicrobial-resistant bacteria (ARB) and antimicrobial resistance genes (ARG) have been detected in wildlife. The likelihood of detecting ARB and ARG in wildlife increases with wildlife exposure to anthropogenic sources of antimicrobial resistance (AMR). Whether anthropogenic sources also increase the risk for AMR to spread in bacteria of wildlife is not well understoo…	J	Worsley-Tonks, KEL; Miller, EA; Anchor, CL; Bender, JB; Gehrt, SD; McKenzie, SC; Singer, RS; Johnson, TJ; Craft, ME	Worsley-Tonks, Katherine E. L.; Miller, Elizabeth A.; Anchor, Chris L.; Bender, Jeff B.; Gehrt, Stanley D.; McKenzie, Shane C.; Singer, Randall S.; Johnson, Timothy J.; Craft, Meggan E.	Importance of anthropogenic sources at shaping the antimicrobial resistance profile of a pert-urban mesocarnivore	SCIENCE OF THE TOTAL ENVIRONMENT	English	Article
518				1				black bear	na	1	LC																			1				0			1	Urban landscapes present substantial opportunities for biodiversity conservation with residential gardens offering some of the greatest potential conservation gains given that they represent a significant proportion of the total greenspace in urbanised landscapes. However, knowledge of wildlife ecology within gardens remains scarce, likely due to the difficulties associated with field ecologists …	J	Steven, R; Van Helden, BE; Tulloch, AI; Barnes, M; Close, PG; Fuller, RA	Steven, Rochelle; Van Helden, Bronte E.; Tulloch, Ayesha I.; Barnes, Megan; Close, Paul G.; Fuller, Richard A.	Exploring the ability of urban householders to correctly identify nocturnal mammals	URBAN ECOSYSTEMS	English	Article
519				1			any		na											1																	1	Road networks and human density are major factors contributing to habitat fragmentation and loss, isolation of wildlife populations, and reduced genetic diversity. Terrestrial mammals are particularly sensitive to road networks and encroachment by human populations. However, there are limited assessments of the impacts of road networks and human density on population-specific nuclear genetic dive…	J	Habrich, AK; Lawrence, ER; Fraser, DJ	Habrich, Andrew K.; Lawrence, Elizabeth R.; Fraser, Dylan J.	Varying genetic imprints of road networks and human density in North American mammal populations	EVOLUTIONARY APPLICATIONS	English	Article
520					1			Gavia immer	na	1	LC															1											1	Increased urbanisation is placing respite areas for wildlife under stress, with the impact of anthropogenic disturbances such as noise, artificial light and infrastructure compounding as urban areas expand and become more populated. One essential, and sometimes overlooked behavioural activity is where urban wildlife sleep or rest. This is especially important for urban predators that are wide-ran…	J	Bradsworth, N; White, JG; Rendall, AR; Carter, N; Cooke, R	Bradsworth, Nick; White, John G.; Rendall, Anthony R.; Carter, Nicholas; Cooke, Raylene	Where to sleep in the city? How urbanisation impacts roosting habitat availability for an apex predator	GLOBAL ECOLOGY AND CONSERVATION	English	Article
521																													1			1					1	Beneficial use impairments (BUIs) under the Great Lakes Water Quality Agreement identify environmental issues requiring remedial action within the Great Lakes Areas of Concern (AOCs). We conducted this study to support the assessment of the wildlife component of BUI 3: degradation of fish and wildlife populations. We compared bird and amphibian (frogs and toads) data from the Toronto and Region C…	J	Cartwright, LA; Hayes, S; Tozer, DC; Clayton, D; Burns, MA; Lewis, D; Gaetz, N; Shrestha, N	Cartwright, Lyndsay A.; Hayes, Sue; Tozer, Douglas C.; Clayton, Dan; Burns, Mary-Ann; Lewis, Dena; Gaetz, Noah; Shrestha, Namrata	Assessing terrestrial wildlife populations in the Toronto and Region Area of Concern	JOURNAL OF GREAT LAKES RESEARCH	English	Article
522																			1							1											1	Better understanding of the ecological and socioeconomic determinants of land-use change is a key to achieve more sustainable development and conservation objectives. Long-term studies on the ability of regenerated secondary forests to sustain biodiversity compared with primary forests have been little explored. South Korea has experienced rapid urbanization and rapid forest regeneration. In this…	J	Hong, S; Joo, GJ	Hong, Sungwon; Joo, Gea-Jae	Secondary forest development during urbanization sustains apex carnivore populations of Eurasian otters (Lutra lutra)	LANDSCAPE AND URBAN PLANNING	English	Article
523																																	1	0			1	Urban wildlife often suffer poorer health than their counterparts living in more pristine environments due to exposure to anthropogenic stressors such as habitat degradation and environmental contamination. As a result, the health of urban versus nonurban snakes might be assessed by differences in their plasma biochemistries. We compared the plasma profiles of western tiger snakes (Notechis scuta…	J	Lettoof, DC; Aubret, F; Spilsbury, F; Bateman, PW; Haberfield, J; Vos, J; Gagnon, MM	Lettoof, Damian C.; Aubret, Fabien; Spilsbury, Francis; Bateman, Philip W.; Haberfield, James; Vos, Jordan; Gagnon, Monique Marthe	PLASMA BIOCHEMISTRY PROFILES OF WILD WESTERN TIGER SNAKES (NOTECHIS SCUTATUS OCCIDENTALIS) BEFORE AND AFTER SIX MONTHS OF CAPTIVITY	JOURNAL OF WILDLIFE DISEASES	English	Article
524						1		Tropidurus hispidus	sa	1	LC																		1								1	Simple Summary The presence of carnivores near human settlements is a poorly studied topic that generates concern and perception of risk in some human communities, especially for medium to large felids. Apart from the conflict of the potential predation of livestock, there is the insecurity perception of a potential attack on people. To gain a better understanding of how, when, and how close puma…	J	Ramirez-alvarez, D; Napolitano, C; Salgado, I	Ramirez-alvarez, Diego; Napolitano, Constanza; Salgado, Ivan	Puma (Puma concolor) in the Neighborhood? Records Near Human Settlements and Insights into Human-Carnivore Coexistence in Central Chile	ANIMALS	English	Article
525						1		Podarcis muralis	eu	1	LC														1												1	Human activities have caused several changes in biotic communities all over the world. Some species maintain viable populations in altered environments through different adaptations, however, knowledge in this regard is scarce for certain taxa, including reptiles. We analysed the detectability and habitat selection of the rattlesnake Crotalus triseriatus to contribute to our knowledge about how t…	J	Soria-Diaz, L; Astudillo-Sanchez, CC; Gomez-Ortiz, Y; Manjarrez, J; Mundo-Hernandez, V; Rubio-Blanco, T; Dominguez-Vega, H	Soria-Diaz, Leroy; Astudillo-Sanchez, Claudia C.; Gomez-Ortiz, Yuriana; Manjarrez, Javier; Mundo-Hernandez, Victor; Rubio-Blanco, Tamara; Dominguez-Vega, Hublester	Hidden in plain sight: detectability and habitat selection of the central plateau dusky rattlesnake in anthropized landscapes	HERPETOLOGICAL JOURNAL	English	Article
526																1																		0			1	The northeastern United States receives elevated mercury (Hg) deposition from United States and global emissions, making it critical to understand the fate of Hg in watersheds with a variety of aquatic habitats and land use types, such as the Finger Lakes region of New York State. Bats are valuable and important organisms to study chronic Hg exposure, because they are at risk of sublethal effects…	J	Webster, AM; Cleckner, LB; Razavi, NR	Webster, Abby M.; Cleckner, Lisa B.; Razavi, N. Roxanna	Mercury Concentrations in Big Brown Bats (Eptesicus fuscus) of the Finger Lakes Region, New York	ARCHIVES OF ENVIRONMENTAL CONTAMINATION AND TOXICOLOGY	English	Article
527																			1							1											1	Extensive, severe wildfires, and wildfire-induced smoke occurred across the western and central United States since August 2020. Wildfires resulting in the loss of habitats and emission of particulate matter and volatile organic compounds pose serious threatens to wildlife and human populations, especially for avian species, the respiratory system of which are sensitive to air pollutions. At the …	J	Yang, D; Yang, AN; Yang, J; Xu, RT; Qiu, H	Yang, Di; Yang, Anni; Yang, Jue; Xu, Rongting; Qiu, Han	Unprecedented Migratory Bird Die-Off: A Citizen-Based Analysis on the Spatiotemporal Patterns of Mass Mortality Events in the Western United States	GEOHEALTH	English	Article
528																		1																0			1	Urban environments can be deemed 'harsh' for some wildlife species, but individuals frequently show behavioural flexibility to cope with challenges and demands posed by life in the city. For example, urban animals often show better performance in solving novel problems than rural conspecifics, which helps when using novel resources under human-modified environments. However, which characteristics…	J	Chow, PKY; Uchida, K; von Bayern, AMP; Koizumi, I	Chow, Pizza Ka Yee; Uchida, Kenta; von Bayern, Auguste M. P.; Koizumi, Itsuro	Characteristics of urban environments and novel problem-solving performance in Eurasian red squirrels	PROCEEDINGS OF THE ROYAL SOCIETY B-BIOLOGICAL SCIENCES	English	Article
529																								1	1												1	This study was conducted to see whether herpetofaunal assemblage differed amongst hiking trails, undisturbed forest and urban areas within the Margalla Hills National Park, Islamabad Capital Territory, Pakistan. Circular plot area-constrained searches (45 plots in each habitat, each plot with an area of 25 m(2)) were used from March 2018 to July 2019. We recorded seven amphibian species, nine liz…	J	Rais, M; Ahmed, J; Naveed, A; Batool, A; Shahzad, A; Bibi, R; Sajjad, A	Rais, Muhammad; Ahmed, Jamal; Naveed, Aiman; Batool, Arooj; Shahzad, Aqsa; Bibi, Razia; Sajjad, Anum	Field surveys along habitat gradients revealed differences in herpetofauna assemblage in Margalla Hills National Park, Islamabad, Pakistan	BIODIVERSITY DATA JOURNAL	English	Article
530																1																					1	BACKGROUND Pest management professionals use anticoagulant rodenticides, usually placed in tamper-resistant bait stations, to control commensal rodents, but significant concerns remain about exposure of nontarget species, especially at the urban-wildland interface. We deployed digital cameras to monitor use of bait stations placed in 90 residential yards across Orange County, California, USA. Two…	J	Burke, CB; Quinn, NM; Stapp, P	Burke, Christopher B.; Quinn, Niamh M.; Stapp, Paul	Use of rodenticide bait stations by commensal rodents at the urban-wildland interface: Insights for management to reduce nontarget exposure	PEST MANAGEMENT SCIENCE	English	Article
531																					1	1															1	Similar infectious agents may be shared among human and nonhuman primates due to their close proximity. Gastrointestinal parasitism is one of the main diseases which can be transmitted between human and nonhuman primates. It is vital to understand the potential transmissions of gastrointestinal parasites (GIP) and monitor their prevalence in free-ranging populations. This study was carried out to…	J	Weerasekara, L; Wijesooriya, K; Ranawana, K; Anupama, T; Rajapakse, J	Weerasekara, Lakshani; Wijesooriya, Kumudu; Ranawana, Kithsiri; Anupama, Thilini; Rajapakse, Jayantha	Gastrointestinal parasites of endemic and endangered free-ranging purple-faced leaf monkey (Semnopithecus vetulus) in Sri Lanka: effect of host group size and habitat type	PRIMATES	English	Article
532																										1											1	One of the main threats to native species conservation is urbanisation. It is causing changes to natural habitats and species composition. Urban green spaces have shown to have conservation value for native species by providing safe spaces in urban areas. They typically contain a variety of habitats and plant species which is correlated with greater abundance and diversity of small mammal species…	J	Elwell, E; Leeson, C; Vaglio, S	Elwell, Emily; Leeson, Christopher; Vaglio, Stefano	The effects of a zoo environment on free-living, native small mammal species	ZOO BIOLOGY	English	Article
533					1		15 spp		sa																				1								1	Context. It is widely recognised that red foxes ( Vulpes vulpes) are abundant within urban areas; however, it is difficult to apply lethal control measures using poison baits in cities because of concerns about the safety of domestic pets, particularly dogs (Canis familiaris). Aims. We tested canid pest ejectors (CPEs) as a potential method of fox control by measuring visitation and activation be…	J	Gil-Fernandez, M; Harcourt, R; Towerton, A; Newsome, T; Milner, HA; Sriram, S; Gray, N; Escobar-Lasso, S; Gonzalez-Cardoso, VH; Carthey, A	Gil-Fernandez, Margarita; Harcourt, Robert; Towerton, Alison; Newsome, Thomas; Milner, Hayley A.; Sriram, Sanjana; Gray, Natalie; Escobar-Lasso, Sergio; Gonzalez-Cardoso, Victor Hugo; Carthey, Alexandra	The canid pest ejector challenge: controlling urban foxes while keeping domestic dogs safe	WILDLIFE RESEARCH	English	Article
534				1	1		small, prey spp																														1	Rapid climate change across the globe is having dramatic effects on wildlife. Responses of organisms to shifting thermal conditions often include physiological and behavioural accommodations, but to date these have been largely viewed and studied as naturally evolved phenomena (e.g. heat avoidance, sweating, panting) and not necessarily as strategies where animals exploit other anthropogenic cond…	J	Mills, R; McGraw, KJ	Mills, Raegan; McGraw, Kevin J.	Cool birds: facultative use by an introduced species of mechanical air conditioning systems during extremely hot outdoor conditions	BIOLOGY LETTERS	English	Article
535																										1											1	The Asian elephant has been listed as an endangered species on the International Union for Conservation of Nature Red List since 1986. In Peninsular Malaysia, the elephant population continues to decline, threatened by habitat degradation. Distinguishing their potential habitats is important in mitigating the impacts of forest fragmentation. This study aimed to predict the potential habitats of e…	J	Taher, TM; Lihan, T; Arifin, NAT; Khodri, NF; Mustapha, MA; Patah, PA; Razali, SHA; Nor, SM	Taher, Taherah Mohd; Lihan, Tukimat; Arifin, Nurul Atikah Tajul; Khodri, Nur Fatin; Mustapha, Muzzneena Ahmad; Patah, Pazil Abdul; Razali, Siti Hajar Atiqah; Nor, Shukor Mohd	Characteristic of habitat suitability for the Asian elephant in the fragmented Ulu Jelai Forest Reserve, Peninsular Malaysia	TROPICAL ECOLOGY	English	Article
[truncated: 778 more rows]
[truncated: 45 more columns]

## Sheet: 2021
paper_ID	ma	av	he	group	sp	continent	native	IUCN	env_tox	rep	behav/social/cognition	pop_dyn	gene	pub_heal	w_dis	diet	comm	occupancy	habitat,dispersal,movement	hum_w_confl	conserv	mgmt	methods	pred_prey	conservation	morph,physiology,stress,endo,pheno	ab_only	notes	Multiple rows?	qualified?	Abstract	Authors	Publication Year
[truncated: 155 more rows]

## Sheet: 2020
paper_ID	ma	av	he	group	sp	continent	native	IUCN	env_tox	rep	behav/social/cognition	pop_dyn	gene	pub_heal	w_dis	diet	comm	occupancy	habitat,dispersal,movement	hum_w_confl	conserv	mgmt	methods	pred_prey	conservation	morph,physiology,stress,endo,pheno	ab_only	notes	Multiple rows?	qualified?	Abstract	Authors	Publication Year
[truncated: 137 more rows]

## Sheet: 2019
paper_ID	ma	av	he	group	sp	continent	native	IUCN	env_tox	rep	behav/social/cognition	pop_dyn	gene	pub_heal	w_dis	diet	comm	occupancy	habitat,dispersal,movement	hum_w_confl	conserv	mgmt	methods	pred_prey	conservation	morph,physiology,stress,endo,pheno	ab_only	notes	Multiple rows?	qualified?	Abstract	Authors	Publication Year
[truncated: 98 more rows]

[truncated: 3 more sheets: 2018, 2017, pre-2017]
